# Supplementary material for: Insights into miRNAs of the Stingless Bee Melipona quadrifasciata
Source: Noncoding RNA. 2025 Jun 19;11(3):48. doi: 10.3390/ncrna11030048 (PMC12196327; doi:10.3390/ncrna11030048)
Supplement: Supplementary file 1 [file ncrna-11-00048-s001.zip]

Archive with 4 entries (4 files):
- ncrna-3607560-supplementary.docx
- Supplementary File 1 - miRDeep 2.xlsx
- Supplementary File 2 - Proteome annotation.tsv
- Supplementary File 3- Target Genes and Gene Ontology.xlsx
