# Supplementary material for: Insights into miRNAs of the Stingless Bee Melipona quadrifasciata
Source: Noncoding RNA. 2025 Jun 19;11(3):48. doi: 10.3390/ncrna11030048 (PMC12196327; doi:10.3390/ncrna11030048)
Supplement: Supplementary file 1 [file ncrna-11-00048-s001.zip › Supplementary File 1 - miRDeep 2.xlsx]

## Sheet: output_of_MiRDeep2_miRNAs ( (3)
miRDeep2 score	estimated signal-to-noise	excision gearing
10	30.6	2
9	29.6	2
8	29.8	2
7	28.9	2
6	29.3	2
5	27.9	2
4	24.5	2
3	18.8	2
2	15.4	2
1	12.5	2
0	7.3	2
-1	3.7	2
-2	2.4	2
-3	2.1	2
-4	1.8	2
-5	1.3	2
-6	1.1	2
-7	1.1	2
-8	1.1	2
-9	1.1	2
-10	1.1	2
novel miRNAs predicted by miRDeep2
provisional id	miRDeep2 score	estimated probability that the miRNA candidate is a true positive	rfam alert	total read count	mature read count	loop read count	star read count	significant randfold p-value	miRBase miRNA	example miRBase miRNA with the same seed	UCSC browser	NCBI blastn	consensus mature sequence -	miRNA maduro	mismatch	NCBI blastnclicking this field will initiate a NCBI blastn search of the consensus precursor sequence against the nr/nt database (non-redundant collection of all NCBI nucleotide sequences).	consensus precursor sequence (hairpin size between 60 and 80 nt ?)	precursor coordinate
KQ435768.1Meliponaquadrifasciataisolate0111107301unplacedgenomicscaffoldscaffold82,wholegenomeshotgunsequence_18498	4384114.7		-	8599247	8599098	0	149	no	-	bmo-miR-1a-3p	-	-	uggaauguaaagaaguauggau	Drosophila melanogaster (fruit fly) dme-miR-1-3p		blast	ccgugcuuccuuacuucccauagugaaugcgacguauggaauguaaagaaguauggau	KQ435768.1Meliponaquadrifasciataisolate0111107301unplacedgenomicscaffoldscaffold82,wholegenomeshotgunsequence:54401..54459:-
KQ435867.1Meliponaquadrifasciataisolate0111107301unplacedgenomicscaffoldscaffold177,wholegenomeshotgunsequence_33164	3126199.8		-	6131901	6123477	0	8424	no	-	bmo-miR-276-3p	-	-	uaggaacuucauaccgugcucu	Drosophila melanogaster (fruit fly) dme-miR-276a-3p		blast	cagcgagguauagaguuccuacguaguguucagaaaguaggaacuucauaccgugcucu	KQ435867.1Meliponaquadrifasciataisolate0111107301unplacedgenomicscaffoldscaffold177,wholegenomeshotgunsequence:748336..748395:-
KQ435736.1Meliponaquadrifasciataisolate0111107301unplacedgenomicscaffoldscaffold45,wholegenomeshotgunsequence_12876	530766.2		-	1041070	1041066	0	4	no	-	bmo-miR-277-3p	-	-	uaaaugcacuaucugguacgaca	Drosophila melanogaster (fruit fly) dme-miR-277-3p		blast	cgugccagaugcgcguuuacacgggcccugaauacuguaaaugcacuaucugguacgaca	KQ435736.1Meliponaquadrifasciataisolate0111107301unplacedgenomicscaffoldscaffold45,wholegenomeshotgunsequence:1472867..1472927:-
KQ435724.1Meliponaquadrifasciataisolate0111107301unplacedgenomicscaffoldscaffold26,wholegenomeshotgunsequence_8801	485420.1		-	952132	941012	0	11120	no	-	-	-	-	ucagucuuuuucucucuccuau	Drosophila melanogaster (fruit fly) dme-miR-14-3p		blast	gggggugagaaacuggcuuggcucucugugcuacgauagucagucuuuuucucucuccuau	KQ435724.1Meliponaquadrifasciataisolate0111107301unplacedgenomicscaffoldscaffold26,wholegenomeshotgunsequence:2446817..2446878:+
KQ435714.1Meliponaquadrifasciataisolate0111107301unplacedgenomicscaffoldscaffold24,wholegenomeshotgunsequence_6039	446443.4		-	875674	874666	0	1008	no	-	bmo-bantam-3p	-	-	ugagaucauugugaaagcugauu	Parasteatoda tepidariorum (common house spider) pte-bantam-3p		blast	cugguuuucacaaugauuugacagauagauuugauucugagaucauugugaaagcugauu	KQ435714.1Meliponaquadrifasciataisolate0111107301unplacedgenomicscaffoldscaffold24,wholegenomeshotgunsequence:1411903..1411963:+
KQ435776.1Meliponaquadrifasciataisolate0111107301unplacedgenomicscaffoldscaffold85,wholegenomeshotgunsequence_19752	386445.2		-	757991	715912	0	42079	no	-	bmo-miR-8-3p	-	-	uaauacugucagguaaagaugu	Drosophila melanogaster (fruit fly) dme-miR-8-3p -		blast	caucuuaccgggcagcauuagauugaaguugaaccuucuaauacugucagguaaagaugu	KQ435776.1Meliponaquadrifasciataisolate0111107301unplacedgenomicscaffoldscaffold85,wholegenomeshotgunsequence:95702..95762:-
KQ435875.1Meliponaquadrifasciataisolate0111107301unplacedgenomicscaffoldscaffold195,wholegenomeshotgunsequence_33530	363029.6		-	712070	711790	3	277	no	-	-	-	-	uucgagacuacaugcugauuuu	Anopheles gambiae (African malaria mosquito) aga-miR-996	3	blast	agucagccuguggucuaaggguacgauucaccaccguagauccaacauauggauagaaacggguauucgagacuacaugcugauuuu	KQ435875.1Meliponaquadrifasciataisolate0111107301unplacedgenomicscaffoldscaffold195,wholegenomeshotgunsequence:221392..221479:-
KQ435775.1Meliponaquadrifasciataisolate0111107301unplacedgenomicscaffoldscaffold75,wholegenomeshotgunsequence_19361	215854.6		-	423384	423360	0	24	no	-	bmo-miR-2796-3p	-	-	guaggccggcggaaacuacuugc	Heliconius melpomene (postman butterfly) hme-miR-2796		blast	agggguuucuaucggccuccagcagcaacgaugguuguaggccggcggaaacuacuugc	KQ435775.1Meliponaquadrifasciataisolate0111107301unplacedgenomicscaffoldscaffold75,wholegenomeshotgunsequence:477570..477629:+
KQ435794.1Meliponaquadrifasciataisolate0111107301unplacedgenomicscaffoldscaffold9,wholegenomeshotgunsequence_23053	89276.7		-	175107	175104	0	3	no	-	ame-miR-283-5p	-	-	aaauaucagcugguaauucugg	Drosophila melanogaster (fruit fly) dme-miR-283-5p		blast	aaauaucagcugguaauucugggauuucgacaauagcccaggauucuugcugguauccgg	KQ435794.1Meliponaquadrifasciataisolate0111107301unplacedgenomicscaffoldscaffold9,wholegenomeshotgunsequence:10950999..10951059:-
KQ435736.1Meliponaquadrifasciataisolate0111107301unplacedgenomicscaffoldscaffold45,wholegenomeshotgunsequence_12900	76502.9		-	150051	150031	0	20	no	-	ame-miR-317-3p	-	-	ugaacacagcuggugguaucu	Parasteatoda tepidariorum (common house spider) pte-miR-317-3p		blast	agccacucugcguucacucgguggguaaugaagcgggugaacacagcuggugguaucu	KQ435736.1Meliponaquadrifasciataisolate0111107301unplacedgenomicscaffoldscaffold45,wholegenomeshotgunsequence:1497362..1497420:-
KQ435793.1Meliponaquadrifasciataisolate0111107301unplacedgenomicscaffoldscaffold86,wholegenomeshotgunsequence_21388	69439.9		-	136198	135128	0	1070	no	-	bmo-miR-9a-5p	-	-	ucuuugguuaucuagcuguaug	Bombyx mori (domestic silkworm) bmo-miR-9a-5p		blast	ucuuugguuaucuagcuguaugaguauuauucgacaucauaaagcuagguuaccggaguu	KQ435793.1Meliponaquadrifasciataisolate0111107301unplacedgenomicscaffoldscaffold86,wholegenomeshotgunsequence:1032284..1032344:+
KQ435720.1Meliponaquadrifasciataisolate0111107301unplacedgenomicscaffoldscaffold25,wholegenomeshotgunsequence_8279	69171.1		-	135671	78763	0	56908	no	-	bmo-miR-993b-5p	-	-	uacccuguagauccgaauuugu	Bombyx mori (domestic silkworm) bmo-miR-993a-5p	2	blast	uacccuguagauccgaauuuguuugauaagaggcgacaaauucgguucuagagagguuu	KQ435720.1Meliponaquadrifasciataisolate0111107301unplacedgenomicscaffoldscaffold25,wholegenomeshotgunsequence:402368..402427:-
KQ435851.1Meliponaquadrifasciataisolate0111107301unplacedgenomicscaffoldscaffold135,wholegenomeshotgunsequence_31734	66751.2		-	130931	103749	0	27182	no	-	-	-	-	cugucauggaguugcucucuuu	Drosophila melanogaster (fruit fly) dme-miR-281-3p	1	blast	aagagagcuauccaucgacaguauggugauaauagacacugucauggaguugcucucuuu	KQ435851.1Meliponaquadrifasciataisolate0111107301unplacedgenomicscaffoldscaffold135,wholegenomeshotgunsequence:2108148..2108208:-
KQ435701.1Meliponaquadrifasciataisolate0111107301unplacedgenomicscaffoldscaffold22,wholegenomeshotgunsequence_2689	48872.3		-	95855	92104	0	3751	no	-	bmo-miR-278-3p	-	-	ucggugggacuuucguccguuu	Drosophila melanogaster (fruit fly) dme-miR-278-3p		blast	ccggaugaggucuccaucgaccgugauuuaauuucauaaggucggugggacuuucguccguuu	KQ435701.1Meliponaquadrifasciataisolate0111107301unplacedgenomicscaffoldscaffold22,wholegenomeshotgunsequence:394554..394617:+
KQ435922.1Meliponaquadrifasciataisolate0111107301unplacedgenomicscaffoldscaffold160,wholegenomeshotgunsequence_37835	47749.8		-	93656	93595	0	61	no	-	bmo-miR-375-3p	-	-	uuuguucguucggcucgaguua	Parasteatoda tepidariorum (common house spider) pte-miR-375-3p		blast	caucgauccuaacgaucaacaaacuuuucacuugaaaguuuguucguucggcucgaguua	KQ435922.1Meliponaquadrifasciataisolate0111107301unplacedgenomicscaffoldscaffold160,wholegenomeshotgunsequence:728170..728230:+
KQ435891.1Meliponaquadrifasciataisolate0111107301unplacedgenomicscaffoldscaffold192,wholegenomeshotgunsequence_35644	47249.5		-	92672	79700	0	12972	no	-	bmo-miR-71-5p	-	-	ugaaagacauggguagugagau	Triops cancriformis tcf-miR-71-5p		blast	ugaaagacauggguagugagauguucucacgcuaucgcgucucacuaucuugucuuucauc	KQ435891.1Meliponaquadrifasciataisolate0111107301unplacedgenomicscaffoldscaffold192,wholegenomeshotgunsequence:72088..72149:+
KQ435718.1Meliponaquadrifasciataisolate0111107301unplacedgenomicscaffoldscaffold42,wholegenomeshotgunsequence_7422	39696.5		-	77860	77809	0	51	no	-	bmo-miR-100	-	-	aacccguagauccgaacuugug	Homo sapiens (human) hsa-miR-100-5p		blast	aacccguagauccgaacuugugggcuuuuuuauauguauaccgcaagcuccuaucuaccgguaca	KQ435718.1Meliponaquadrifasciataisolate0111107301unplacedgenomicscaffoldscaffold42,wholegenomeshotgunsequence:407456..407521:+
KQ435782.1Meliponaquadrifasciataisolate0111107301unplacedgenomicscaffoldscaffold99,wholegenomeshotgunsequence_20044	32827.5		-	64384	62348	0	2036	no	-	ame-miR-87-3p	-	-	gugagcaaaguuucaggugugu	Dinoponera quadriceps dqu-miR-87-3p		blast	gggccugacucuuugcucugcccguacuguuccugcugggugagcaaaguuucaggugugu	KQ435782.1Meliponaquadrifasciataisolate0111107301unplacedgenomicscaffoldscaffold99,wholegenomeshotgunsequence:47221..47282:-
KQ435782.1Meliponaquadrifasciataisolate0111107301unplacedgenomicscaffoldscaffold99,wholegenomeshotgunsequence_20042	31916.7		-	62598	62419	0	179	no	-	ame-miR-87-3p	-	-	gugagcaaaguuucaggugugu	Dinoponera quadriceps dqu-miR-87-3p		blast	uacgccugaaguuugcuuuuuaccuggcccucguauucucuuacauugagaaaauaaaggugagcaaaguuucaggugugu	KQ435782.1Meliponaquadrifasciataisolate0111107301unplacedgenomicscaffoldscaffold99,wholegenomeshotgunsequence:44899..44980:-
KQ435830.1Meliponaquadrifasciataisolate0111107301unplacedgenomicscaffoldscaffold136,wholegenomeshotgunsequence_28521	29631.3		-	58122	54946	0	3176	no	-	-	-	-	caucacaggcagaguucuaguu	Apis mellifera (honey bee) ame-miR-11-3p		blast	uggagcucuggcugugacuuguguguuaacaaaaugaaaaucacaucacaggcagaguucuaguu	KQ435830.1Meliponaquadrifasciataisolate0111107301unplacedgenomicscaffoldscaffold136,wholegenomeshotgunsequence:71720..71785:+
KQ435794.1Meliponaquadrifasciataisolate0111107301unplacedgenomicscaffoldscaffold9,wholegenomeshotgunsequence_22687	22707.4		-	44535	43905	0	630	no	-	ame-miR-315-5p	-	-	uuuugauuguugcucagaaagc	Drosophila melanogaster (fruit fly) dme-miR-315-5p		blast	uuuugauuguugcucagaaagccuugauuauuauauuggcuuucgggcaauaaucauaauc	KQ435794.1Meliponaquadrifasciataisolate0111107301unplacedgenomicscaffoldscaffold9,wholegenomeshotgunsequence:3277856..3277917:-
KQ435699.1Meliponaquadrifasciataisolate0111107301unplacedgenomicscaffoldscaffold19,wholegenomeshotgunsequence_2113	22302		-	43739	43729	2	8	no	-	bmo-miR-263b-5p	-	-	cuuggcacuggaagaauucaca	Dinoponera quadriceps dqu-miR-263b-5p		blast	cuuggcacuggaagaauucacagaugugcaguguauaaucguggaucuugcaaugccaucac	KQ435699.1Meliponaquadrifasciataisolate0111107301unplacedgenomicscaffoldscaffold19,wholegenomeshotgunsequence:321380..321442:-
KQ435821.1Meliponaquadrifasciataisolate0111107301unplacedgenomicscaffoldscaffold122,wholegenomeshotgunsequence_26891	21880.5		-	42913	42517	1	395	no	-	bmo-miR-252-5p	-	-	auaaguacuagugccgcagga	Apis mellifera (honey bee) ame-miR-252a-5p		blast	auaaguacuagugccgcaggagugacuagguuggguuaaaaauuaccauaucuccugcugcucaagugcuuauca	KQ435821.1Meliponaquadrifasciataisolate0111107301unplacedgenomicscaffoldscaffold122,wholegenomeshotgunsequence:464234..464309:-
KQ435879.1Meliponaquadrifasciataisolate0111107301unplacedgenomicscaffoldscaffold204,wholegenomeshotgunsequence_34402	20036.9		-	39304	37909	0	1395	no	-	-	-	-	cuuugguaauacagcucuauga	Dinoponera quadriceps dqu-miR-79-5p		blast	cuuugguaauacagcucuaugauuuuaauuaaggaucauaaagcuagauuaccaaagca	KQ435879.1Meliponaquadrifasciataisolate0111107301unplacedgenomicscaffoldscaffold204,wholegenomeshotgunsequence:328889..328948:+
KQ435813.1Meliponaquadrifasciataisolate0111107301unplacedgenomicscaffoldscaffold118,wholegenomeshotgunsequence_25685	19872.7		-	38975	38429	1	545	no	-	bmo-miR-133	-	-	uugguccccuucaaccagcugu	Drosophila melanogaster (fruit fly) dme-miR-133-3p		blast	agcugguugaacacgggucaaauauaccgcacgauugacgcauuugguccccuucaaccagcugu	KQ435813.1Meliponaquadrifasciataisolate0111107301unplacedgenomicscaffoldscaffold118,wholegenomeshotgunsequence:217766..217831:+
KQ435718.1Meliponaquadrifasciataisolate0111107301unplacedgenomicscaffoldscaffold42,wholegenomeshotgunsequence_7424	17645		-	34604	33870	0	734	no	-	bmo-let-7-5p	-	-	ugagguaguagguuguauagu	Homo sapiens (human) hsa-let-7a-5p		blast	ugagguaguagguuguauaguagggaauagaaauucgcgauauacgaaguccacuguacaacuugcuaacuuucc	KQ435718.1Meliponaquadrifasciataisolate0111107301unplacedgenomicscaffoldscaffold42,wholegenomeshotgunsequence:408165..408240:+
KQ436054.1Meliponaquadrifasciataisolate0111107301unplacedgenomicscaffoldscaffold316,wholegenomeshotgunsequence_41688	12921.6		-	25347	25063	0	284	no	-	-	-	-	uuuuagaauuuguacgcucugu	Dinoponera quadriceps dqu-miR-927b-5p		blast	uuuuagaauuuguacgcucuguugucacaaacgaucucacagagcguaccgauucuuuaau	KQ436054.1Meliponaquadrifasciataisolate0111107301unplacedgenomicscaffoldscaffold316,wholegenomeshotgunsequence:346375..346436:+
KQ435794.1Meliponaquadrifasciataisolate0111107301unplacedgenomicscaffoldscaffold9,wholegenomeshotgunsequence_23049	11812.1		-	23163	23101	0	62	no	-	bmo-miR-12	-	-	ugaguauuacaucagguacuggu	Drosophila melanogaster (fruit fly) dme-miR-12-5p		blast	ugaguauuacaucagguacuggugugauauucagacaaccaguacuuguguuauacuuacg	KQ435794.1Meliponaquadrifasciataisolate0111107301unplacedgenomicscaffoldscaffold9,wholegenomeshotgunsequence:10949737..10949798:-
KQ435782.1Meliponaquadrifasciataisolate0111107301unplacedgenomicscaffoldscaffold99,wholegenomeshotgunsequence_20057	11556		-	22661	22542	0	119	no	-	bmo-miR-190-5p	-	-	agauauguuugauauucuugguu			blast	agauauguuugauauucuugguuguuuuuaaagaaucgaccaggaaucaaacauauuauu	KQ435782.1Meliponaquadrifasciataisolate0111107301unplacedgenomicscaffoldscaffold99,wholegenomeshotgunsequence:566835..566895:-
KQ435891.1Meliponaquadrifasciataisolate0111107301unplacedgenomicscaffoldscaffold192,wholegenomeshotgunsequence_35645	10724.5		-	21038	20910	0	128	no	-	-	-	-	ucacagccagcuuugaugagca	Plutella xylostella (diamondback moth) pxy-miR-2b		blast	ccaucaaaguugguuugucauagaguucgacuaucacagccagcuuugaugagca	KQ435891.1Meliponaquadrifasciataisolate0111107301unplacedgenomicscaffoldscaffold192,wholegenomeshotgunsequence:72815..72870:+
KQ435718.1Meliponaquadrifasciataisolate0111107301unplacedgenomicscaffoldscaffold42,wholegenomeshotgunsequence_7426	9982.5		-	19575	18338	0	1237	no	-	ame-miR-125-5p	-	-	ccccugagacccuaacuuguga	Apis mellifera (honey bee) ame-miR-125-5p		blast	ccccugagacccuaacuugugacgucgcgaccgauaucucacaggcuagauucucugguau	KQ435718.1Meliponaquadrifasciataisolate0111107301unplacedgenomicscaffoldscaffold42,wholegenomeshotgunsequence:408697..408758:+
KQ435850.1Meliponaquadrifasciataisolate0111107301unplacedgenomicscaffoldscaffold148,wholegenomeshotgunsequence_31247	9531.2		-	18690	18461	0	229	no	-	dme-miR-210-3p	-	-	cuugugcgugugacagcggcuau	Drosophila melanogaster (fruit fly) dme-miR-210-3p		blast	agcugcuggccacugcacaagauuagacauaagacucuugugcgugugacagcggcuau	KQ435850.1Meliponaquadrifasciataisolate0111107301unplacedgenomicscaffoldscaffold148,wholegenomeshotgunsequence:1535241..1535300:+
KQ435760.1Meliponaquadrifasciataisolate0111107301unplacedgenomicscaffoldscaffold76,wholegenomeshotgunsequence_17556	9407		-	18446	18326	0	120	no	-	bmo-miR-285	-	-	uagcaccauuugaaaucaguac	Polistes canadensis pca-miR-29-3p		blast	acugacuucugugcgugcugggguuugugcuaaaccuccuagcaccauuugaaaucaguac	KQ435760.1Meliponaquadrifasciataisolate0111107301unplacedgenomicscaffoldscaffold76,wholegenomeshotgunsequence:227343..227404:-
KQ435765.1Meliponaquadrifasciataisolate0111107301unplacedgenomicscaffoldscaffold81,wholegenomeshotgunsequence_18281	8257.8		-	16192	14403	0	1789	no	-	bmo-miR-305-5p	-	-	auuguacuucaucaggugcucugg	Triops cancriformis tcf-miR-305		blast	auuguacuucaucaggugcucuggugaacucgauacccggcaccuguuggagcgcaauu	KQ435765.1Meliponaquadrifasciataisolate0111107301unplacedgenomicscaffoldscaffold81,wholegenomeshotgunsequence:466339..466398:-
KQ435794.1Meliponaquadrifasciataisolate0111107301unplacedgenomicscaffoldscaffold9,wholegenomeshotgunsequence_22504	7989.7		-	15666	15615	0	51	no	-	ame-miR-981-3p	-	-	uucguugucaacgaaaccugca	Apis mellifera (honey bee) ame-miR-981-3p		blast	uggguuucgugacaggcgagccguucuuuacgacuugguucguugucaacgaaaccugca	KQ435794.1Meliponaquadrifasciataisolate0111107301unplacedgenomicscaffoldscaffold9,wholegenomeshotgunsequence:2428030..2428090:-
KQ435810.1Meliponaquadrifasciataisolate0111107301unplacedgenomicscaffoldscaffold128,wholegenomeshotgunsequence_25122	7741		-	15179	12309	0	2870	no	-	bmo-miR-927-5p	-	-	uuuagaauuccuacgcuuuacc	Drosophila melanogaster (fruit fly) dme-miR-927-5p		blast	uuuagaauuccuacgcuuuaccgauguucgaaguggcaaagcguuugaaaucugaaac	KQ435810.1Meliponaquadrifasciataisolate0111107301unplacedgenomicscaffoldscaffold128,wholegenomeshotgunsequence:241199..241257:+
KQ435891.1Meliponaquadrifasciataisolate0111107301unplacedgenomicscaffoldscaffold192,wholegenomeshotgunsequence_35648	5971.6		-	11708	8433	0	3275	no	-	bmo-miR-2a-1-5p	-	-	acaucaaauugguuguggaau	Dinoponera quadriceps dqu-miR-13a-5p		blast	acaucaaauugguuguggaauguuucgagucauaucacagccauuuugaugagcu	KQ435891.1Meliponaquadrifasciataisolate0111107301unplacedgenomicscaffoldscaffold192,wholegenomeshotgunsequence:73005..73060:+
KQ435794.1Meliponaquadrifasciataisolate0111107301unplacedgenomicscaffoldscaffold9,wholegenomeshotgunsequence_21925	5040.4		-	9889	9840	3	46	no	-	ame-miR-6037-3p	-	-	uaagcucuguguacuuuuuaca	Apis mellifera (honey bee) ame-miR-6037-3p		blast	guaauaguccauagagcuucaaaaaauugaaucgugcuuaaacuuuuaagcucuguguacuuuuuaca	KQ435794.1Meliponaquadrifasciataisolate0111107301unplacedgenomicscaffoldscaffold9,wholegenomeshotgunsequence:4669294..4669362:+
KQ435794.1Meliponaquadrifasciataisolate0111107301unplacedgenomicscaffoldscaffold9,wholegenomeshotgunsequence_21903	3999.9		-	7841	6373	0	1468	no	-	bmo-miR-279a	-	-	ugacuagagucacacucgucc	Dinoponera quadriceps dqu-miR-279c-3p		blast	gacgggugcacucugguaucauguagauuugaucaugacuagagucacacucgucc	KQ435794.1Meliponaquadrifasciataisolate0111107301unplacedgenomicscaffoldscaffold9,wholegenomeshotgunsequence:4477009..4477065:+
KQ435879.1Meliponaquadrifasciataisolate0111107301unplacedgenomicscaffoldscaffold204,wholegenomeshotgunsequence_34400	3943.1		-	7729	7486	0	243	no	-	bmo-miR-275-3p	-	-	ucagguacuaagugacucugagu	Apis mellifera (honey bee) ame-miR-306-5p		blast	ucagguacuaagugacucugaguacauauuaaauuacucaaagcagcuugguaccuaacu	KQ435879.1Meliponaquadrifasciataisolate0111107301unplacedgenomicscaffoldscaffold204,wholegenomeshotgunsequence:328673..328733:+
KQ435821.1Meliponaquadrifasciataisolate0111107301unplacedgenomicscaffoldscaffold122,wholegenomeshotgunsequence_26895	3593.5		-	7046	6960	0	86	no	-	bmo-miR-2797a	-	-	uuaaguaguggugccguagaug	Haemonchus contortus (barber pole worm) hco-miR-252		blast	uuaaguaguggugccguagaugaugauuuagaaauucaccucggcacaauuacuuuuca	KQ435821.1Meliponaquadrifasciataisolate0111107301unplacedgenomicscaffoldscaffold122,wholegenomeshotgunsequence:469884..469943:-
KQ435891.1Meliponaquadrifasciataisolate0111107301unplacedgenomicscaffoldscaffold192,wholegenomeshotgunsequence_35649	3464.1		-	6789	6584	0	205	no	-	bmo-miR-2a-3p	-	-	uaucacagccauuuuugacgauuu	Apis mellifera (honey bee) ame-miR-13b-3p		blast	ucgucaaauugguuguggcguguugcuuuucuagauuucauaucacagccauuuuugacgauuu	KQ435891.1Meliponaquadrifasciataisolate0111107301unplacedgenomicscaffoldscaffold192,wholegenomeshotgunsequence:73279..73343:+
KQ435727.1Meliponaquadrifasciataisolate0111107301unplacedgenomicscaffoldscaffold20,wholegenomeshotgunsequence_9861	2392.4		-	4687	4667	0	20	no	-	bmo-miR-993b-5p	-	-	uacccuguaacguccugagacu	Apis mellifera (honey bee) ame-miR-3785-3p		blast	ucucacgacgugauagcggcgcccgacucucaaaacugugguacccuguaacguccugagacu	KQ435727.1Meliponaquadrifasciataisolate0111107301unplacedgenomicscaffoldscaffold20,wholegenomeshotgunsequence:456500..456563:+
KQ435834.1Meliponaquadrifasciataisolate0111107301unplacedgenomicscaffoldscaffold137,wholegenomeshotgunsequence_29424	2216.8		-	4344	4284	0	60	no	-	bmo-miR-3430	-	-	uauugcuugagaauacacguag	Drosophila melanogaster (fruit fly) dme-miR-137-3p		blast	acgcguauucuuggggaauuaacacacauuugcgcuguuauugcuugagaauacacguag	KQ435834.1Meliponaquadrifasciataisolate0111107301unplacedgenomicscaffoldscaffold137,wholegenomeshotgunsequence:1592458..1592518:-
KQ435876.1Meliponaquadrifasciataisolate0111107301unplacedgenomicscaffoldscaffold171,wholegenomeshotgunsequence_33572	1925.2		-	3770	3234	0	536	no	-	ame-miR-3049-5p	-	-	ucgggaagguaguugcggcggau	Apis mellifera (honey bee) ame-miR-3049-5p		blast	ucgggaagguaguugcggcggauuugaucagccaaacgaaaguccguccaacuccuuuccgucu	KQ435876.1Meliponaquadrifasciataisolate0111107301unplacedgenomicscaffoldscaffold171,wholegenomeshotgunsequence:368161..368225:+
KQ436084.1Meliponaquadrifasciataisolate0111107301unplacedgenomicscaffoldscaffold405,wholegenomeshotgunsequence_41773	1602.1		-	3144	2977	0	167	no	-	-	-	-	uaugaaacaauuucugaugacg	Dasypus novemcinctus (nine-banded armadillo) dno-miR-653-5p	2	blast	cucaucagaaacugcuccgugcgaugcagcguaugaaacaauuucugaugacg	KQ436084.1Meliponaquadrifasciataisolate0111107301unplacedgenomicscaffoldscaffold405,wholegenomeshotgunsequence:10738..10791:+
KQ435768.1Meliponaquadrifasciataisolate0111107301unplacedgenomicscaffoldscaffold82,wholegenomeshotgunsequence_18550	1600.1		-	3137	2624	0	513	no	-	dme-miR-1014-3p	-	-	aaaauucaucgguuuaacuuuag	Capitella teleta cte-miR-36	3	blast	gugaguaaaccugugaaauuuuucaauuucaaagacgugacagacauacacgcgucucucaauggaaaaauucaucgguuuaacuuuag	KQ435768.1Meliponaquadrifasciataisolate0111107301unplacedgenomicscaffoldscaffold82,wholegenomeshotgunsequence:666845..666934:-
KQ435720.1Meliponaquadrifasciataisolate0111107301unplacedgenomicscaffoldscaffold25,wholegenomeshotgunsequence_8127	1456.3		-	2851	1704	0	1147	no	-	bmo-miR-993b-3p	-	-	gaagcucgucucuacagguaucu	Drosophila melanogaster (fruit fly) dme-miR-993-3p		blast	uacccuguagauccgggcuuuuguagaauuguaaauaucagaagcucgucucuacagguaucu	KQ435720.1Meliponaquadrifasciataisolate0111107301unplacedgenomicscaffoldscaffold25,wholegenomeshotgunsequence:341547..341610:+
KQ435891.1Meliponaquadrifasciataisolate0111107301unplacedgenomicscaffoldscaffold192,wholegenomeshotgunsequence_35654	1389		-	2726	1662	0	1064	no	-	-	-	-	cuaucagagugguugugaugu	Dinoponera quadriceps dqu-miR-2a-5p		blast	cuaucagagugguugugauguggugacuuggacgcguaucacagccagcuuugauaagcg	KQ435891.1Meliponaquadrifasciataisolate0111107301unplacedgenomicscaffoldscaffold192,wholegenomeshotgunsequence:74180..74240:+
KQ435821.1Meliponaquadrifasciataisolate0111107301unplacedgenomicscaffoldscaffold122,wholegenomeshotgunsequence_26903	1138.3		-	2227	2122	0	105	no	-	dme-miR-929-5p	-	-	aaauugacucuaguagggagu	Drosophila melanogaster (fruit fly) dme-miR-929-5p		blast	aaauugacucuaguagggagucccugcauucaauauggcgacuuccuaauagagucaggcug	KQ435821.1Meliponaquadrifasciataisolate0111107301unplacedgenomicscaffoldscaffold122,wholegenomeshotgunsequence:521111..521173:-
KQ435883.1Meliponaquadrifasciataisolate0111107301unplacedgenomicscaffoldscaffold174,wholegenomeshotgunsequence_34936	954.3		-	1867	1145	0	722	no	-	bmo-miR-2763-3p	-	-	uauuaugcuccguuuaucguu	Dinoponera quadriceps dqu-miR-3715-3p		blast	ucgguaagcagaguauaagaccuuugagacgggaaauuuaaaguauuaugcuccguuuaucguu	KQ435883.1Meliponaquadrifasciataisolate0111107301unplacedgenomicscaffoldscaffold174,wholegenomeshotgunsequence:1220293..1220357:-
KQ435719.1Meliponaquadrifasciataisolate0111107301unplacedgenomicscaffoldscaffold30,wholegenomeshotgunsequence_7761	913.2		-	1786	1729	0	57	no	-	bmo-miR-279a	-	-	ugacuagauacauacucgucu	Bombyx mori (domestic silkworm) bmo-miR-279c-3p	1	blast	gacgaguaugaauguggugcgcguuacgguuuacuucgugacuagauacauacucgucu	KQ435719.1Meliponaquadrifasciataisolate0111107301unplacedgenomicscaffoldscaffold30,wholegenomeshotgunsequence:1643568..1643627:+
KQ435792.1Meliponaquadrifasciataisolate0111107301unplacedgenomicscaffoldscaffold108,wholegenomeshotgunsequence_21233	888.7		-	1739	1693	0	46	no	-	bmo-miR-92b	-	-	aauugcacccgucccggccuga	Apis mellifera (honey bee) ame-miR-92b-3p		blast	aggucaggacuaaugcaaauauguaguauugacaucaaauugcacccgucccggccuga	KQ435792.1Meliponaquadrifasciataisolate0111107301unplacedgenomicscaffoldscaffold108,wholegenomeshotgunsequence:435814..435873:+
KQ435850.1Meliponaquadrifasciataisolate0111107301unplacedgenomicscaffoldscaffold148,wholegenomeshotgunsequence_31246	871.5		-	1707	1629	0	78	no	-	ame-miR-6038-5p	-	-	uauguuucugucuuauuucauu	Dinoponera quadriceps dqu-miR-6038-5p		blast	uauguuucugucuuauuucauuguaaaauugcgauaugaaauaugacauaaacuuaag	KQ435850.1Meliponaquadrifasciataisolate0111107301unplacedgenomicscaffoldscaffold148,wholegenomeshotgunsequence:1530687..1530745:+
KQ435944.1Meliponaquadrifasciataisolate0111107301unplacedgenomicscaffoldscaffold201,wholegenomeshotgunsequence_38855	735.2		-	1436	1433	0	3	no	-	ame-miR-6012-3p	-	-	uucggcgaugagaucagccugu	Apis mellifera (honey bee) ame-miR-6012-3p		blast	aggcugauauugucgggcgggguguggaacaaguagucauuucggcgaugagaucagccugu	KQ435944.1Meliponaquadrifasciataisolate0111107301unplacedgenomicscaffoldscaffold201,wholegenomeshotgunsequence:247054..247116:+
KQ435881.1Meliponaquadrifasciataisolate0111107301unplacedgenomicscaffoldscaffold200,wholegenomeshotgunsequence_34507	680.8		-	1336	1084	0	252	no	-	-	-	-	uuuuacagccaaucuggggucg	Gyrodactylus salaris (gyrodactylosis fluke) gsa-miR-2c-3p		blast	acccuagauuggcuguaaaaucuacagucaugcggcgauuuuacagccaaucuggggucg	KQ435881.1Meliponaquadrifasciataisolate0111107301unplacedgenomicscaffoldscaffold200,wholegenomeshotgunsequence:357393..357453:+
KQ435771.1Meliponaquadrifasciataisolate0111107301unplacedgenomicscaffoldscaffold93,wholegenomeshotgunsequence_18690	641.8		-	1253	1211	1	41	no	-	bmo-miR-932	-	-	ucaauuccguagugcauugcaga	Bactrocera dorsalis (oriental fruit fly) bdo-miR-932		blast	ucaauuccguagugcauugcagaugauuguucgauuuacgagaaagaaccugcaagcaccgcgggagugagg	KQ435771.1Meliponaquadrifasciataisolate0111107301unplacedgenomicscaffoldscaffold93,wholegenomeshotgunsequence:436374..436446:+
KQ435922.1Meliponaquadrifasciataisolate0111107301unplacedgenomicscaffoldscaffold160,wholegenomeshotgunsequence_38378	628.3		-	1226	1147	0	79	no	-	ame-miR-3718a-3p	-	-	uccccuguccugucccgauagu	Apis mellifera (honey bee) ame-miR-3718a-3p		blast	uauugggucaggauagggcagggcagggccguuuuggcggguauauuuuguccccuguccugucccgauagu	KQ435922.1Meliponaquadrifasciataisolate0111107301unplacedgenomicscaffoldscaffold160,wholegenomeshotgunsequence:4040762..4040834:-
KQ435922.1Meliponaquadrifasciataisolate0111107301unplacedgenomicscaffoldscaffold160,wholegenomeshotgunsequence_38376	619.1		-	1208	1147	0	61	no	-	ame-miR-3718a-3p	-	-	uccccuguccugucccgauagu	Apis mellifera (honey bee) ame-miR-3718a-3p		blast	auugggucaggauaggguagggcagggccacucggcaucaccauucuguccccuguccugucccgauagu	KQ435922.1Meliponaquadrifasciataisolate0111107301unplacedgenomicscaffoldscaffold160,wholegenomeshotgunsequence:4040545..4040615:-
KQ435711.1Meliponaquadrifasciataisolate0111107301unplacedgenomicscaffoldscaffold14,wholegenomeshotgunsequence_5147	482.6		-	941	922	0	19	no	-	dme-miR-282-5p	-	-	uagccucuccuaggcuuugucu	Dinoponera quadriceps dqu-miR-282-5p		blast	uagccucuccuaggcuuugucuguauauaaggaacggagacauagccuagaauagguuagg	KQ435711.1Meliponaquadrifasciataisolate0111107301unplacedgenomicscaffoldscaffold14,wholegenomeshotgunsequence:3094325..3094386:-
KQ435830.1Meliponaquadrifasciataisolate0111107301unplacedgenomicscaffoldscaffold136,wholegenomeshotgunsequence_28570	450.9		-	879	878	0	1	no	-	bmo-miR-2765	-	-	ugguaacuccaccaccguuggc	Heliconius melpomene (postman butterfly) hme-miR-2765		blast	ugguaacuccaccaccguuggcggaaucuaauggccaaugggguacgaguuuccu	KQ435830.1Meliponaquadrifasciataisolate0111107301unplacedgenomicscaffoldscaffold136,wholegenomeshotgunsequence:483021..483076:+
KQ435710.1Meliponaquadrifasciataisolate0111107301unplacedgenomicscaffoldscaffold6,wholegenomeshotgunsequence_4370	430		-	838	837	0	1	no	-	bmo-miR-92b	-	-	aauugcacucgucccggccugc	Dinoponera quadriceps dqu-miR-92c-3p		blast	agguugggaugugggcauuauuuguugcaagguuagaucaaauugcacucgucccggccugc	KQ435710.1Meliponaquadrifasciataisolate0111107301unplacedgenomicscaffoldscaffold6,wholegenomeshotgunsequence:1814430..1814492:-
KQ435770.1Meliponaquadrifasciataisolate0111107301unplacedgenomicscaffoldscaffold79,wholegenomeshotgunsequence_18637	412.7		-	812	811	0	1	no	-	-	-	-	ucugucucuuucucucuccu	Homo sapiens (human) hsa-miR-6751-3p		blast	ucugucucuuucucucuccuacgcuuucugaaaccucnnnnnnnnnnnnnnnnnnnnnnnnnnnagagagagagagagagagagagagaga	KQ435770.1Meliponaquadrifasciataisolate0111107301unplacedgenomicscaffoldscaffold79,wholegenomeshotgunsequence:467367..467458:-
KQ435732.1Meliponaquadrifasciataisolate0111107301unplacedgenomicscaffoldscaffold38,wholegenomeshotgunsequence_11710	410.2		-	800	459	0	341	no	-	bmo-miR-2788	-	-	ugggguuucuaugcggcaugug	Dinoponera quadriceps dqu-miR-2788-5p		blast	ugggguuucuaugcggcaugugccuugcuuuuagaaaugcaaugcccuucgaaauccca	KQ435732.1Meliponaquadrifasciataisolate0111107301unplacedgenomicscaffoldscaffold38,wholegenomeshotgunsequence:3452240..3452299:+
KQ435697.1Meliponaquadrifasciataisolate0111107301unplacedgenomicscaffoldscaffold16,wholegenomeshotgunsequence_1604	390.9		-	779	759	5	15	no	-	-	-	-	uagcaacuguguuuaaacgcug	Panagrellus redivivus prd-miR-7897-3p	3	blast	uagcaacuguguuuaaacgcuguuuguggaccucuauucuuauguucaagacuaacacgcuacgacacaauugcuaca	KQ435697.1Meliponaquadrifasciataisolate0111107301unplacedgenomicscaffoldscaffold16,wholegenomeshotgunsequence:456404..456482:+
KQ435771.1Meliponaquadrifasciataisolate0111107301unplacedgenomicscaffoldscaffold93,wholegenomeshotgunsequence_18726	330.1		-	649	496	0	153	no	-	-	-	-	caauacuucuacagugcaacuc	Dinoponera quadriceps dqu-miR-33-3p		blast	gugcauuguaguugcauugcaugaaauauaacuaugcaauacuucuacagugcaacuc	KQ435771.1Meliponaquadrifasciataisolate0111107301unplacedgenomicscaffoldscaffold93,wholegenomeshotgunsequence:101434..101492:-
KQ435736.1Meliponaquadrifasciataisolate0111107301unplacedgenomicscaffoldscaffold45,wholegenomeshotgunsequence_12898	301.1		-	599	581	0	18	no	-	-	-	-	uauuuauuaaaguaaacaaguag	Drosophila simulans dsi-miR-303-5p	4	blast	acuuguuugcucaaaaaguacuuucuuuacucaaguauuuauuaaaguaaacaaguag	KQ435736.1Meliponaquadrifasciataisolate0111107301unplacedgenomicscaffoldscaffold45,wholegenomeshotgunsequence:1496690..1496748:-
KQ435754.1Meliponaquadrifasciataisolate0111107301unplacedgenomicscaffoldscaffold78,wholegenomeshotgunsequence_16213	274.2		-	544	377	0	167	no	-	-	-	-	uaugaaacaauuucugaugaaa	Dasypus novemcinctus (nine-banded armadillo) dno-miR-653-5p		blast	cucaucagaaacugcuccgugcgaugcagcauaugaaacaauuucugaugaaa	KQ435754.1Meliponaquadrifasciataisolate0111107301unplacedgenomicscaffoldscaffold78,wholegenomeshotgunsequence:376903..376956:+
KQ435710.1Meliponaquadrifasciataisolate0111107301unplacedgenomicscaffoldscaffold6,wholegenomeshotgunsequence_4372	260.3		-	506	504	0	2	no	-	bmo-miR-92b	-	-	uauugcacuugucccggccuau	Dinoponera quadriceps dqu-miR-92a-3p		blast	uaggccgagauuugugucaauguuucaaguaauauaauuuucaauauugcacuugucccggccuau	KQ435710.1Meliponaquadrifasciataisolate0111107301unplacedgenomicscaffoldscaffold6,wholegenomeshotgunsequence:1814612..1814678:-
KQ435694.1Meliponaquadrifasciataisolate0111107301unplacedgenomicscaffoldscaffold11,wholegenomeshotgunsequence_1230	260.2		-	505	463	4	38	no	-	ame-miR-6039-5p	-	-	aaucgaacgcgugaguuuacg	Apis mellifera (honey bee) ame-miR-6039-5p		blast	aaucgaacgcgugaguuuacguguagcauugagcguuugagcgacguagacgcacguguuggaccuu	KQ435694.1Meliponaquadrifasciataisolate0111107301unplacedgenomicscaffoldscaffold11,wholegenomeshotgunsequence:1625445..1625512:+
KQ435763.1Meliponaquadrifasciataisolate0111107301unplacedgenomicscaffoldscaffold77,wholegenomeshotgunsequence_17965	226.6		-	446	442	1	3	no	-	-	-	-	cacaaccuuuuugagugagcga	Apis mellifera (honey bee) ame-miR-307-3p		blast	acucacucaaccugggugugaugcuugccuguacaccaggcccuagcggucaucacaaccuuuuugagugagcga	KQ435763.1Meliponaquadrifasciataisolate0111107301unplacedgenomicscaffoldscaffold77,wholegenomeshotgunsequence:263384..263459:+
KQ435756.1Meliponaquadrifasciataisolate0111107301unplacedgenomicscaffoldscaffold70,wholegenomeshotgunsequence_16748	226.3		-	445	244	0	201	no	-	-	-	-	uuucuuauauaagaucucuuau	Homo sapiens (human) hsa-miR-1248 - (27 nucleotides)	3	blast	uuucuuauauaagaucucuuauaagaucucuuauaagaucucuuauauaagaaau	KQ435756.1Meliponaquadrifasciataisolate0111107301unplacedgenomicscaffoldscaffold70,wholegenomeshotgunsequence:303272..303327:+
KQ435911.1Meliponaquadrifasciataisolate0111107301unplacedgenomicscaffoldscaffold225,wholegenomeshotgunsequence_37101	223.5		-	439	327	0	112	no	-	-	-	-	gaugcaguggaggggguagua	Danio rerio (zebrafish) dre-miR-17a-3p	1	blast	acuacccccuccacugcaacgauucaauguaauggggagaucgaugcaguggaggggguagua	KQ435911.1Meliponaquadrifasciataisolate0111107301unplacedgenomicscaffoldscaffold225,wholegenomeshotgunsequence:201896..201959:-
KQ435783.1Meliponaquadrifasciataisolate0111107301unplacedgenomicscaffoldscaffold80,wholegenomeshotgunsequence_20130	187.2		-	376	242	0	134	no	-	-	-	-	uuaccaacguauaauagaaacu	Petromyzon marinus (sea lamprey) pma-miR-130c	1	blast	uuaccaacguauaauagaaacuguuguuguaauacuccguuucuuucgcgcguugguaga	KQ435783.1Meliponaquadrifasciataisolate0111107301unplacedgenomicscaffoldscaffold80,wholegenomeshotgunsequence:507554..507614:+
KQ435789.1Meliponaquadrifasciataisolate0111107301unplacedgenomicscaffoldscaffold104,wholegenomeshotgunsequence_20831	173.2		-	337	336	0	1	no	-	bmo-miR-285	-	-	uagcaccacauuauucagcuug	Dinoponera quadriceps dqu-miR-995-3p		blast	agcugaaucugcaggggccacguuacacuaaauuuucguagcaccacauuauucagcuug	KQ435789.1Meliponaquadrifasciataisolate0111107301unplacedgenomicscaffoldscaffold104,wholegenomeshotgunsequence:1364898..1364958:+
KQ435736.1Meliponaquadrifasciataisolate0111107301unplacedgenomicscaffoldscaffold45,wholegenomeshotgunsequence_12874	171.5		-	340	335	0	5	no	-	-	-	-	ugguguugcucgaaggauucau	Monodelphis domestica (gray short-tailed opossum) mdo-miR-12349-3p	1	blast	cucuccuucgagcaaccacaccaaguuucucuuccucucuugguguugcucgaaggauucau	KQ435736.1Meliponaquadrifasciataisolate0111107301unplacedgenomicscaffoldscaffold45,wholegenomeshotgunsequence:1472592..1472654:-
KQ435811.1Meliponaquadrifasciataisolate0111107301unplacedgenomicscaffoldscaffold129,wholegenomeshotgunsequence_25256	161.2		-	311	297	0	14	no	-	bmo-miR-965-3p	-	-	uaagcguauagcuuuuucccuu	Apis mellifera (honey bee) ame-miR-965-3p		blast	ggggaaagguuauagcgauuaugagaaauuaagccauaagcguauagcuuuuucccuu	KQ435811.1Meliponaquadrifasciataisolate0111107301unplacedgenomicscaffoldscaffold129,wholegenomeshotgunsequence:152505..152563:-
KQ435755.1Meliponaquadrifasciataisolate0111107301unplacedgenomicscaffoldscaffold73,wholegenomeshotgunsequence_16724	150.3		-	295	292	0	3	no	-	-	-	-	uaugucagcguaauguagauau	Gadus morhua (Atlantic cod) gmo-miR-11260-5p	2	blast	aucuacauuacgcugacauacauuuaauggguaaauguaugucagcguaauguagauau	KQ435755.1Meliponaquadrifasciataisolate0111107301unplacedgenomicscaffoldscaffold73,wholegenomeshotgunsequence:610730..610789:-
KQ435755.1Meliponaquadrifasciataisolate0111107301unplacedgenomicscaffoldscaffold73,wholegenomeshotgunsequence_16617	150.2		-	295	292	0	3	no	-	-	-	-	uaugucagcguaauguagauau	Gadus morhua (Atlantic cod) gmo-miR-11260-5p		blast	aucuacauuacgcugacauacauuuacccauuaaauguaugucagcguaauguagauau	KQ435755.1Meliponaquadrifasciataisolate0111107301unplacedgenomicscaffoldscaffold73,wholegenomeshotgunsequence:610732..610791:+
KQ435783.1Meliponaquadrifasciataisolate0111107301unplacedgenomicscaffoldscaffold80,wholegenomeshotgunsequence_20217	127.7		-	271	261	0	10	no	-	-	-	-	auggcaguuucaggugugggau	Mus musculus (house mouse) mmu-miR-6516-5p		blast	auggcaguuucaggugugggaugugaaaagaacagcuuaucucauguauaaaacugccuaca	KQ435783.1Meliponaquadrifasciataisolate0111107301unplacedgenomicscaffoldscaffold80,wholegenomeshotgunsequence:386516..386578:-
KQ435727.1Meliponaquadrifasciataisolate0111107301unplacedgenomicscaffoldscaffold20,wholegenomeshotgunsequence_10057	117		-	227	135	0	92	no	-	dme-miR-2497-5p	-	-	guaagcauagcucuugucugu	Apis mellifera (honey bee) ame-miR-3773-3p	1	blast	auggcaagugcuguugcaaacuguccaagaaaagucaguaagcauagcucuugucugu	KQ435727.1Meliponaquadrifasciataisolate0111107301unplacedgenomicscaffoldscaffold20,wholegenomeshotgunsequence:2580923..2580981:+
KQ435821.1Meliponaquadrifasciataisolate0111107301unplacedgenomicscaffoldscaffold122,wholegenomeshotgunsequence_26897	111		-	214	209	0	5	no	-	ame-miR-6057-5p	-	-	uuugugaccguaacaacgggc	Ixodes scapularis (black-legged tick) isc-miR-2001	2	blast	uuugugaccguaacaacgggcgggaaaagaacacacucguugcuauguucgcaaauu	KQ435821.1Meliponaquadrifasciataisolate0111107301unplacedgenomicscaffoldscaffold122,wholegenomeshotgunsequence:470273..470330:-
KQ435876.1Meliponaquadrifasciataisolate0111107301unplacedgenomicscaffoldscaffold171,wholegenomeshotgunsequence_33644	107		-	211	179	0	32	no	-	-	-	-	cuggugugaugggacauuguc	Dinoponera quadriceps dqu-miR-1000-3p		blast	auauugucuugucacagcaguacgccuuuaaagaguuacuggugugaugggacauuguc	KQ435876.1Meliponaquadrifasciataisolate0111107301unplacedgenomicscaffoldscaffold171,wholegenomeshotgunsequence:155731..155790:-
KQ435883.1Meliponaquadrifasciataisolate0111107301unplacedgenomicscaffoldscaffold174,wholegenomeshotgunsequence_34934	93.7		-	179	141	0	38	no	-	bmo-miR-2763-3p	-	-	cauuaugcuagaaauaugugguau	Heligmosomoides polygyrus hpo-miR-10039-5p	4	blast	ucccauauucuggcauaauauugccgggcaauacagaggcauuaugcuagaaauaugugguau	KQ435883.1Meliponaquadrifasciataisolate0111107301unplacedgenomicscaffoldscaffold174,wholegenomeshotgunsequence:1220127..1220190:-
KQ435779.1Meliponaquadrifasciataisolate0111107301unplacedgenomicscaffoldscaffold88,wholegenomeshotgunsequence_19919	87.5		-	166	94	0	72	no	-	ame-miR-971-3p	-	-	uugguguucuaccuuacagugag	Tribolium castaneum (red flour beetle) tca-miR-971b-3p		blast	cacuuuaaguucgaauaccaagccugucuauaaacaguuugguguucuaccuuacagugag	KQ435779.1Meliponaquadrifasciataisolate0111107301unplacedgenomicscaffoldscaffold88,wholegenomeshotgunsequence:268070..268131:+
KQ435896.1Meliponaquadrifasciataisolate0111107301unplacedgenomicscaffoldscaffold162,wholegenomeshotgunsequence_36273	79.8		-	159	156	0	3	no	-	-	-	-	auaaaaauaguugcgccagagu	Spodoptera frugiperda (fall armyworm) sfr-miR-13b-5p	2	blast	auaaaaauaguugcgccagaguaaaagaguaucgacucuggcgccacuauuucuaaca	KQ435896.1Meliponaquadrifasciataisolate0111107301unplacedgenomicscaffoldscaffold162,wholegenomeshotgunsequence:2040149..2040207:-
KQ435760.1Meliponaquadrifasciataisolate0111107301unplacedgenomicscaffoldscaffold76,wholegenomeshotgunsequence_17514	70.7		-	141	124	0	17	no	-	-	-	-	cggcucgucaucgggcacuuugc	Dinoponera quadriceps dqu-miR-980-5p		blast	cggcucgucaucgggcacuuugcugcuuuuuaaaugcaagcugccuuuugaagggcaa	KQ435760.1Meliponaquadrifasciataisolate0111107301unplacedgenomicscaffoldscaffold76,wholegenomeshotgunsequence:962753..962811:+
KQ435724.1Meliponaquadrifasciataisolate0111107301unplacedgenomicscaffoldscaffold26,wholegenomeshotgunsequence_9086	63		-	126	125	0	1	no	-	-	-	-	cccgacuuucucgagaaacacg	Callithrix jacchus (white-tufted-ear marmoset) cja-miR-513a-3p		blast	gguuucucgaaagagucgagauuucagagaccuggacguuucaaaccggaaaaucccgacuuucucgagaaacacg	KQ435724.1Meliponaquadrifasciataisolate0111107301unplacedgenomicscaffoldscaffold26,wholegenomeshotgunsequence:897729..897805:-
KQ435944.1Meliponaquadrifasciataisolate0111107301unplacedgenomicscaffoldscaffold201,wholegenomeshotgunsequence_39183	61.4		-	128	127	0	1	no	-	-	-	-	uauccacauucaggcagcucc	Oreochromis niloticus (Nile tilapia) oni-miR-10834	1	blast	uauccacauucaggcagcuccuagauaauuuuauuuaaucauaggagcguucauguaugugguaaau	KQ435944.1Meliponaquadrifasciataisolate0111107301unplacedgenomicscaffoldscaffold201,wholegenomeshotgunsequence:1711100..1711167:-
KQ435973.1Meliponaquadrifasciataisolate0111107301unplacedgenomicscaffoldscaffold282,wholegenomeshotgunsequence_40400	49.3		-	100	99	0	1	no	-	-	-	-	uauaacuaaacuguuucauuga	Haemonchus contortus (barber pole worm) hco-miR-5890c	1	blast	ggugaaagaguuuagucguuauaaugugaucaugacaauauuauaacuaaacuguuucauuga	KQ435973.1Meliponaquadrifasciataisolate0111107301unplacedgenomicscaffoldscaffold282,wholegenomeshotgunsequence:263719..263782:-
KQ435885.1Meliponaquadrifasciataisolate0111107301unplacedgenomicscaffoldscaffold175,wholegenomeshotgunsequence_35283	41		-	83	59	0	24	no	-	-	-	-	ugcggcgcguugaaauuacagc	Oikopleura dioica odi-miR-1479	1	blast	ugcggcgcguugaaauuacagcgcguagaauucgacugcguugaaauuucaacucguacaa	KQ435885.1Meliponaquadrifasciataisolate0111107301unplacedgenomicscaffoldscaffold175,wholegenomeshotgunsequence:973507..973568:-
KQ435794.1Meliponaquadrifasciataisolate0111107301unplacedgenomicscaffoldscaffold9,wholegenomeshotgunsequence_22140	36.4		-	76	75	0	1	no	-	-	-	-	ugugcauuccggucuugagacgu	Bos taurus (cattle) bta-miR-12029	3	blast	ugugcauuccggucuugagacguaugauuggccaaaacgacguuucguccggaacacgcau	KQ435794.1Meliponaquadrifasciataisolate0111107301unplacedgenomicscaffoldscaffold9,wholegenomeshotgunsequence:9007203..9007264:+
KQ435744.1Meliponaquadrifasciataisolate0111107301unplacedgenomicscaffoldscaffold32,wholegenomeshotgunsequence_14255	33.5		-	68	25	0	43	no	-	-	-	-	auucacgacaaucuuugacaau	Triops cancriformis tcf-miR-10308	2	blast	ugucgaagauaucguuggauucgaaaauuccaagcaugaaacgauucacgacaaucuuugacaau	KQ435744.1Meliponaquadrifasciataisolate0111107301unplacedgenomicscaffoldscaffold32,wholegenomeshotgunsequence:4532377..4532442:+
KQ435691.1Meliponaquadrifasciataisolate0111107301unplacedgenomicscaffoldscaffold15,wholegenomeshotgunsequence_587	31.6		-	70	67	0	3	no	-	-	-	-	uuaaccguaacagaacuugauu	Oryzias latipes (Japanese medaka) ola-miR-152	2	blast	ccaguccuguuaucguuacacguuaaaauccguuuuuguuaaccguaacagaacuugauu	KQ435691.1Meliponaquadrifasciataisolate0111107301unplacedgenomicscaffoldscaffold15,wholegenomeshotgunsequence:110090..110150:+
KQ435891.1Meliponaquadrifasciataisolate0111107301unplacedgenomicscaffoldscaffold192,wholegenomeshotgunsequence_35811	30.9		-	56	29	0	27	no	-	ame-miR-219-5p	-	-	ugauuguccaaacgcaauucuug	Cavia porcellus (domestic guinea pig) cpo-miR-219b-5p		blast	ugauuguccaaacgcaauucuugucuauacgauacgaaaucaagaauugugcggggacaucagc	KQ435891.1Meliponaquadrifasciataisolate0111107301unplacedgenomicscaffoldscaffold192,wholegenomeshotgunsequence:276120..276184:-
KQ435744.1Meliponaquadrifasciataisolate0111107301unplacedgenomicscaffoldscaffold32,wholegenomeshotgunsequence_14079	27.1		-	55	35	0	20	no	-	-	-	-	ccgaauuaguugucgcgucuugu	Glycine max (soybean) gma-miR4375	3	blast	ccgaauuaguugucgcgucuuguuauuuuaucacgcacaccaaaugugacaacuaauuuggaa	KQ435744.1Meliponaquadrifasciataisolate0111107301unplacedgenomicscaffoldscaffold32,wholegenomeshotgunsequence:1394599..1394662:+
KQ435803.1Meliponaquadrifasciataisolate0111107301unplacedgenomicscaffoldscaffold98,wholegenomeshotgunsequence_24671	25.2		-	51	36	0	15	no	-	bmo-miR-9a-5p	-	-	ucuuuggugaccuaacuguaug	Xenopus tropicalis (tropical clawed frog) xtr-miR-9b-5p	2	blast	ucuuuggugaccuaacuguaugacgaauugaaaaaccauaaagcuagaucaguaaagc	KQ435803.1Meliponaquadrifasciataisolate0111107301unplacedgenomicscaffoldscaffold98,wholegenomeshotgunsequence:196444..196502:-
KQ435752.1Meliponaquadrifasciataisolate0111107301unplacedgenomicscaffoldscaffold66,wholegenomeshotgunsequence_15839	23.8		-	48	47	0	1	no	-	-	-	-	ucagcgaaccgucgcauucgag	Anatid alphaherpesvirus 1 dev-miR-D23-3p	2	blast	cgaaugguucgauucguugacagguguaccgagcugucagcgaaccgucgcauucgag	KQ435752.1Meliponaquadrifasciataisolate0111107301unplacedgenomicscaffoldscaffold66,wholegenomeshotgunsequence:1615076..1615134:+
KQ435776.1Meliponaquadrifasciataisolate0111107301unplacedgenomicscaffoldscaffold85,wholegenomeshotgunsequence_19739	22.2		-	49	40	0	9	no	-	-	-	-	aauaccgauaucguucgacagu	Heligmosomoides polygyrus hpo-miR-10138-3p	2	blast	cgucacucgaucucgaucauucuguacacugucguagaauaccgauaucguucgacagu	KQ435776.1Meliponaquadrifasciataisolate0111107301unplacedgenomicscaffoldscaffold85,wholegenomeshotgunsequence:490257..490316:+
KQ435712.1Meliponaquadrifasciataisolate0111107301unplacedgenomicscaffoldscaffold35,wholegenomeshotgunsequence_5476	21.3		-	43	21	0	22	no	-	-	-	-	agcuuguagacgauaguucuaga	Schistosoma mansoni sma-miR-8451-3p	3	blast	agcuuguagacgauaguucuagaaacaauagaggcucuugagcaacgucuacaagcucc	KQ435712.1Meliponaquadrifasciataisolate0111107301unplacedgenomicscaffoldscaffold35,wholegenomeshotgunsequence:457408..457467:-
KQ435943.1Meliponaquadrifasciataisolate0111107301unplacedgenomicscaffoldscaffold253,wholegenomeshotgunsequence_38847	20.1		-	34	31	2	1	no	-	dme-miR-4974-3p	-	-	aauaaaaucguccaauuugugu	Heligmosomoides polygyrus hpo-miR-10114-3p		blast	aauaaaaucguccaauuuguguguguguguguguguguguguguguauacaaauugcacgauuuuauu	KQ435943.1Meliponaquadrifasciataisolate0111107301unplacedgenomicscaffoldscaffold253,wholegenomeshotgunsequence:139826..139894:-
KQ435732.1Meliponaquadrifasciataisolate0111107301unplacedgenomicscaffoldscaffold38,wholegenomeshotgunsequence_12061	15.9		-	25	23	0	2	no	-	ame-miR-965-5p	-	-	cgggaaagaagucucgccgugga	Medicago truncatula (barrel medic) mtr-miR399k	3	blast	cgggaaagaagucucgccguggagagacgaagcaucccggggcagaucucucucccgau	KQ435732.1Meliponaquadrifasciataisolate0111107301unplacedgenomicscaffoldscaffold38,wholegenomeshotgunsequence:3385015..3385074:-
KQ435758.1Meliponaquadrifasciataisolate0111107301unplacedgenomicscaffoldscaffold74,wholegenomeshotgunsequence_17088	15.1		-	34	24	0	10	no	-	-	-	-	uguuucaacaucuucggaaauu	Homo sapiens (human) hsa-miR-4735-5p	2	blast	uguuucaacaucuucggaaauuguuggaaauuucuaaaauaauuucaaucgaaguuggaacg	KQ435758.1Meliponaquadrifasciataisolate0111107301unplacedgenomicscaffoldscaffold74,wholegenomeshotgunsequence:1075655..1075717:+
KQ435989.1Meliponaquadrifasciataisolate0111107301unplacedgenomicscaffoldscaffold279,wholegenomeshotgunsequence_40682	13.6		-	20	8	8	4	no	-	bmo-miR-2843-2-3p	-	-	aucgugaucgugaucgugaccg	Apis mellifera (honey bee) ame-miR-6043-3p		blast	aucgugaucgugaucgugaccgcgaucgugaccgcgaucgugaccgcgaucgugaccgcgaucgugaucgugaucgugaucgugaucgugaucgugauc	KQ435989.1Meliponaquadrifasciataisolate0111107301unplacedgenomicscaffoldscaffold279,wholegenomeshotgunsequence:115652..115751:+
KQ435821.1Meliponaquadrifasciataisolate0111107301unplacedgenomicscaffoldscaffold122,wholegenomeshotgunsequence_26842	12.5		-	41	22	0	19	no	-	-	-	-	augcaccuuuaaguagaaaauu	Caenorhabditis elegans cel-miR-8194-5p	3	blast	augcaccuuuaaguagaaaauuaauuccucacauguguuuuuuuucuguggauaggugcaau	KQ435821.1Meliponaquadrifasciataisolate0111107301unplacedgenomicscaffoldscaffold122,wholegenomeshotgunsequence:2107249..2107311:+
KQ435789.1Meliponaquadrifasciataisolate0111107301unplacedgenomicscaffoldscaffold104,wholegenomeshotgunsequence_20777	11.8		-	25	21	0	4	no	-	-	-	-	ucggucucuccguucgacgcgga	Ectocarpus siliculosus esi-miR3458-5p	2	blast	ucgcguccaucgagagagucgguucgugacgagcucggucucuccguucgacgcgga	KQ435789.1Meliponaquadrifasciataisolate0111107301unplacedgenomicscaffoldscaffold104,wholegenomeshotgunsequence:927764..927821:+
KQ435794.1Meliponaquadrifasciataisolate0111107301unplacedgenomicscaffoldscaffold9,wholegenomeshotgunsequence_22005	11.1		-	27	24	0	3	no	-	-	-	-	uccggaaaguucgugccgauuu	Bos taurus (cattle) bta-miR-2284r		blast	uccggaaaguucgugccgauuuaauauaaauuaaauuuaauauuuaguaaguguauacuaauauuuaaaucuucugaauuuuccggaca	KQ435794.1Meliponaquadrifasciataisolate0111107301unplacedgenomicscaffoldscaffold9,wholegenomeshotgunsequence:7129213..7129302:+
KQ435762.1Meliponaquadrifasciataisolate0111107301unplacedgenomicscaffoldscaffold69,wholegenomeshotgunsequence_17807	10.2		-	24	23	0	1	no	-	-	-	-	uaggagauuacugucgauaacga	Solanum tuberosum (potato) stu-miR7986	3	blast	uaggagauuacugucgauaacgaauuucacacauuuuucuuuuucgacucaucucccacucg	KQ435762.1Meliponaquadrifasciataisolate0111107301unplacedgenomicscaffoldscaffold69,wholegenomeshotgunsequence:632482..632544:-
KQ435739.1Meliponaquadrifasciataisolate0111107301unplacedgenomicscaffoldscaffold59,wholegenomeshotgunsequence_13288	8.6		-	18	15	0	3	no	-	-	-	-	uccucucucguacguacgcgucu	Gossypium raimondii gra-miR8734	3	blast	uccucucucguacguacgcgucucuaucgcuguguacaaagagacgagcgugcagagagggag	KQ435739.1Meliponaquadrifasciataisolate0111107301unplacedgenomicscaffoldscaffold59,wholegenomeshotgunsequence:159231..159294:+
KQ435896.1Meliponaquadrifasciataisolate0111107301unplacedgenomicscaffoldscaffold162,wholegenomeshotgunsequence_35921	8.1		-	13	8	0	5	no	-	ame-miR-3783-3p	-	-	uacuuucaauuguuugaugaggu	Apis mellifera (honey bee) ame-miR-3783-3p	2	blast	ccaccaaacaagugagagugugucaauauaggucuauacuuucaauuguuugaugaggu	KQ435896.1Meliponaquadrifasciataisolate0111107301unplacedgenomicscaffoldscaffold162,wholegenomeshotgunsequence:1314..1373:+
KQ435789.1Meliponaquadrifasciataisolate0111107301unplacedgenomicscaffoldscaffold104,wholegenomeshotgunsequence_20927	8		-	19	16	0	3	no	-	-	-	-	aacaucgcgaaauggcaacucg	Heligmosomoides polygyrus hpo-miR-10024-5p	3	blast	aacaucgcgaaauggcaacucgaauaaauaguggcguuuuguguaacacgccgaucgagucgguguuucgcgauuuuug	KQ435789.1Meliponaquadrifasciataisolate0111107301unplacedgenomicscaffoldscaffold104,wholegenomeshotgunsequence:1397216..1397295:-
KQ435850.1Meliponaquadrifasciataisolate0111107301unplacedgenomicscaffoldscaffold148,wholegenomeshotgunsequence_31203	7.6		-	21	13	0	8	no	-	-	-	-	agacugacuguucauuuccccag	Homo sapiens (human) hsa-miR-2682-5p	2	blast	ccgggaaauaacgucguuguccuuccaaauaacgaauaggagacugacuguucauuuccccag	KQ435850.1Meliponaquadrifasciataisolate0111107301unplacedgenomicscaffoldscaffold148,wholegenomeshotgunsequence:1171986..1172049:+
KQ435927.1Meliponaquadrifasciataisolate0111107301unplacedgenomicscaffoldscaffold254,wholegenomeshotgunsequence_38561	6.8		-	15	11	0	4	no	-	-	-	-	acaaaucacgacgccgacaacga	Apis mellifera (honey bee) ame-miR-9870-5p	1	blast	acaaaucacgacgccgacaacgaucgucccacgucguuuucaucguugucguugucgucguugucgu	KQ435927.1Meliponaquadrifasciataisolate0111107301unplacedgenomicscaffoldscaffold254,wholegenomeshotgunsequence:74593..74660:-
KQ435735.1Meliponaquadrifasciataisolate0111107301unplacedgenomicscaffoldscaffold43,wholegenomeshotgunsequence_12429	6.7		-	7	6	0	1	no	-	ame-miR-6065-3p	-	-	cuggaaugcgauccccccggua	Dinoponera quadriceps dqu-miR-6065-3p		blast	cggggggaaccgcauuccagagugggcggcauccuggaaugcgauccccccggua	KQ435735.1Meliponaquadrifasciataisolate0111107301unplacedgenomicscaffoldscaffold43,wholegenomeshotgunsequence:1887728..1887783:+
KQ435952.1Meliponaquadrifasciataisolate0111107301unplacedgenomicscaffoldscaffold265,wholegenomeshotgunsequence_39315	6.5		-	8	7	0	1	no	-	bmo-miR-3426	-	-	uaagauguggaaaggcucgguaa	Monodelphis domestica (gray short-tailed opossum) mdo-miR-7262f-3p	2	blast	ugccgagaauuuccagauuuuauucuuucaucuaauggcuuucucuugccuagagguagaaauaagauguggaaaggcucgguaa	KQ435952.1Meliponaquadrifasciataisolate0111107301unplacedgenomicscaffoldscaffold265,wholegenomeshotgunsequence:102465..102550:+
KQ435719.1Meliponaquadrifasciataisolate0111107301unplacedgenomicscaffoldscaffold30,wholegenomeshotgunsequence_7904	6.4		-	15	5	0	10	no	-	-	-	-	caggcuugaucuauucauauau	Eptesicus fuscus (big brown bat) efu-miR-218b	3	blast	aaaugaauagaccuaaccacggacgagguacauaacgaaaucccaggcuugaucuauucauauau	KQ435719.1Meliponaquadrifasciataisolate0111107301unplacedgenomicscaffoldscaffold30,wholegenomeshotgunsequence:844352..844417:-
KQ435698.1Meliponaquadrifasciataisolate0111107301unplacedgenomicscaffoldscaffold13,wholegenomeshotgunsequence_1907	6.1		-	14	12	0	2	no	-	-	-	-	agcggaaaggaaguagccgaucg	Triticum aestivum (bread wheat) tae-miR9655-3p	2	blast	agcggaaaggaaguagccgaucgauccagcugcgaucgucgagcacguuaccgaucgucacuuuucuuccgccg	KQ435698.1Meliponaquadrifasciataisolate0111107301unplacedgenomicscaffoldscaffold13,wholegenomeshotgunsequence:1092524..1092598:-
KQ435775.1Meliponaquadrifasciataisolate0111107301unplacedgenomicscaffoldscaffold75,wholegenomeshotgunsequence_19364	5.4		-	16	10	0	6	no	-	-	-	-	cacgagagguccgacgaaauucu	Bombyx mori (domestic silkworm) bmo-miR-375-5p	3	blast	cacgagagguccgacgaaauucugugaaaauugccgcugaagagaauucaucgggccauucguuga	KQ435775.1Meliponaquadrifasciataisolate0111107301unplacedgenomicscaffoldscaffold75,wholegenomeshotgunsequence:482064..482130:+
KQ435765.1Meliponaquadrifasciataisolate0111107301unplacedgenomicscaffoldscaffold81,wholegenomeshotgunsequence_18284	3.9		-	92399	91843	0	556	no	-	bmo-miR-275-3p	-	-	ucagguaccugaaguagcgcg	Drosophila melanogaster (fruit fly) dme-miR-275-3p		blast	cgcguuacucagguacuucaggcugugccaauuucgagucagucagguaccugaaguagcgcg	KQ435765.1Meliponaquadrifasciataisolate0111107301unplacedgenomicscaffoldscaffold81,wholegenomeshotgunsequence:466568..466631:-
KQ435741.1Meliponaquadrifasciataisolate0111107301unplacedgenomicscaffoldscaffold56,wholegenomeshotgunsequence_13575	3.9		-	18128	18128	0	0	no	-	bmo-miR-14-3p	-	-	ucagucuuuuucuuucuccc	Drosophila melanogaster (fruit fly) dme-miR-14-3p		blast	ucagucuuuuucuuucucccuugccuuucaagagagcgauugcgcgagagagagagagagagagagaga	KQ435741.1Meliponaquadrifasciataisolate0111107301unplacedgenomicscaffoldscaffold56,wholegenomeshotgunsequence:127187..127256:-
KQ435732.1Meliponaquadrifasciataisolate0111107301unplacedgenomicscaffoldscaffold38,wholegenomeshotgunsequence_11707	3.8		-	3058	3058	0	0	no	-	ame-miR-193-3p	-	-	uacuggccugcuaagucccaag	Triops cancriformis tcf-miR-193		blast	ugggccuuagugguccugugguggcuguguacgaauccuacuggccugcuaagucccaag	KQ435732.1Meliponaquadrifasciataisolate0111107301unplacedgenomicscaffoldscaffold38,wholegenomeshotgunsequence:3444270..3444330:+
KQ435794.1Meliponaquadrifasciataisolate0111107301unplacedgenomicscaffoldscaffold9,wholegenomeshotgunsequence_23051	3.8		-	225674	225504	1	169	no	-	ame-miR-3477-5p	-	-	uaaucucaugcgguaacugug	Apis mellifera (honey bee) ame-miR-3477-5p		blast	uaaucucaugcgguaacugugagcgugugaauuguaaaagcucauauuaccucgugggguuucc	KQ435794.1Meliponaquadrifasciataisolate0111107301unplacedgenomicscaffoldscaffold9,wholegenomeshotgunsequence:10950251..10950315:-
KQ435700.1Meliponaquadrifasciataisolate0111107301unplacedgenomicscaffoldscaffold8,wholegenomeshotgunsequence_2486	3.6		-	424687	424587	0	100	no	-	ame-miR-184-3p	-	-	uggacggagaacugauaagg	Mus musculus (house mouse) mmu-miR-184-3p		blast	ccuuaucauucuccuguccgguguagaauuguuagacgacuggacggagaacugauaagg	KQ435700.1Meliponaquadrifasciataisolate0111107301unplacedgenomicscaffoldscaffold8,wholegenomeshotgunsequence:1699258..1699318:-
KQ435706.1Meliponaquadrifasciataisolate0111107301unplacedgenomicscaffoldscaffold3,wholegenomeshotgunsequence_3188	3.5		-	9	3	0	6	no	-	-	-	-	uagaguuuuacgaguugcauuu	Pinus densata pde-miR1311	2	blast	uagaguuuuacgaguugcauuuauaacgcacgugagaaagaaaugcgauucguaaaacucuaga	KQ435706.1Meliponaquadrifasciataisolate0111107301unplacedgenomicscaffoldscaffold3,wholegenomeshotgunsequence:1501991..1502055:-
KQ435803.1Meliponaquadrifasciataisolate0111107301unplacedgenomicscaffoldscaffold98,wholegenomeshotgunsequence_24670	3.4		-	174	174	0	0	no	-	bmo-miR-2a-3p	-	-	uaucacagcaguaguuaucuga	Aedes aegypti (yellow fever mosquito) aae-miR-2944b-3p	1	blast	ggaggaacucuugcugugaugugucgccguaagacauucauaucacagcaguaguuaucuga	KQ435803.1Meliponaquadrifasciataisolate0111107301unplacedgenomicscaffoldscaffold98,wholegenomeshotgunsequence:196247..196309:-
KQ435840.1Meliponaquadrifasciataisolate0111107301unplacedgenomicscaffoldscaffold123,wholegenomeshotgunsequence_29902	3.4		-	1044	524	0	520	no	-	ame-miR-3719-3p	-	-	uacggauugcgugacuuuucga	Apis mellifera (honey bee) ame-miR-3719-3p		blast	cugaaaugucgcgcaaacuguauugaaacgacugccaggauacggauugcgugacuuuucga	KQ435840.1Meliponaquadrifasciataisolate0111107301unplacedgenomicscaffoldscaffold123,wholegenomeshotgunsequence:68771..68833:-
KQ435803.1Meliponaquadrifasciataisolate0111107301unplacedgenomicscaffoldscaffold98,wholegenomeshotgunsequence_24676	3.3		-	94	93	0	1	no	-	ame-miR-3791-3p	-	-	ucaccggguagaauuuaucc	Triops cancriformis tcf-miR-3791	1	blast	ggaugaaaucucguccggugugguugcaaaagguaccucaccggguagaauuuaucc	KQ435803.1Meliponaquadrifasciataisolate0111107301unplacedgenomicscaffoldscaffold98,wholegenomeshotgunsequence:196745..196802:-
KQ435847.1Meliponaquadrifasciataisolate0111107301unplacedgenomicscaffoldscaffold169,wholegenomeshotgunsequence_30731	3.3		-	44794	44794	0	0	no	-	dme-miR-31b-5p	-	-	aggcaagaugucggcauagcug	Daphnia pulex (common water flea) dpu-miR-31		blast	aggcaagaugucggcauagcugauguuuuuuaaaauucggcugugucacauccagccagc	KQ435847.1Meliponaquadrifasciataisolate0111107301unplacedgenomicscaffoldscaffold169,wholegenomeshotgunsequence:572800..572860:-
KQ435792.1Meliponaquadrifasciataisolate0111107301unplacedgenomicscaffoldscaffold108,wholegenomeshotgunsequence_21248	3.2		-	331345	330817	0	528	no	-	bmo-miR-7-5p	-	-	uggaagacuagugauuuuguuguu	Cavia porcellus (domestic guinea pig) cpo-miR-7-5p		blast	uggaagacuagugauuuuguuguucuacuuucgauauaacaaagaaucacuaaucauccu	KQ435792.1Meliponaquadrifasciataisolate0111107301unplacedgenomicscaffoldscaffold108,wholegenomeshotgunsequence:569962..570022:+
KQ435757.1Meliponaquadrifasciataisolate0111107301unplacedgenomicscaffoldscaffold83,wholegenomeshotgunsequence_16944	3.2		-	9	5	0	4	no	-	-	-	-	gacucucggucgccacggcgu	Triops cancriformis tcf-miR-10328	2	blast	gacucucggucgccacggcguuucgcgcagcagaacgaguagcgagugagaggcga	KQ435757.1Meliponaquadrifasciataisolate0111107301unplacedgenomicscaffoldscaffold83,wholegenomeshotgunsequence:37158..37214:-
KQ435720.1Meliponaquadrifasciataisolate0111107301unplacedgenomicscaffoldscaffold25,wholegenomeshotgunsequence_8144	3.2		-	229	229	0	0	no	-	bmo-miR-iab-4-5p	-	-	acguauacugaauguauccuga	Drosophila melanogaster (fruit fly) dme-miR-iab-4-5p		blast	acguauacugaauguauccugaguguauuucuguccgguauaccuucaguauacguaa	KQ435720.1Meliponaquadrifasciataisolate0111107301unplacedgenomicscaffoldscaffold25,wholegenomeshotgunsequence:1158096..1158154:+
KQ435727.1Meliponaquadrifasciataisolate0111107301unplacedgenomicscaffoldscaffold20,wholegenomeshotgunsequence_10493	3.2		-	43841	43656	0	185	no	-	bmo-miR-263a-5p	-	-	aauggcacuggaagaauucacg	Parasteatoda tepidariorum (common house spider) pte-miR-263b-5p		blast	aauggcacuggaagaauucacgggggauuuaagaaacgggcccguggagcucccgugucauaca	KQ435727.1Meliponaquadrifasciataisolate0111107301unplacedgenomicscaffoldscaffold20,wholegenomeshotgunsequence:2615697..2615761:-
KQ435789.1Meliponaquadrifasciataisolate0111107301unplacedgenomicscaffoldscaffold104,wholegenomeshotgunsequence_20926	3.2		-	8	6	0	2	no	-	-	-	-	uggccccugcagauucagcuga	Homo sapiens (human) hsa-miR-4637	2	blast	aagcugaauaauguggugcuacgaaaauuuaguguaacguggccccugcagauucagcuga	KQ435789.1Meliponaquadrifasciataisolate0111107301unplacedgenomicscaffoldscaffold104,wholegenomeshotgunsequence:1364896..1364957:-
KQ436033.1Meliponaquadrifasciataisolate0111107301unplacedgenomicscaffoldscaffold327,wholegenomeshotgunsequence_41490	3.2		-	16	16	0	0	no	-	ame-miR-6067-5p	-	-	aaacggaucaagcuuuuuguga	Dinoponera quadriceps dqu-miR-6067-5p		blast	aaacggaucaagcuuuuugugagacuuggaucggucacaaaaagcgggauucgcuuuu	KQ436033.1Meliponaquadrifasciataisolate0111107301unplacedgenomicscaffoldscaffold327,wholegenomeshotgunsequence:154100..154158:+
KQ435783.1Meliponaquadrifasciataisolate0111107301unplacedgenomicscaffoldscaffold80,wholegenomeshotgunsequence_20190	3.2		-	33125	33081	0	44	no	-	bmo-miR-279a	-	-	ugacuagauccacacucauc	Triops cancriformis tcf-miR-279a		blast	gauggguuugaauucaguccacguuuuuuaauuuuauucgugacuagauccacacucauc	KQ435783.1Meliponaquadrifasciataisolate0111107301unplacedgenomicscaffoldscaffold80,wholegenomeshotgunsequence:157925..157985:-
KQ435719.1Meliponaquadrifasciataisolate0111107301unplacedgenomicscaffoldscaffold30,wholegenomeshotgunsequence_7759	3.1		-	60286	59566	0	720	no	-	bmo-miR-279a	-	-	ugacuagauccacacucauu	Drosophila melanogaster (fruit fly) dme-miR-279-3p		blast	aaugagugaaggucuagugcacaggagauuaaguugugacuagauccacacucauu	KQ435719.1Meliponaquadrifasciataisolate0111107301unplacedgenomicscaffoldscaffold30,wholegenomeshotgunsequence:1643377..1643433:+
KQ435803.1Meliponaquadrifasciataisolate0111107301unplacedgenomicscaffoldscaffold98,wholegenomeshotgunsequence_24674	3.1		-	232	232	0	0	no	-	bmo-miR-279a	-	-	ugacuagaucgaaauacucgu	Apis mellifera (honey bee) ame-miR-279b-3p		blast	gaaguauucaucuaguacuacguuguaaagaaaucgugacuagaucgaaauacucgu	KQ435803.1Meliponaquadrifasciataisolate0111107301unplacedgenomicscaffoldscaffold98,wholegenomeshotgunsequence:196618..196675:-
KQ435891.1Meliponaquadrifasciataisolate0111107301unplacedgenomicscaffoldscaffold192,wholegenomeshotgunsequence_35781	3		-	11	11	0	0	no	-	bmo-miR-71-5p	-	-	ugaaagacaagauagugagac	Caenorhabditis elegans cel-miR-71-5p		blast	ugaaagacaagauagugagacgcgauagcgugagaacaucucacuacccaugucuuucagg	KQ435891.1Meliponaquadrifasciataisolate0111107301unplacedgenomicscaffoldscaffold192,wholegenomeshotgunsequence:72086..72147:-
KQ435896.1Meliponaquadrifasciataisolate0111107301unplacedgenomicscaffoldscaffold162,wholegenomeshotgunsequence_36141	2.9		-	17	11	0	6	no	-	ame-miR-6001-3p	-	-	uucucuuugguuguuaccacu	Apis mellifera (honey bee) ame-miR-6001-3p		blast	guagguaacgacugaugggaacacccuuagguuuugacuaauguucucuuugguuguuaccacu	KQ435896.1Meliponaquadrifasciataisolate0111107301unplacedgenomicscaffoldscaffold162,wholegenomeshotgunsequence:2437041..2437105:+
KQ435803.1Meliponaquadrifasciataisolate0111107301unplacedgenomicscaffoldscaffold98,wholegenomeshotgunsequence_24668	2.9		-	46	46	0	0	no	-	bmo-miR-2733a-5p	-	-	ucacuggguuacguuugucc	Apis mellifera (honey bee) ame-miR-318-3p		blast	augaacgucauccuguuugacgguaauaauuggucgucacuggguuacguuugucc	KQ435803.1Meliponaquadrifasciataisolate0111107301unplacedgenomicscaffoldscaffold98,wholegenomeshotgunsequence:196106..196162:-
KQ435724.1Meliponaquadrifasciataisolate0111107301unplacedgenomicscaffoldscaffold26,wholegenomeshotgunsequence_9262	2.8		-	7	5	0	2	no	-	-	-	-	ucgcgucucaucgucguacg	Cricetulus griseus (Chinese hamster) cgr-miR-598		blast	uacggcgaugaaucguguguucgcgcgagccucgcgucucaucgucguacg	KQ435724.1Meliponaquadrifasciataisolate0111107301unplacedgenomicscaffoldscaffold26,wholegenomeshotgunsequence:2457394..2457445:-
KQ435730.1Meliponaquadrifasciataisolate0111107301unplacedgenomicscaffoldscaffold53,wholegenomeshotgunsequence_11444	2.4		-	7	6	0	1	no	-	-	-	-	cacguggcuguuugcucugucg	Gallus gallus (chicken) gga-miR-1771	3	blast	accgagcaaacguucauuuggauuaauauuguuacacguggcuguuugcucugucg	KQ435730.1Meliponaquadrifasciataisolate0111107301unplacedgenomicscaffoldscaffold53,wholegenomeshotgunsequence:231432..231488:-
KQ435718.1Meliponaquadrifasciataisolate0111107301unplacedgenomicscaffoldscaffold42,wholegenomeshotgunsequence_7461	2.4		-	11	11	0	0	no	-	ame-miR-6063-3p	-	-	uucgaucguugacuuaucgucgc	Xenopus tropicalis (tropical clawed frog) xtr-miR-181a-1-3p	2	blast	uucgaucguugacuuaucgucgcuugaaauuucgaucgaaagucaacgauagucaacgaucgauau	KQ435718.1Meliponaquadrifasciataisolate0111107301unplacedgenomicscaffoldscaffold42,wholegenomeshotgunsequence:266472..266538:-
KQ435736.1Meliponaquadrifasciataisolate0111107301unplacedgenomicscaffoldscaffold45,wholegenomeshotgunsequence_12875	2.2		-	1041066	1041066	0	0	no	-	bmo-miR-277-3p	-	-	uaaaugcacuaucugguacgaca	Drosophila melanogaster (fruit fly) dme-miR-277-3p		blast	uaaaugcacuaucugguacgacaucucuccugucaccgccaccagaguguaacg	KQ435736.1Meliponaquadrifasciataisolate0111107301unplacedgenomicscaffoldscaffold45,wholegenomeshotgunsequence:1472836..1472890:-
KQ435878.1Meliponaquadrifasciataisolate0111107301unplacedgenomicscaffoldscaffold166,wholegenomeshotgunsequence_33792	2.2		-	5	4	0	1	no	-	-	-	-	uguuucgaagggacgugugugg	Brachypodium distachyon (stiff brome) bdi-miR7748a-5p	1	blast	uguuucgaagggacgugugugguuuuggauggaccgcacacgucccucuggagcucg	KQ435878.1Meliponaquadrifasciataisolate0111107301unplacedgenomicscaffoldscaffold166,wholegenomeshotgunsequence:49976..50033:+
KQ435711.1Meliponaquadrifasciataisolate0111107301unplacedgenomicscaffoldscaffold14,wholegenomeshotgunsequence_4927	2		-	7	4	0	3	no	-	-	-	-	aaugcgauauugcgagcguga	Selaginella moellendorffii smo-miR1102	2	blast	aaugcgauauugcgagcgugauaaacgaaauucccgcaggaauguuaauuacucucgugauaucgcaaagau	KQ435711.1Meliponaquadrifasciataisolate0111107301unplacedgenomicscaffoldscaffold14,wholegenomeshotgunsequence:436190..436262:-
KQ435891.1Meliponaquadrifasciataisolate0111107301unplacedgenomicscaffoldscaffold192,wholegenomeshotgunsequence_35787	1.9		-	9	9	0	0	no	-	bmo-miR-2a-1-5p	-	-	ucaucaaagcuggcugugauaug	Apis mellifera (honey bee) ame-miR-2b-5p		blast	ucaucaaagcuggcugugauaugaacauuugcaccagcauaucacaaccacuuugugagc	KQ435891.1Meliponaquadrifasciataisolate0111107301unplacedgenomicscaffoldscaffold192,wholegenomeshotgunsequence:73465..73525:-
KQ435793.1Meliponaquadrifasciataisolate0111107301unplacedgenomicscaffoldscaffold86,wholegenomeshotgunsequence_21453	1.8		-	122	122	0	0	no	-	dme-miR-7-3p	-	-	uaauaaauaggaauacucuaca	Homo sapiens (human) hsa-miR-8082	2	blast	uaauaaauaggaauacucuacacgaagaaguaagauguagagguauuuuuauuuauuuuu	KQ435793.1Meliponaquadrifasciataisolate0111107301unplacedgenomicscaffoldscaffold86,wholegenomeshotgunsequence:429866..429926:-
KQ435794.1Meliponaquadrifasciataisolate0111107301unplacedgenomicscaffoldscaffold9,wholegenomeshotgunsequence_22218	1.7		-	6	5	0	1	no	-	-	-	-	gacgaucguugcgcgcaugca	Caenorhabditis elegans cel-miR-5546-3p		blast	gacgaucguugcgcgcaugcagcgugucgugcuugcacgcgacgaucgcaca	KQ435794.1Meliponaquadrifasciataisolate0111107301unplacedgenomicscaffoldscaffold9,wholegenomeshotgunsequence:10996594..10996646:+
KQ435711.1Meliponaquadrifasciataisolate0111107301unplacedgenomicscaffoldscaffold14,wholegenomeshotgunsequence_5093	1.7		-	5	4	0	1	no	-	-	-	-	auugccaguuacuuugauucgcu	Ornithorhynchus anatinus (platypus) oan-miR-7424-5p	1	blast	auugccaguuacuuugauucgcugauuccauugaacgucggaaucguagaacuggcauugu	KQ435711.1Meliponaquadrifasciataisolate0111107301unplacedgenomicscaffoldscaffold14,wholegenomeshotgunsequence:2367482..2367543:-
KQ435689.1Meliponaquadrifasciataisolate0111107301unplacedgenomicscaffoldscaffold10,wholegenomeshotgunsequence_290	1.7		-	6148	6148	0	0	no	-	ame-miR-3786-3p	-	-	ucuguauggcucaggacgauac	Dinoponera quadriceps dqu-miR-3786-3p		blast	ucuguauggcucaggacgauacgccuggcucgucuagccagcagauu	KQ435689.1Meliponaquadrifasciataisolate0111107301unplacedgenomicscaffoldscaffold10,wholegenomeshotgunsequence:35711..35758:+
KQ435776.1Meliponaquadrifasciataisolate0111107301unplacedgenomicscaffoldscaffold85,wholegenomeshotgunsequence_19729	1.6		-	35	35	0	0	no	-	bmo-miR-1000	-	-	uuauugucgcuucuuacuaau	Panagrellus redivivus prd-miR-5960-3p	2	blast	uggugaguagcgccaugcugauucucaugagaacgaugucuuauugucgcuucuuacuaau	KQ435776.1Meliponaquadrifasciataisolate0111107301unplacedgenomicscaffoldscaffold85,wholegenomeshotgunsequence:339451..339512:+
KQ435816.1Meliponaquadrifasciataisolate0111107301unplacedgenomicscaffoldscaffold127,wholegenomeshotgunsequence_25963	1		-	7	7	0	0	no	-	bmo-miR-2843-1-3p	-	-	auugcgaccgccgaacuuugca	Fragaria vesca subsp. vesca fve-miR11306	2	blast	cggaguucauggcugcacugcagauugcgcuuaaguugcauugcgaccgccgaacuuugca	KQ435816.1Meliponaquadrifasciataisolate0111107301unplacedgenomicscaffoldscaffold127,wholegenomeshotgunsequence:176366..176427:+
KQ435955.1Meliponaquadrifasciataisolate0111107301unplacedgenomicscaffoldscaffold241,wholegenomeshotgunsequence_39398	1		-	10	10	0	0	no	-	bmo-miR-3430	-	-	uauugcuuuccuugucuaccgu	Danio rerio (zebrafish) dre-miR-17a-3p		blast	uauugcuuuccuugucuaccgucauuagagaaagaggacaguagc	KQ435955.1Meliponaquadrifasciataisolate0111107301unplacedgenomicscaffoldscaffold241,wholegenomeshotgunsequence:382326..382371:+
KQ435891.1Meliponaquadrifasciataisolate0111107301unplacedgenomicscaffoldscaffold192,wholegenomeshotgunsequence_35685	0.9		-	260	260	0	0	no	-	-	-	-	gaugcaguggaggggguagua	Dasypus novemcinctus (nine-banded armadillo) dno-miR-224-5p	1	blast	cuacccccuccacugcaucgcucucuccacuaugcacgagagaguggagagaucgaugcaguggaggggguagua	KQ435891.1Meliponaquadrifasciataisolate0111107301unplacedgenomicscaffoldscaffold192,wholegenomeshotgunsequence:479470..479545:+
KQ435741.1Meliponaquadrifasciataisolate0111107301unplacedgenomicscaffoldscaffold56,wholegenomeshotgunsequence_13573	0.8		-	7	7	0	0	no	-	dme-miR-9382-3p	-	-	cuccccgguggcuuucgagc	Mus musculus (house mouse) mmu-miR-132-5p	1	blast	cuccccgguggcuuucgagccgucaacguuucgcgcggcgaacgagagccggcuccucgac	KQ435741.1Meliponaquadrifasciataisolate0111107301unplacedgenomicscaffoldscaffold56,wholegenomeshotgunsequence:102212..102273:-
KQ435710.1Meliponaquadrifasciataisolate0111107301unplacedgenomicscaffoldscaffold6,wholegenomeshotgunsequence_4046	0.8		-	4	3	0	1	no	-	-	-	-	auucgcugaucgcgguguuucu	Triops cancriformis tcf-miR-10346	2	blast	auucgcugaucgcgguguuucugcgaacgacgcgacagugaaucggu	KQ435710.1Meliponaquadrifasciataisolate0111107301unplacedgenomicscaffoldscaffold6,wholegenomeshotgunsequence:444861..444908:+
KQ435834.1Meliponaquadrifasciataisolate0111107301unplacedgenomicscaffoldscaffold137,wholegenomeshotgunsequence_29423	0.8		-	4284	4284	0	0	no	-	bmo-miR-3430	-	-	uauugcuugagaauacacguag	Drosophila melanogaster (fruit fly) dme-miR-137-3p		blast	uauugcuugagaauacacguaguuugcccggucguucacgacuauaauuucgcaacgacguuucucguuugcgaucuc	KQ435834.1Meliponaquadrifasciataisolate0111107301unplacedgenomicscaffoldscaffold137,wholegenomeshotgunsequence:1592402..1592480:-
KQ435689.1Meliponaquadrifasciataisolate0111107301unplacedgenomicscaffoldscaffold10,wholegenomeshotgunsequence_530	0.7		-	4	3	0	1	no	-	-	-	-	gaugaucgugcgagugaucgaaa	Gyrodactylus salaris (gyrodactylosis fluke) gsa-miR-9395-5p	1	blast	aucgaucaccguggaucaucgauugucacuaucgaugaucgugcgagugaucgaaa	KQ435689.1Meliponaquadrifasciataisolate0111107301unplacedgenomicscaffoldscaffold10,wholegenomeshotgunsequence:583494..583550:-
KQ435774.1Meliponaquadrifasciataisolate0111107301unplacedgenomicscaffoldscaffold84,wholegenomeshotgunsequence_18969	0.7		-	3	2	0	1	no	-	bmo-miR-3372-3p	-	-	ugccaagcggaaagucucgucucgu	Solanum tuberosum (potato) stu-miR8017	5	blast	ugucgaugcgacuuuaaaccugcgcaaagaaaaguugccaagcggaaagucucgucucgu	KQ435774.1Meliponaquadrifasciataisolate0111107301unplacedgenomicscaffoldscaffold84,wholegenomeshotgunsequence:1094140..1094200:+
KQ435970.1Meliponaquadrifasciataisolate0111107301unplacedgenomicscaffoldscaffold256,wholegenomeshotgunsequence_40057	0.7		-	717	717	0	0	no	-	-	-	-	uuuucggauccuucaucgaguc	Bombyx mori (domestic silkworm) bmo-miR-3410	2	blast	cucgaugaagaauccgaaaaaucuggagauuuuucggauccuucaucgaguc	KQ435970.1Meliponaquadrifasciataisolate0111107301unplacedgenomicscaffoldscaffold256,wholegenomeshotgunsequence:55115..55167:+
KQ435794.1Meliponaquadrifasciataisolate0111107301unplacedgenomicscaffoldscaffold9,wholegenomeshotgunsequence_21942	0.6		-	7	7	0	0	no	-	bmo-miR-3290	-	-	uuuguaaugcuuuggcgguuaga	Chlamydomonas reinhardtii cre-miR1153-3p.1	2	blast	uuuguaaugcuuuggcgguuagaccggaugcugauuuaacaaccuuagcauugcuugcg	KQ435794.1Meliponaquadrifasciataisolate0111107301unplacedgenomicscaffoldscaffold9,wholegenomeshotgunsequence:6044255..6044314:+
KQ435700.1Meliponaquadrifasciataisolate0111107301unplacedgenomicscaffoldscaffold8,wholegenomeshotgunsequence_2499	0.5		-	3	2	0	1	no	-	-	-	-	ucgcguucguucgccgcugaga	Drosophila virilis dvi-miR-6-3-5p	4	blast	ucgcguucguucgccgcugagacagagacgagcucucggcucgagcguuugcgauggu	KQ435700.1Meliponaquadrifasciataisolate0111107301unplacedgenomicscaffoldscaffold8,wholegenomeshotgunsequence:1743936..1743994:-
KQ435865.1Meliponaquadrifasciataisolate0111107301unplacedgenomicscaffoldscaffold194,wholegenomeshotgunsequence_33038	0.4		-	12	10	0	2	no	-	-	-	-	aaauuagaguuuuugaagcauu	Tribolium castaneum (red flour beetle) tca-miR-11628-3p	3	blast	uucaaaaacucuaauuuuacguaauuuuacgacguaaaauuagaguuuuugaagcauu	KQ435865.1Meliponaquadrifasciataisolate0111107301unplacedgenomicscaffoldscaffold194,wholegenomeshotgunsequence:57224..57282:-
KQ435865.1Meliponaquadrifasciataisolate0111107301unplacedgenomicscaffoldscaffold194,wholegenomeshotgunsequence_33033	0.4		-	12	10	0	2	no	-	-	-	-	aaauuagaguuuuugaagcauu	Tribolium castaneum (red flour beetle) tca-miR-11628-3p	3	blast	uucaaaaacucuaauuuuacgucguaaaauuacguaaaauuagaguuuuugaagcauu	KQ435865.1Meliponaquadrifasciataisolate0111107301unplacedgenomicscaffoldscaffold194,wholegenomeshotgunsequence:57229..57287:+
KQ435768.1Meliponaquadrifasciataisolate0111107301unplacedgenomicscaffoldscaffold82,wholegenomeshotgunsequence_18373	0.4		-	32	32	0	0	no	-	-	-	-	ucgacgucggccgagagcag	Drosophila sechellia dse-miR-9685-5p	3	blast	guucgcggccggcguccucgucgcggacgucgacgucggccgagagcag	KQ435768.1Meliponaquadrifasciataisolate0111107301unplacedgenomicscaffoldscaffold82,wholegenomeshotgunsequence:134182..134231:+
KQ435759.1Meliponaquadrifasciataisolate0111107301unplacedgenomicscaffoldscaffold67,wholegenomeshotgunsequence_17361	0.4		-	3	2	0	1	no	-	-	-	-	ucgcugcugcagaaacuguugu	Homo sapiens (human) hsa-miR-6720-3p	4	blast	ucgcugcugcagaaacuguuguccgagugacugccggccaacguucugcacagugaagggc	KQ435759.1Meliponaquadrifasciataisolate0111107301unplacedgenomicscaffoldscaffold67,wholegenomeshotgunsequence:1273005..1273066:-
KQ435784.1Meliponaquadrifasciataisolate0111107301unplacedgenomicscaffoldscaffold106,wholegenomeshotgunsequence_20432	0.3		-	160	159	0	1	no	-	-	-	-	gcuggcgugguaccguaucguu	Ciona intestinalis (vase tunicate) cin-miR-5608-3p	1	blast	uacgaagccacgccagacugcaucuagcgugaccuaggcuggcgugguaccguaucguu	KQ435784.1Meliponaquadrifasciataisolate0111107301unplacedgenomicscaffoldscaffold106,wholegenomeshotgunsequence:31549..31608:-
KQ435797.1Meliponaquadrifasciataisolate0111107301unplacedgenomicscaffoldscaffold117,wholegenomeshotgunsequence_23518	0.3		-	287	287	0	0	no	-	-	-	-	gugaaccgugaacgcgaagga	Panagrellus redivivus prd-miR-7883b-3p	3	blast	cuucgcguucacggnnnnnnnnnnnccgugaaccgugaacgcgaagga	KQ435797.1Meliponaquadrifasciataisolate0111107301unplacedgenomicscaffoldscaffold117,wholegenomeshotgunsequence:286618..286666:-
KQ435840.1Meliponaquadrifasciataisolate0111107301unplacedgenomicscaffoldscaffold123,wholegenomeshotgunsequence_29900	0.3		-	5	5	0	0	no	-	ame-miR-9889-3p	-	-	ugugucgaacaaagucuaaaau	Parasteatoda tepidariorum (common house spider) pte-miR-11948-3p	3	blast	uauuuuagacuuugcuugauacgcaagauauuaucgacgugugugucgaacaaagucuaaaau	KQ435840.1Meliponaquadrifasciataisolate0111107301unplacedgenomicscaffoldscaffold123,wholegenomeshotgunsequence:66113..66176:-
KQ435698.1Meliponaquadrifasciataisolate0111107301unplacedgenomicscaffoldscaffold13,wholegenomeshotgunsequence_1827	0.3		-	102	72	0	30	no	-	-	-	-	agaauccggccagugacguug	Pristionchus pacificus ppc-miR-8320-5p		blast	agaauccggccagugacguugccggcauauuggacgggcaacggcgcugaccgagucu	KQ435698.1Meliponaquadrifasciataisolate0111107301unplacedgenomicscaffoldscaffold13,wholegenomeshotgunsequence:129244..129302:-
KQ435891.1Meliponaquadrifasciataisolate0111107301unplacedgenomicscaffoldscaffold192,wholegenomeshotgunsequence_35651	0.3		-	16373	16371	0	2	no	-	-	-	-	ucacagccagcuuugaugagc	Ixodes scapularis (black-legged tick) isc-miR-2a	0	blast	cucacaaagugguugugauaugcuggugcaaauguucauaucacagccagcuuugaugagc	KQ435891.1Meliponaquadrifasciataisolate0111107301unplacedgenomicscaffoldscaffold192,wholegenomeshotgunsequence:73466..73527:+
KQ436240.1Meliponaquadrifasciataisolate0111107301unplacedgenomicscaffoldscaffold298,wholegenomeshotgunsequence_42208	0.3		-	78	77	0	1	no	-	-	-	-	guggcggcgaccggucgggugu	Heligmosomoides polygyrus hpo-miR-10144-3p	1	blast	ucccggccgguggcuaccaccguagaguaucgguggcggcgaccggucgggugu	KQ436240.1Meliponaquadrifasciataisolate0111107301unplacedgenomicscaffoldscaffold298,wholegenomeshotgunsequence:436160..436214:-
KQ435797.1Meliponaquadrifasciataisolate0111107301unplacedgenomicscaffoldscaffold117,wholegenomeshotgunsequence_23432	0.3		-	50	50	0	0	no	-	-	-	-	cuucgcguucacgguucacg	Panagrellus redivivus prd-miR-7883c-5p	3	blast	cuucgcguucacgguucacggnnnnnnnnnnnccgugaacgcgaagga	KQ435797.1Meliponaquadrifasciataisolate0111107301unplacedgenomicscaffoldscaffold117,wholegenomeshotgunsequence:286620..286668:+
KQ435709.1Meliponaquadrifasciataisolate0111107301unplacedgenomicscaffoldscaffold21,wholegenomeshotgunsequence_3664	0.2		-	23	10	0	13	no	-	-	-	-	agaggguuucggaguugauuuu	Pongo pygmaeus (Bornean orangutan) ppy-miR-612	3	blast	ucggcuccgguacuagucucgacugucuguaaauaaucgagaggguuucggaguugauuuu	KQ435709.1Meliponaquadrifasciataisolate0111107301unplacedgenomicscaffoldscaffold21,wholegenomeshotgunsequence:1314299..1314360:+
KQ435819.1Meliponaquadrifasciataisolate0111107301unplacedgenomicscaffoldscaffold143,wholegenomeshotgunsequence_26235	0.2		-	90	87	3	0	no	-	-	-	-	ucgauugaacgucgucuccgau	Ornithorhynchus anatinus (platypus) oan-miR-7414-3p		blast	cggaggcgcggcagucggcucccaaccugugaaccggucgauugaacgucgucuccgau	KQ435819.1Meliponaquadrifasciataisolate0111107301unplacedgenomicscaffoldscaffold143,wholegenomeshotgunsequence:776579..776638:+
KQ435788.1Meliponaquadrifasciataisolate0111107301unplacedgenomicscaffoldscaffold107,wholegenomeshotgunsequence_20735	0.2		-	13	13	0	0	no	-	-	-	-	gucgcaggagggcugccgggcu	Mus musculus (house mouse) mmu-miR-12198-3p	2	blast	gucgcaggagggcugccgggcuguaacccggaggccuuuggggagug	KQ435788.1Meliponaquadrifasciataisolate0111107301unplacedgenomicscaffoldscaffold107,wholegenomeshotgunsequence:187923..187970:-
KQ435719.1Meliponaquadrifasciataisolate0111107301unplacedgenomicscaffoldscaffold30,wholegenomeshotgunsequence_8040	0.1		-	7	7	0	0	no	-	dme-miR-311-5p	-	-	uggacggucgucgauuuguu	Bombyx mori (domestic silkworm) bmo-miR-2761-3p	2	blast	guuguugcacgccgcuccucccguuggacggucgucgauuuguu	KQ435719.1Meliponaquadrifasciataisolate0111107301unplacedgenomicscaffoldscaffold30,wholegenomeshotgunsequence:1538013..1538057:-
KQ435713.1Meliponaquadrifasciataisolate0111107301unplacedgenomicscaffoldscaffold34,wholegenomeshotgunsequence_5873	0.1		-	15	15	0	0	no	-	-	-	-	uauauguagauuccaucguucuu	Solanum tuberosum (potato) stu-miR8018	2	blast	uauauguagauuccaucguucuuuuaauaaagacauuaaagacgauggaaucuacacauaau	KQ435713.1Meliponaquadrifasciataisolate0111107301unplacedgenomicscaffoldscaffold34,wholegenomeshotgunsequence:453923..453985:-
KQ435889.1Meliponaquadrifasciataisolate0111107301unplacedgenomicscaffoldscaffold215,wholegenomeshotgunsequence_35519	0		-	20	20	0	0	no	-	-	-	-	uggaugaaucuaggcagugacuccg	Anopheles gambiae (African malaria mosquito) aga-miR-10368-5p	3	blast	gagucacugccaucagccccacuggaugaaucuaggcagugacuccg	KQ435889.1Meliponaquadrifasciataisolate0111107301unplacedgenomicscaffoldscaffold215,wholegenomeshotgunsequence:176520..176567:+
KQ435711.1Meliponaquadrifasciataisolate0111107301unplacedgenomicscaffoldscaffold14,wholegenomeshotgunsequence_4768	0		-	96	96	0	0	no	-	bmo-miR-10-3p	-	-	uaaauucgguuauuucguuc	Bombyx mori (domestic silkworm) bmo-miR-2745-19 nucleotides	2	blast	uaaauucgguuauuucguuccagauuugcaucaguugcugcgacaugagcuacugcaacaucgagucgccgaccaacgc	KQ435711.1Meliponaquadrifasciataisolate0111107301unplacedgenomicscaffoldscaffold14,wholegenomeshotgunsequence:2842539..2842618:+
KQ435706.1Meliponaquadrifasciataisolate0111107301unplacedgenomicscaffoldscaffold3,wholegenomeshotgunsequence_3274	0		-	28	17	0	11	no	-	-	-	-	aaugacugguuuucauggugcu	Anolis carolinensis (green anole) aca-miR-146b-5p	2	blast	agcgaugagacuagaucuuggcuuugauucaacgucaaugacugguuuucauggugcu	KQ435706.1Meliponaquadrifasciataisolate0111107301unplacedgenomicscaffoldscaffold3,wholegenomeshotgunsequence:2482401..2482459:-
KQ435724.1Meliponaquadrifasciataisolate0111107301unplacedgenomicscaffoldscaffold26,wholegenomeshotgunsequence_9152	0		-	56	51	0	5	no	-	-	-	-	ucgauucucuagucucgucg	Triops cancriformis tcf-miR-1175-5p	1	blast	uaacgagagagagagauccgagcgcucuaaugcaagaucucgauucucuagucucgucg	KQ435724.1Meliponaquadrifasciataisolate0111107301unplacedgenomicscaffoldscaffold26,wholegenomeshotgunsequence:1773705..1773764:-
KQ435727.1Meliponaquadrifasciataisolate0111107301unplacedgenomicscaffoldscaffold20,wholegenomeshotgunsequence_10634	0		-	120	120	0	0	no	-	-	-	-	ucgagcaugcugcgaauuuggug	Drosophila melanogaster (fruit fly) dme-miR-932-3p	2	blast	uccucgcaguccacccgauggccccgaaaguucucccugauccuuuuaucggcggacuuucgccaucgagcaugcugcgaauuuggug	KQ435727.1Meliponaquadrifasciataisolate0111107301unplacedgenomicscaffoldscaffold20,wholegenomeshotgunsequence:5073871..5073959:-
KQ435728.1Meliponaquadrifasciataisolate0111107301unplacedgenomicscaffoldscaffold46,wholegenomeshotgunsequence_10968	0		-	31	31	0	0	no	-	-	-	-	aucgcgauucgcgcgugggccg	Pristionchus pacificus ppc-miR-8257-5p	4	blast	gcccucgccgagcugcgccuccguuucaacgaaucgcgauucgcgcgugggccg	KQ435728.1Meliponaquadrifasciataisolate0111107301unplacedgenomicscaffoldscaffold46,wholegenomeshotgunsequence:1219123..1219177:-
KQ435720.1Meliponaquadrifasciataisolate0111107301unplacedgenomicscaffoldscaffold25,wholegenomeshotgunsequence_8170	0		-	16	16	0	0	no	-	-	-	-	ggcggcgguggcgguggcgguggc	Arabidopsis thaliana (thale cress) ath-miR404	3	blast	ggcggcgguggcgguggcgguggcgguacuuggcagggaagggagggugcgagacguggauggcgcgcgcgugcggcaucgagaggccau	KQ435720.1Meliponaquadrifasciataisolate0111107301unplacedgenomicscaffoldscaffold25,wholegenomeshotgunsequence:1948157..1948247:+
KQ435834.1Meliponaquadrifasciataisolate0111107301unplacedgenomicscaffoldscaffold137,wholegenomeshotgunsequence_29245	0		-	54	54	0	0	no	-	-	-	-	guggaccugucgacgcuucgcg	Oryza sativa (Asian cultivated rice) osa-miR5803(24 nucleotides)	3	blast	guggaccugucgacgcuucgcgccgaaugggagucacggagcgccgcggcguccagcg	KQ435834.1Meliponaquadrifasciataisolate0111107301unplacedgenomicscaffoldscaffold137,wholegenomeshotgunsequence:210148..210206:-
KQ435750.1Meliponaquadrifasciataisolate0111107301unplacedgenomicscaffoldscaffold61,wholegenomeshotgunsequence_15333	0		-	19	19	0	0	no	-	-	-	-	ucgcgucaguaguacccgcucgu	Apis mellifera (honey bee) ame-miR-6000b-3p	1	blast	augcggguuaguggggcacgggcgucgcgacgccaagcgucgacgucgcgucaguaguacccgcucgu	KQ435750.1Meliponaquadrifasciataisolate0111107301unplacedgenomicscaffoldscaffold61,wholegenomeshotgunsequence:1223091..1223159:+
KQ435824.1Meliponaquadrifasciataisolate0111107301unplacedgenomicscaffoldscaffold110,wholegenomeshotgunsequence_27299	0		-	24	24	0	0	no	-	-	-	-	ucucacgaccguuuucucgucu	Lotus japonicus lja-miR11093-3p	1	blast	agaggagucggucgcgaggaggcgagucgucccucucacgaccguuuucucgucu	KQ435824.1Meliponaquadrifasciataisolate0111107301unplacedgenomicscaffoldscaffold110,wholegenomeshotgunsequence:1228713..1228768:+
KQ435699.1Meliponaquadrifasciataisolate0111107301unplacedgenomicscaffoldscaffold19,wholegenomeshotgunsequence_2074	0		-	12	12	0	0	no	-	-	-	-	uuucguucacaucuagcauacu	Oreochromis niloticus (Nile tilapia) oni-miR-10806	3	blast	uuucguucacaucuagcauacuacuuuaccgauaaaauagcacgcuacgugugaaugaaaua	KQ435699.1Meliponaquadrifasciataisolate0111107301unplacedgenomicscaffoldscaffold19,wholegenomeshotgunsequence:1320330..1320392:+
KQ435759.1Meliponaquadrifasciataisolate0111107301unplacedgenomicscaffoldscaffold67,wholegenomeshotgunsequence_17189	0		-	17	17	0	0	no	-	-	-	-	ucgaauuugucgauggguugau	Macaca mulatta (Rhesus monkey) mml-miR-21-3p	2	blast	caacucauugacagauugacgagaugaaugaaaauuuucgaauuugucgauggguugau	KQ435759.1Meliponaquadrifasciataisolate0111107301unplacedgenomicscaffoldscaffold67,wholegenomeshotgunsequence:164639..164698:+
KQ435803.1Meliponaquadrifasciataisolate0111107301unplacedgenomicscaffoldscaffold98,wholegenomeshotgunsequence_24561	0		-	7	7	0	0	no	-	ame-miR-3739-3p	-	-	gugggagggacggggagguc	Bombyx mori (domestic silkworm) bmo-miR-3407	2	blast	uuucaacguuucucguuaacugacauuuaaugagauaaauucuucagugggagggacggggagguc	KQ435803.1Meliponaquadrifasciataisolate0111107301unplacedgenomicscaffoldscaffold98,wholegenomeshotgunsequence:1326596..1326662:+
KQ435727.1Meliponaquadrifasciataisolate0111107301unplacedgenomicscaffoldscaffold20,wholegenomeshotgunsequence_10092	0		-	11	11	0	0	no	-	-	-	-	uuuuccaaucuuacacgaggcu	Monodelphis domestica (gray short-tailed opossum) mdo-miR-7245-5p	2	blast	uuuuccaaucuuacacgaggcuacaccuacuuccguggcuucguaucucguuggaaagag	KQ435727.1Meliponaquadrifasciataisolate0111107301unplacedgenomicscaffoldscaffold20,wholegenomeshotgunsequence:3253160..3253220:+

## Sheet: output_of_MiRDeep2_miRNAs_ofic
Supplementary File 1:Mellipona Quadrifasciata miRNAs overwiew. Table shows output from miRDeep2 and homology results.
provisional id	miRDeep2 score	estimated probability that the miRNA candidate is a true positive	rfam alert	total read count	mature read count	loop read count	star read count	significant randfold p-value	miRBase miRNA	example miRBase miRNA with the same seed	UCSC browser	consensus mature sequence -	mature miRNA	Ids	mismatch	consensus star sequence	miRNA	mismatch	Ids	consensus precursor sequence (hairpin size between 60 and 80 nt ?)	miRNAs were also identified by algorithm. Total: 87 identified 106 unidentified	Status (specific M. quadrifasciata or shared with other bees) - 193 Total : 71 shared miRNA and 122 exclusive	Blast: miRNA / Accession - Status (shared or exclusive) - 193 Total : 71 shared and 122 exclusive	New Name	Accession / miRNA	NCBI blastnclicking this field will initiate a NCBI blastn search of the consensus precursor sequence against the nr/nt database (non-redundant collection of all NCBI nucleotide sequences).	NCBI blastn
KQ435714.1Meliponaquadrifasciataisolate0111107301unplacedgenomicscaffoldscaffold24,wholegenomeshotgunsequence_6039	446443.4		-	875674	874666	0	1008	no	-	bmo-bantam-3p	-	ugagaucauugugaaagcugauu	Parasteatoda tepidariorum (common house spider)	pte-bantam-3p		cugguuuucacaaugauuugac	Dinoponera quadriceps		dqu-bantam-5p	cugguuuucacaaugauuugacagauagauuugauucugagaucauugugaaagcugauu	mqu-bantam / Query_2346424	shared	Apis mellifera microRNA bantam / NR_031508.1 Nasonia vitripennis microRNA bantam (bantam) / NR_039040.1	mqu-bantam	KQ435714.1Meliponaquadrifasciataisolate0111107301unplacedgenomicscaffoldscaffold24,wholegenomeshotgunsequence:1411903..1411963:+	blast	-
KQ435718.1Meliponaquadrifasciataisolate0111107301unplacedgenomicscaffoldscaffold42,wholegenomeshotgunsequence_7424	17645		-	34604	33870	0	734	no	-	bmo-let-7-5p	-	ugagguaguagguuguauagu	Homo sapiens (human)	hsa-let-7a-5p		cuguacaacuugcuaacuuucc	Triops cancriformis		tcf-let-7-3p	ugagguaguagguuguauaguagggaauagaaauucgcgauauacgaaguccacuguacaacuugcuaacuuucc	mqu-let-7-2 / Query_2346416	shared	Apis mellifera microRNA let-7 /NR_034281.1	mqu-let-7	KQ435718.1Meliponaquadrifasciataisolate0111107301unplacedgenomicscaffoldscaffold42,wholegenomeshotgunsequence:408165..408240:+	blast	-
KQ435768.1Meliponaquadrifasciataisolate0111107301unplacedgenomicscaffoldscaffold82,wholegenomeshotgunsequence_18498	4384114.7		-	8599247	8599098	0	149	no	-	bmo-miR-1a-3p	-	uggaauguaaagaaguauggau	Drosophila melanogaster (fruit fly)	dme-miR-1-3p		ccgugcuuccuuacuucccaua	Parasteatoda tepidariorum (common house spider)		pte-miR-1-5p	ccgugcuuccuuacuucccauagugaaugcgacguauggaauguaaagaaguauggau	mqu-mir-1b / Query_3010577	shared	Apis mellifera microRNA 1-2 / NR_034319.1 Acyrthosiphon pisum microRNA mqu-mir-1 / NR_040130.1	mqu-mir-1	KQ435768.1Meliponaquadrifasciataisolate0111107301unplacedgenomicscaffoldscaffold82,wholegenomeshotgunsequence:54401..54459:-	blast	-
KQ435720.1Meliponaquadrifasciataisolate0111107301unplacedgenomicscaffoldscaffold25,wholegenomeshotgunsequence_8279	69171.1		-	135671	78763	0	56908	no	-	bmo-miR-993b-5p	-	uacccuguagauccgaauuugu	Bombyx mori (domestic silkworm)	bmo-miR-993a-5p	2	caaauucgguucuagagagguuu	Drosophila melanogaster (fruit fly)		dme-miR-10-3p	uacccuguagauccgaauuuguuugauaagaggcgacaaauucgguucuagagagguuu	mqu-mir-10 /Query_2346535	shared	Apis mellifera microRNA mir-10 / NR_034282.1	mqu-mir-10	KQ435720.1Meliponaquadrifasciataisolate0111107301unplacedgenomicscaffoldscaffold25,wholegenomeshotgunsequence:402368..402427:-	blast	-
KQ435718.1Meliponaquadrifasciataisolate0111107301unplacedgenomicscaffoldscaffold42,wholegenomeshotgunsequence_7422	39696.5		-	77860	77809	0	51	no	-	bmo-miR-100	-	aacccguagauccgaacuugug	Homo sapiens (human)	hsa-miR-100-5p		caagcuccuaucuaccgguaca	Dinoponera quadriceps		dqu-miR-100-3p	aacccguagauccgaacuugugggcuuuuuuauauguauaccgcaagcuccuaucuaccgguaca	mqu-mir-100 / Query_2346380	shared	Apis mellifera microRNA mir-100 / NR_034283.1 Nasonia vitripennis microRNA mir-100 / NR_039021.1	mqu-mir-100	KQ435718.1Meliponaquadrifasciataisolate0111107301unplacedgenomicscaffoldscaffold42,wholegenomeshotgunsequence:407456..407521:+	blast	-
KQ435876.1Meliponaquadrifasciataisolate0111107301unplacedgenomicscaffoldscaffold171,wholegenomeshotgunsequence_33644	107		-	211	179	0	32	no	-	-	-	cuggugugaugggacauuguc	Dinoponera quadriceps	dqu-miR-1000-3p		auauugucuugucacagcag	Apis mellifera (honey bee)		ame-miR-1000-5p	auauugucuugucacagcaguacgccuuuaaagaguuacuggugugaugggacauuguc	mqu-mir-1000-2 / Query_2346468	shared	Apis mellifera microRNA mir-1000 (Mir1000), microRNA / NR_034313.1	mqu-mir-1000	KQ435876.1Meliponaquadrifasciataisolate0111107301unplacedgenomicscaffoldscaffold171,wholegenomeshotgunsequence:155731..155790:-	blast	-
KQ435830.1Meliponaquadrifasciataisolate0111107301unplacedgenomicscaffoldscaffold136,wholegenomeshotgunsequence_28521	29631.3		-	58122	54946	0	3176	no	-	-	-	caucacaggcagaguucuaguu	Apis mellifera (honey bee)	ame-miR-11-3p		uggagcucuggcugugacuugu	Dinoponera quadriceps		dqu-miR-11-5p	uggagcucuggcugugacuuguguguuaacaaaaugaaaaucacaucacaggcagaguucuaguu	mqu-mir-11-1 / Query_2346435	shared	Apis mellifera microRNA mir-11/ NR_039428.1	mqu-mir-11	KQ435830.1Meliponaquadrifasciataisolate0111107301unplacedgenomicscaffoldscaffold136,wholegenomeshotgunsequence:71720..71785:+	blast	-
KQ435794.1Meliponaquadrifasciataisolate0111107301unplacedgenomicscaffoldscaffold9,wholegenomeshotgunsequence_23049	11812.1		-	23163	23101	0	62	no	-	bmo-miR-12	-	ugaguauuacaucagguacuggu	Drosophila melanogaster (fruit fly)	dme-miR-12-5p		caguacuuguguuauacuuacg	Polistes canadensis	1	pca-miR-12-3p	ugaguauuacaucagguacuggugugauauucagacaaccaguacuuguguuauacuuacg	mqu-mir-12 / Query_2346348	shared	Apis mellifera microRNA mir-927b / NR_039496.2	mqu-mir-12	KQ435794.1Meliponaquadrifasciataisolate0111107301unplacedgenomicscaffoldscaffold9,wholegenomeshotgunsequence:10949737..10949798:-	blast	-
KQ435718.1Meliponaquadrifasciataisolate0111107301unplacedgenomicscaffoldscaffold42,wholegenomeshotgunsequence_7426	9982.5		-	19575	18338	0	1237	no	-	ame-miR-125-5p	-	ccccugagacccuaacuuguga	Apis mellifera (honey bee)	ame-miR-125-5p		acaggcuagauucucugguau	Dinoponera quadriceps		dqu-miR-125-3p	ccccugagacccuaacuugugacgucgcgaccgauaucucacaggcuagauucucugguau	mqu-mir-125-2 / Query_2346417	shared	Apis mellifera microRNA mir-125 / NR_031511.1	mqu-mir-125	KQ435718.1Meliponaquadrifasciataisolate0111107301unplacedgenomicscaffoldscaffold42,wholegenomeshotgunsequence:408697..408758:+	blast	-
KQ435813.1Meliponaquadrifasciataisolate0111107301unplacedgenomicscaffoldscaffold118,wholegenomeshotgunsequence_25685	19872.7		-	38975	38429	1	545	no	-	bmo-miR-133	-	uugguccccuucaaccagcugu	Drosophila melanogaster (fruit fly)	dme-miR-133-3p		agcugguugaacacgggucaaau	Dinoponera quadriceps		dqu-miR-133-5p	agcugguugaacacgggucaaauauaccgcacgauugacgcauuugguccccuucaaccagcugu	mqu-mir-133 / Query_2346434	shared	Nasonia vitripennis microRNA mir-133 / NR_039035.1 Apis mellifera microRNA mir-133/ NR_031512.1	mqu-mir-133	KQ435813.1Meliponaquadrifasciataisolate0111107301unplacedgenomicscaffoldscaffold118,wholegenomeshotgunsequence:217766..217831:+	blast	-
KQ435834.1Meliponaquadrifasciataisolate0111107301unplacedgenomicscaffoldscaffold137,wholegenomeshotgunsequence_29424	2216.8		-	4344	4284	0	60	no	-	bmo-miR-3430	-	uauugcuugagaauacacguag	Drosophila melanogaster (fruit fly)	dme-miR-137-3p		acgcguauucuuggggaauu	Dinoponera quadriceps		dqu-miR-137-5p	acgcguauucuuggggaauuaacacacauuugcgcuguuauugcuugagaauacacguag	mqu-mir-137 /Query_2346393	shared	Apis mellifera microRNA mir-137 / NR_034284.1 Nasonia vitripennis microRNA mir-137 / NR_039004.1 Monodelphis domestica microRNA mir-137b / NR_127485.1	mqu-mir-137	KQ435834.1Meliponaquadrifasciataisolate0111107301unplacedgenomicscaffoldscaffold137,wholegenomeshotgunsequence:1592458..1592518:-	blast	-
KQ435834.1Meliponaquadrifasciataisolate0111107301unplacedgenomicscaffoldscaffold137,wholegenomeshotgunsequence_29423	0.8		-	4284	4284	0	0	no	-	bmo-miR-3430	-	uauugcuugagaauacacguag	Drosophila melanogaster (fruit fly)	dme-miR-137-3p		acguuucucguuugcgaucuc		2	dme-miR-137-3p	uauugcuugagaauacacguaguuugcccggucguucacgacuauaauuucgcaacgacguuucucguuugcgaucuc	_	shared	Apis mellifera microRNA mir-137 (Mir137), microRNA / NR_034284.1	mqu-mir-137	KQ435834.1Meliponaquadrifasciataisolate0111107301unplacedgenomicscaffoldscaffold137,wholegenomeshotgunsequence:1592402..1592480:-	blast	-
KQ435891.1Meliponaquadrifasciataisolate0111107301unplacedgenomicscaffoldscaffold192,wholegenomeshotgunsequence_35648	5971.6		-	11708	8433	0	3275	no	-	bmo-miR-2a-1-5p	-	acaucaaauugguuguggaau	Dinoponera quadriceps	dqu-miR-13a-5p		uaucacagccauuuugaugagcu	Dinoponera quadriceps		dqu-miR-13a-3p	acaucaaauugguuguggaauguuucgagucauaucacagccauuuugaugagcu	mqu-mir-13a/ Query_2346378	shared	Apis mellifera microRNA mir-13a / NR_034285.1	mqu-mir-13a	KQ435891.1Meliponaquadrifasciataisolate0111107301unplacedgenomicscaffoldscaffold192,wholegenomeshotgunsequence:73005..73060:+	blast	-
KQ435891.1Meliponaquadrifasciataisolate0111107301unplacedgenomicscaffoldscaffold192,wholegenomeshotgunsequence_35649	3464.1		-	6789	6584	0	205	no	-	bmo-miR-2a-3p	-	uaucacagccauuuuugacgauuu	Apis mellifera (honey bee)	ame-miR-13b-3p		ucgucaaauugguuguggcgug	Dinoponera quadriceps		dqu-miR-13b-5p	ucgucaaauugguuguggcguguugcuuuucuagauuucauaucacagccauuuuugacgauuu	mqu-mir-13b /Query_2346362	shared	Apis mellifera microRNA mir-13b / NR_034307.1	mqu-mir-13b	KQ435891.1Meliponaquadrifasciataisolate0111107301unplacedgenomicscaffoldscaffold192,wholegenomeshotgunsequence:73279..73343:+	blast	-
KQ435724.1Meliponaquadrifasciataisolate0111107301unplacedgenomicscaffoldscaffold26,wholegenomeshotgunsequence_8801	485420.1		-	952132	941012	0	11120	no	-	-	-	ucagucuuuuucucucuccuau	Drosophila melanogaster (fruit fly)	dme-miR-14-3p		gggggugagaaacuggcuug	Dinoponera quadriceps		dqu-miR-14-5p	gggggugagaaacuggcuuggcucucugugcuacgauagucagucuuuuucucucuccuau	mqu-mir-14-1 /Query_2346411	shared	Apis mellifera microRNA mir-14 / NR_034286.1	mqu-mir-14	KQ435724.1Meliponaquadrifasciataisolate0111107301unplacedgenomicscaffoldscaffold26,wholegenomeshotgunsequence:2446817..2446878:+	blast	-
KQ435700.1Meliponaquadrifasciataisolate0111107301unplacedgenomicscaffoldscaffold8,wholegenomeshotgunsequence_2486	3.6		-	424687	424587	0	100	no	-	ame-miR-184-3p	-	uggacggagaacugauaagg	Mus musculus (house mouse)	mmu-miR-184-3p		ccuuaucauucuccuguccggu	Dinoponera quadriceps		dqu-miR-184-5p	ccuuaucauucuccuguccgguguagaauuguuagacgacuggacggagaacugauaagg	mqu-mir-184 / Query_2346349	shared	Apis mellifera microRNA mir-184 (Mir184) / NR_031513.1	mqu-mir-184	KQ435700.1Meliponaquadrifasciataisolate0111107301unplacedgenomicscaffoldscaffold8,wholegenomeshotgunsequence:1699258..1699318:-	blast	-
KQ435782.1Meliponaquadrifasciataisolate0111107301unplacedgenomicscaffoldscaffold99,wholegenomeshotgunsequence_20057	11556		-	22661	22542	0	119	no	-	bmo-miR-190-5p	-	agauauguuugauauucuugguu	Drosophila melanogaster (fruit fly)	dme-miR-190-5p		accaggaaucaaacauauuauu	Polistes canadensis		pca-miR-190-3p	agauauguuugauauucuugguuguuuuuaaagaaucgaccaggaaucaaacauauuauu	mqu-mir-190 / Query_2346551	shared	Apis mellifera microRNA mir-190 / NR_034303.1	mqu-mir-190	KQ435782.1Meliponaquadrifasciataisolate0111107301unplacedgenomicscaffoldscaffold99,wholegenomeshotgunsequence:566835..566895:-	blast	-
KQ435732.1Meliponaquadrifasciataisolate0111107301unplacedgenomicscaffoldscaffold38,wholegenomeshotgunsequence_11707	3.8		-	3058	3058	0	0	no	-	ame-miR-193-3p	-	uacuggccugcuaagucccaag	Triops cancriformis	tcf-miR-193		ugggccuuagugguccuguggu	Dinoponera quadriceps		dqu-miR-193-5p	ugggccuuagugguccugugguggcuguguacgaauccuacuggccugcuaagucccaag	mqu-mir-193 / Query_2346429	shared	Apis mellifera microRNA mir-193 (Mir193) / NR_039430.1	mqu-mir-193	KQ435732.1Meliponaquadrifasciataisolate0111107301unplacedgenomicscaffoldscaffold38,wholegenomeshotgunsequence:3444270..3444330:+	blast	-
KQ435850.1Meliponaquadrifasciataisolate0111107301unplacedgenomicscaffoldscaffold148,wholegenomeshotgunsequence_31247	9531.2		-	18690	18461	0	229	no	-	dme-miR-210-3p	-	cuugugcgugugacagcggcuau	Drosophila melanogaster (fruit fly)	dme-miR-210-3p		agcugcuggccacugcacaagau	Drosophila melanogaster (fruit fly)		dme-miR-210-5p	agcugcuggccacugcacaagauuagacauaagacucuugugcgugugacagcggcuau	mqu-mir-210-2 / Query_2346390	shared	Nasonia vitripennis microRNA mir-210 / NR_039039.1 Select seq NR_047831.1 Drosophila melanogaster mir-210 precursor RNA / NR_047831.1 Apis mellifera microRNA mir-210 / NR_031514.1	mqu-mir-210	KQ435850.1Meliponaquadrifasciataisolate0111107301unplacedgenomicscaffoldscaffold148,wholegenomeshotgunsequence:1535241..1535300:+	blast	-
KQ435891.1Meliponaquadrifasciataisolate0111107301unplacedgenomicscaffoldscaffold192,wholegenomeshotgunsequence_35811	30.9		-	56	29	0	27	no	-	ame-miR-219-5p	-	ugauuguccaaacgcaauucuug			2	agaauugugcggggacaucagc	Dinoponera quadriceps	1	dqu-miR-219-3p	ugauuguccaaacgcaauucuugucuauacgauacgaaaucaagaauugugcggggacaucagc	mqu-mir-219d /Query_2346414	exclusive	_	mqu-mir-219	KQ435891.1Meliponaquadrifasciataisolate0111107301unplacedgenomicscaffoldscaffold192,wholegenomeshotgunsequence:276120..276184:-	blast	-
KQ435821.1Meliponaquadrifasciataisolate0111107301unplacedgenomicscaffoldscaffold122,wholegenomeshotgunsequence_26895	3593.5		-	7046	6960	0	86	no	-	bmo-miR-2797a	-	uuaaguaguggugccguagaug	Haemonchus contortus (barber pole worm)	hco-miR-252		accucggcacaauuacuuuuca	Drosophila sechellia	5	hco-miR-252	uuaaguaguggugccguagaugaugauuuagaaauucaccucggcacaauuacuuuuca	mqu-mir-252b /Query_2346483	exclusive	_	mqu-mir-252	KQ435821.1Meliponaquadrifasciataisolate0111107301unplacedgenomicscaffoldscaffold122,wholegenomeshotgunsequence:469884..469943:-	blast	-
KQ435821.1Meliponaquadrifasciataisolate0111107301unplacedgenomicscaffoldscaffold122,wholegenomeshotgunsequence_26891	21880.5		-	42913	42517	1	395	no	-	bmo-miR-252-5p	-	auaaguacuagugccgcagga	Apis mellifera (honey bee)	ame-miR-252a-5p		cugcugcucaagugcuuauca	Dinoponera quadriceps		dqu-miR-252a-3p	auaaguacuagugccgcaggagugacuagguuggguuaaaaauuaccauaucuccugcugcucaagugcuuauca	mqu-mir-252-2 / Query_2346484	shared	Apis mellifera microRNA mir-252a/NR_034306.1 Nasonia vitripennis microRNA mir-252 / NR_039045.1	mqu-mir-252a	KQ435821.1Meliponaquadrifasciataisolate0111107301unplacedgenomicscaffoldscaffold122,wholegenomeshotgunsequence:464234..464309:-	blast	-
KQ435727.1Meliponaquadrifasciataisolate0111107301unplacedgenomicscaffoldscaffold20,wholegenomeshotgunsequence_10493	3.2		-	43841	43656	0	185	no	-	bmo-miR-263a-5p	-	aauggcacuggaagaauucacg	Parasteatoda tepidariorum (common house spider)	pte-miR-263b-5p		cguggagcucccgugucauaca	Dinoponera quadriceps		dqu-miR-263a-3p	aauggcacuggaagaauucacgggggauuuaagaaacgggcccguggagcucccgugucauaca	mqu-mir-263a / Query_2346359	shared	Apis mellifera microRNA mir-263a (Mir263a), microRNA / NR_031516.1	mqu-mir-263a	KQ435727.1Meliponaquadrifasciataisolate0111107301unplacedgenomicscaffoldscaffold20,wholegenomeshotgunsequence:2615697..2615761:-	blast	-
KQ435699.1Meliponaquadrifasciataisolate0111107301unplacedgenomicscaffoldscaffold19,wholegenomeshotgunsequence_2113	22302		-	43739	43729	2	8	no	-	bmo-miR-263b-5p	-	cuuggcacuggaagaauucaca	Dinoponera quadriceps	dqu-miR-263b-5p		uggaucuugcaaugccaucac	Dinoponera quadriceps		dqu-miR-263b-3p	cuuggcacuggaagaauucacagaugugcaguguauaaucguggaucuugcaaugccaucac	mqu-mir-263b / Query_2346361	shared	Apis mellifera microRNA mir-263b/ NR_034309.1 Nasonia vitripennis microRNA mir-263b / NR_039047.1	mqu-mir-263b	KQ435699.1Meliponaquadrifasciataisolate0111107301unplacedgenomicscaffoldscaffold19,wholegenomeshotgunsequence:321380..321442:-	blast	-
KQ435765.1Meliponaquadrifasciataisolate0111107301unplacedgenomicscaffoldscaffold81,wholegenomeshotgunsequence_18284	3.9		-	92399	91843	0	556	no	-	bmo-miR-275-3p	-	ucagguaccugaaguagcgcg	Drosophila melanogaster (fruit fly)	dme-miR-275-3p		cgcguuacucagguacuucaggcu	Dinoponera quadriceps	2	dqu-miR-275-5p	cgcguuacucagguacuucaggcugugccaauuucgagucagucagguaccugaaguagcgcg	mqu-mir-275 / Query_2346375	exclusive	_	mqu-mir-275	KQ435765.1Meliponaquadrifasciataisolate0111107301unplacedgenomicscaffoldscaffold81,wholegenomeshotgunsequence:466568..466631:-	blast	-
KQ435867.1Meliponaquadrifasciataisolate0111107301unplacedgenomicscaffoldscaffold177,wholegenomeshotgunsequence_33164	3126199.8		-	6131901	6123477	0	8424	no	-	bmo-miR-276-3p	-	uaggaacuucauaccgugcucu	Drosophila melanogaster (fruit fly)	dme-miR-276a-3p		cagcgagguauagaguuccu	Drosophila melanogaster (fruit fly)		dme-miR-276b-5p	cagcgagguauagaguuccuacguaguguucagaaaguaggaacuucauaccgugcucu	mqu-mir-276a-2 / Query_3010665	shared	Apis mellifera microRNA mir-276/ NR_031517.1 Nasonia vitripennis microRNA mir-276 / NR_039031.1	mqu-mir-276	KQ435867.1Meliponaquadrifasciataisolate0111107301unplacedgenomicscaffoldscaffold177,wholegenomeshotgunsequence:748336..748395:-	blast	-
KQ435830.1Meliponaquadrifasciataisolate0111107301unplacedgenomicscaffoldscaffold136,wholegenomeshotgunsequence_28570	450.9		-	879	878	0	1	no	-	bmo-miR-2765	-	ugguaacuccaccaccguuggc	Heliconius melpomene (postman butterfly)	hme-miR-2765		caaugggguacgaguuuccu	Dinoponera quadriceps		dqu-miR-2765-3p	ugguaacuccaccaccguuggcggaaucuaauggccaaugggguacgaguuuccu	mqu-mir-2765 / Query_2346363	shared	Apis mellifera microRNA mir-2765 (Mir2765)/ NR_127308.1	mqu-mir-2765	KQ435830.1Meliponaquadrifasciataisolate0111107301unplacedgenomicscaffoldscaffold136,wholegenomeshotgunsequence:483021..483076:+	blast	-
KQ435736.1Meliponaquadrifasciataisolate0111107301unplacedgenomicscaffoldscaffold45,wholegenomeshotgunsequence_12876	530766.2		-	1041070	1041066	0	4	no	-	bmo-miR-277-3p	-	uaaaugcacuaucugguacgaca	Drosophila melanogaster (fruit fly)	dme-miR-277-3p		cgugccagaugcgcguuuaca	Tribolium castaneum (red flour beetle)		tca-miR-277-5p	cgugccagaugcgcguuuacacgggcccugaauacuguaaaugcacuaucugguacgaca	mqu-mir-277 / Query_3010613	shared	Apis mellifera microRNA mir-277 /NR_031518.1 Nasonia vitripennis microRNA mir-277 / NR_039027.1	mqu-mir-277	KQ435736.1Meliponaquadrifasciataisolate0111107301unplacedgenomicscaffoldscaffold45,wholegenomeshotgunsequence:1472867..1472927:-	blast	-
KQ435701.1Meliponaquadrifasciataisolate0111107301unplacedgenomicscaffoldscaffold22,wholegenomeshotgunsequence_2689	48872.3		-	95855	92104	0	3751	no	-	bmo-miR-278-3p	-	ucggugggacuuucguccguuu	Drosophila melanogaster (fruit fly)	dme-miR-278-3p		ccggaugaggucuccaucgacc	Polistes canadensis		pca-miR-278-5p	ccggaugaggucuccaucgaccgugauuuaauuucauaaggucggugggacuuucguccguuu	mqu-mir-278 /Query_2346446	shared	Apis mellifera microRNA mir-278 / NR_031519.1	mqu-mir-278	KQ435701.1Meliponaquadrifasciataisolate0111107301unplacedgenomicscaffoldscaffold22,wholegenomeshotgunsequence:394554..394617:+	blast	-
KQ435732.1Meliponaquadrifasciataisolate0111107301unplacedgenomicscaffoldscaffold38,wholegenomeshotgunsequence_11710	410.2		-	800	459	0	341	no	-	bmo-miR-2788	-	ugggguuucuaugcggcaugug	Dinoponera quadriceps	dqu-miR-2788-5p		caaugcccuucgaaauccca	Apis mellifera (honey bee)		ame-miR-2788-3p	ugggguuucuaugcggcaugugccuugcuuuuagaaaugcaaugcccuucgaaauccca	mqu-mir-2788 / Query_2346430	shared	Apis mellifera microRNA mir-2788 (Mir2788)/ NR_039432.1	mqu-mir-2788	KQ435732.1Meliponaquadrifasciataisolate0111107301unplacedgenomicscaffoldscaffold38,wholegenomeshotgunsequence:3452240..3452299:+	blast	-
KQ435783.1Meliponaquadrifasciataisolate0111107301unplacedgenomicscaffoldscaffold80,wholegenomeshotgunsequence_20190	3.2		-	33125	33081	0	44	no	-	bmo-miR-279a	-	ugacuagauccacacucauc	Triops cancriformis	tcf-miR-279a		gauggguuugaauucagucc	Dinoponera quadriceps		dqu-miR-279b-5p	gauggguuugaauucaguccacguuuuuuaauuuuauucgugacuagauccacacucauc	mqu-mir-279-5 / Query_2346514	shared	Apis mellifera microRNA mir-279d (Mir279d), microRNA / NR_127344.1	mqu-mir-279	KQ435783.1Meliponaquadrifasciataisolate0111107301unplacedgenomicscaffoldscaffold80,wholegenomeshotgunsequence:157925..157985:-	blast	-
KQ435775.1Meliponaquadrifasciataisolate0111107301unplacedgenomicscaffoldscaffold75,wholegenomeshotgunsequence_19361	215854.6		-	423384	423360	0	24	no	-	bmo-miR-2796-3p	-	guaggccggcggaaacuacuugc	Heliconius melpomene (postman butterfly)	hme-miR-2796		agggguuucuaucggccuccag	Dinoponera quadriceps		dqu-miR-2796-5p	agggguuucuaucggccuccagcagcaacgaugguuguaggccggcggaaacuacuugc	mqu-mir-2796 /Query_2346451	shared	Apis mellifera microRNA mir-2796 / NR_039511.1	mqu-mir-2796	KQ435775.1Meliponaquadrifasciataisolate0111107301unplacedgenomicscaffoldscaffold75,wholegenomeshotgunsequence:477570..477629:+	blast	-
KQ435719.1Meliponaquadrifasciataisolate0111107301unplacedgenomicscaffoldscaffold30,wholegenomeshotgunsequence_7759	3.1		-	60286	59566	0	720	no	-	bmo-miR-279a	-	ugacuagauccacacucauu	Drosophila melanogaster (fruit fly)	dme-miR-279-3p		aaugagugaaggucuagugcac	Dinoponera quadriceps	2	dqu-miR-279a-5p	aaugagugaaggucuagugcacaggagauuaaguugugacuagauccacacucauu	mqu-mir-279-3 / Query_2346397	exclusive	_	mqu-mir-279a	KQ435719.1Meliponaquadrifasciataisolate0111107301unplacedgenomicscaffoldscaffold30,wholegenomeshotgunsequence:1643377..1643433:+	blast	-
KQ435803.1Meliponaquadrifasciataisolate0111107301unplacedgenomicscaffoldscaffold98,wholegenomeshotgunsequence_24674	3.1		-	232	232	0	0	no	-	bmo-miR-279a	-	ugacuagaucgaaauacucgu	Apis mellifera (honey bee)	ame-miR-279b-3p		gaaguauucaucuaguacuacg				gaaguauucaucuaguacuacguuguaaagaaaucgugacuagaucgaaauacucgu	mqu-mir-279b / Query_2346369	shared	Apis mellifera microRNA mir-279b (Mir279b), microRNA / NR_039491.1	mqu-mir-279b	KQ435803.1Meliponaquadrifasciataisolate0111107301unplacedgenomicscaffoldscaffold98,wholegenomeshotgunsequence:196618..196675:-	blast	-
KQ435851.1Meliponaquadrifasciataisolate0111107301unplacedgenomicscaffoldscaffold135,wholegenomeshotgunsequence_31734	66751.2		-	130931	103749	0	27182	no	-	-	-	cugucauggaguugcucucuuu	Manduca sexta (tobacco hornworm)	mse-miR-281		aagagagcuauccaucgacagu	Bactrocera dorsalis (oriental fruit fly)		bdo-miR-281	aagagagcuauccaucgacaguauggugauaauagacacugucauggaguugcucucuuu	mqu-mir-281-1 /Query_2346398	shared	Apis mellifera microRNA mir-281 / NR_031520.1 Nasonia vitripennis microRNA mir-281 / NR_039002.1	mqu-mir-281	KQ435851.1Meliponaquadrifasciataisolate0111107301unplacedgenomicscaffoldscaffold135,wholegenomeshotgunsequence:2108148..2108208:-	blast	-
KQ435711.1Meliponaquadrifasciataisolate0111107301unplacedgenomicscaffoldscaffold14,wholegenomeshotgunsequence_5147	482.6		-	941	922	0	19	no	-	dme-miR-282-5p	-	uagccucuccuaggcuuugucu	Dinoponera quadriceps	dqu-miR-282-5p		acauagccuagaauagguuagg	Dinoponera quadriceps		dqu-miR-282-3p	uagccucuccuaggcuuugucuguauauaaggaacggagacauagccuagaauagguuagg	mqu-mir-282-2 /Query_2346558	shared	Apis mellifera microRNA mir-282 (Mir282)/ NR_031521.1	mqu-mir-282	KQ435711.1Meliponaquadrifasciataisolate0111107301unplacedgenomicscaffoldscaffold14,wholegenomeshotgunsequence:3094325..3094386:-	blast	-
KQ435760.1Meliponaquadrifasciataisolate0111107301unplacedgenomicscaffoldscaffold76,wholegenomeshotgunsequence_17556	9407		-	18446	18326	0	120	no	-	bmo-miR-285	-	uagcaccauuugaaaucaguac	Polistes canadensis	pca-miR-29-3p		acugacuucugugcgugcuggg	Dinoponera quadriceps		dqu-miR-29-5p	acugacuucugugcgugcugggguuugugcuaaaccuccuagcaccauuugaaaucaguac	mqu-mir-29-1 / Query_2346379	exclusive	_	mqu-mir-29	KQ435760.1Meliponaquadrifasciataisolate0111107301unplacedgenomicscaffoldscaffold76,wholegenomeshotgunsequence:227343..227404:-	blast	-
KQ435891.1Meliponaquadrifasciataisolate0111107301unplacedgenomicscaffoldscaffold192,wholegenomeshotgunsequence_35651	0.3		-	16373	16371	0	2	no	-	-	-	ucacagccagcuuugaugagc	Ixodes scapularis (black-legged tick)	isc-miR-2a	0	cucacaaagugguugugauau		2	isc-miR-2a	cucacaaagugguugugauaugcuggugcaaauguucauaucacagccagcuuugaugagc	mqu-mir-2b-3 / Query_2346403	shared	Apis mellifera microRNA mir-2-1 (Mir2-1), microRNA / NR_031522.1	mqu-mir-2a	KQ435891.1Meliponaquadrifasciataisolate0111107301unplacedgenomicscaffoldscaffold192,wholegenomeshotgunsequence:73466..73527:+	blast	-
KQ435891.1Meliponaquadrifasciataisolate0111107301unplacedgenomicscaffoldscaffold192,wholegenomeshotgunsequence_35654	1389		-	2726	1662	0	1064	no	-	-	-	cuaucagagugguugugaugu				uaucacagccagcuuugauaagcg	Acyrthosiphon pisum (pea aphid)		api-miR-2a	cuaucagagugguugugauguggugacuuggacgcguaucacagccagcuuugauaagcg	mqu-mir-2b-1 /Query_2346351	exclusive	_	mqu-mir-2b	KQ435891.1Meliponaquadrifasciataisolate0111107301unplacedgenomicscaffoldscaffold192,wholegenomeshotgunsequence:74180..74240:+	blast	-
KQ435891.1Meliponaquadrifasciataisolate0111107301unplacedgenomicscaffoldscaffold192,wholegenomeshotgunsequence_35787	1.9		-	9	9	0	0	no	-	bmo-miR-2a-1-5p	-	ucaucaaagcuggcugugauaug	Apis mellifera (honey bee)	ame-miR-2b-5p		uaucacaaccacuuugugagc				ucaucaaagcuggcugugauaugaacauuugcaccagcauaucacaaccacuuugugagc	mqu-mir-2b-3 / Query_2346403	exclusive	_	mqu-mir-2b1	KQ435891.1Meliponaquadrifasciataisolate0111107301unplacedgenomicscaffoldscaffold192,wholegenomeshotgunsequence:73465..73525:-	blast	-
KQ435891.1Meliponaquadrifasciataisolate0111107301unplacedgenomicscaffoldscaffold192,wholegenomeshotgunsequence_35645	10724.5		-	21038	20910	0	128	no	-	-	-	ucacagccagcuuugaugagca	Plutella xylostella (diamondback moth)	pxy-miR-2b		ccaucaaaguugguuugucau	Dinoponera quadriceps		dqu-miR-2b-5p	ccaucaaaguugguuugucauagaguucgacuaucacagccagcuuugaugagca	mqu-mir-2b-4 /Query_2346413	shared	Apis mellifera microRNA mir-2-3 / NR_034287.1 Nasonia vitripennis microRNA mir-2c / NR_039007.1	mqu-mir-2b-4	KQ435891.1Meliponaquadrifasciataisolate0111107301unplacedgenomicscaffoldscaffold192,wholegenomeshotgunsequence:72815..72870:+	blast	-
KQ435876.1Meliponaquadrifasciataisolate0111107301unplacedgenomicscaffoldscaffold171,wholegenomeshotgunsequence_33572	1925.2		-	3770	3234	0	536	no	-	ame-miR-3049-5p	-	ucgggaagguaguugcggcggau	Apis mellifera (honey bee)	ame-miR-3049-5p		uccguccaacuccuuuccgucu	Apis mellifera (honey bee)		ame-miR-3049-3p	ucgggaagguaguugcggcggauuugaucagccaaacgaaaguccguccaacuccuuuccgucu	mqu-mir-3049 / Query_2346444	exclusive	_	mqu-mir-3049	KQ435876.1Meliponaquadrifasciataisolate0111107301unplacedgenomicscaffoldscaffold171,wholegenomeshotgunsequence:368161..368225:+	blast	-
KQ435765.1Meliponaquadrifasciataisolate0111107301unplacedgenomicscaffoldscaffold81,wholegenomeshotgunsequence_18281	8257.8		-	16192	14403	0	1789	no	-	bmo-miR-305-5p	-	auuguacuucaucaggugcucugg	Triops cancriformis	tcf-miR-305		cggcaccuguuggagcgcaauu	Dinoponera quadriceps		dqu-miR-305-3p	auuguacuucaucaggugcucuggugaacucgauacccggcaccuguuggagcgcaauu	mqu-mir-305 / Query_2346538	shared	Apis mellifera microRNA mir-305 / NR_031524.1	mqu-mir-305	KQ435765.1Meliponaquadrifasciataisolate0111107301unplacedgenomicscaffoldscaffold81,wholegenomeshotgunsequence:466339..466398:-	blast	-
KQ435879.1Meliponaquadrifasciataisolate0111107301unplacedgenomicscaffoldscaffold204,wholegenomeshotgunsequence_34400	3943.1		-	7729	7486	0	243	no	-	bmo-miR-275-3p	-	ucagguacuaagugacucugagu	Apis mellifera (honey bee)	ame-miR-306-5p		caaagcagcuugguaccuaacu	Polistes canadensis		pca-miR-306-3p	ucagguacuaagugacucugaguacauauuaaauuacucaaagcagcuugguaccuaacu	_	shared	Apis mellifera microRNA mir-306 / NR_039499.1	mqu-mir-306	KQ435879.1Meliponaquadrifasciataisolate0111107301unplacedgenomicscaffoldscaffold204,wholegenomeshotgunsequence:328673..328733:+	blast	-
KQ435763.1Meliponaquadrifasciataisolate0111107301unplacedgenomicscaffoldscaffold77,wholegenomeshotgunsequence_17965	226.6		-	446	442	1	3	no	-	-	-	cacaaccuuuuugagugagcga	Dinoponera quadriceps dqu-miR-307-3p	ame-miR-307-3p		acucacucaaccugggugugau	Drosophila melanogaster (fruit fly)		dme-miR-307a-5p	acucacucaaccugggugugaugcuugccuguacaccaggcccuagcggucaucacaaccuuuuugagugagcga	mqu-mir-307 / Query_2346439	shared	Apis mellifera microRNA mir-307 (Mir307)/ NR_039431.1 Nasonia vitripennis microRNA mir-307 (Mir307)/ NR_039038.1	mqu-mir-307	KQ435763.1Meliponaquadrifasciataisolate0111107301unplacedgenomicscaffoldscaffold77,wholegenomeshotgunsequence:263384..263459:+	blast	-
KQ435847.1Meliponaquadrifasciataisolate0111107301unplacedgenomicscaffoldscaffold169,wholegenomeshotgunsequence_30731	3.3		-	44794	44794	0	0	no	-	dme-miR-31b-5p	-	aggcaagaugucggcauagcug	Daphnia pulex (common water flea)	dpu-miR-31		gcugugucacauccagccagc	Polistes canadensis		pca-miR-31-3p	aggcaagaugucggcauagcugauguuuuuuaaaauucggcugugucacauccagccagc	mqu-mir-31-2 / Query_2346376	exclusive	_	mqu-mir-31-2	KQ435847.1Meliponaquadrifasciataisolate0111107301unplacedgenomicscaffoldscaffold169,wholegenomeshotgunsequence:572800..572860:-	blast	-
KQ435794.1Meliponaquadrifasciataisolate0111107301unplacedgenomicscaffoldscaffold9,wholegenomeshotgunsequence_22687	22707.4		-	44535	43905	0	630	no	-	ame-miR-315-5p	-	uuuugauuguugcucagaaagc	Drosophila melanogaster (fruit fly)	dme-miR-315-5p		cuuucgggcaauaaucauaauc	Dinoponera quadriceps		dqu-miR-315-3p	uuuugauuguugcucagaaagccuugauuauuauauuggcuuucgggcaauaaucauaauc	mqu-mir-315-2 / Query_2346473	shared	Apis mellifera microRNA mir-315 / NR_031525.1	mqu-mir-315	KQ435794.1Meliponaquadrifasciataisolate0111107301unplacedgenomicscaffoldscaffold9,wholegenomeshotgunsequence:3277856..3277917:-	blast	-
KQ435736.1Meliponaquadrifasciataisolate0111107301unplacedgenomicscaffoldscaffold45,wholegenomeshotgunsequence_12900	76502.9		-	150051	150031	0	20	no	-	ame-miR-317-3p	-	ugaacacagcuggugguaucu	Parasteatoda tepidariorum (common house spider)	pte-miR-317-3p		agccacucugcguucacucggu	Dinoponera quadriceps		dqu-miR-317-5p	agccacucugcguucacucgguggguaaugaagcgggugaacacagcuggugguaucu	mqu-mir-317-2 / Query_2346476	shared	Apis mellifera microRNA mir-317 / NR_031526.1 Nasonia vitripennis microRNA mir-317 / NR_039028.1	mqu-mir-317	KQ435736.1Meliponaquadrifasciataisolate0111107301unplacedgenomicscaffoldscaffold45,wholegenomeshotgunsequence:1497362..1497420:-	blast	-
KQ435771.1Meliponaquadrifasciataisolate0111107301unplacedgenomicscaffoldscaffold93,wholegenomeshotgunsequence_18726	330.1		-	649	496	0	153	no	-	-	-	caauacuucuacagugcaacuc	Dinoponera quadriceps	dqu-miR-33-3p		gugcauuguaguugcauugc	Homo sapiens (human)		hsa-miR-33a-5p	gugcauuguaguugcauugcaugaaauauaacuaugcaauacuucuacagugcaacuc	mqu-mir-33a-1 / Query_2346354	shared	Apis mellifera microRNA mir-33 (Mir33)/ NR_034293.1	mqu-mir-33	KQ435771.1Meliponaquadrifasciataisolate0111107301unplacedgenomicscaffoldscaffold93,wholegenomeshotgunsequence:101434..101492:-	blast	-
KQ435803.1Meliponaquadrifasciataisolate0111107301unplacedgenomicscaffoldscaffold98,wholegenomeshotgunsequence_24676	3.3		-	94	93	0	1	no	-	ame-miR-3791-3p	-	ucaccggguagaauuuaucc	Triops cancriformis	tcf-miR-3791	1	ggaugaaaucucguccggugugg				ggaugaaaucucguccggugugguugcaaaagguaccucaccggguagaauuuaucc	mqu-mir-347 / Query_2346404	exclusive	_	mqu-mir-347	KQ435803.1Meliponaquadrifasciataisolate0111107301unplacedgenomicscaffoldscaffold98,wholegenomeshotgunsequence:196745..196802:-	blast	-
KQ435794.1Meliponaquadrifasciataisolate0111107301unplacedgenomicscaffoldscaffold9,wholegenomeshotgunsequence_23051	3.8		-	225674	225504	1	169	no	-	ame-miR-3477-5p	-	uaaucucaugcgguaacugug	Apis mellifera (honey bee)	ame-miR-3477-5p		cauauuaccucgugggguuucc	Dinoponera quadriceps		dqu-miR-3477-3p	uaaucucaugcgguaacugugagcgugugaauuguaaaagcucauauuaccucgugggguuucc	mqu-mir-3477-2 / Query_2346534	shared	Apis mellifera microRNA mir-3477 (Mir3477)/ NR_039503.1 Nasonia vitripennis microRNA mir-3477 (Mir3477)/ NR_039050.1	mqu-mir-3477	KQ435794.1Meliponaquadrifasciataisolate0111107301unplacedgenomicscaffoldscaffold9,wholegenomeshotgunsequence:10950251..10950315:-	blast	-
KQ435883.1Meliponaquadrifasciataisolate0111107301unplacedgenomicscaffoldscaffold174,wholegenomeshotgunsequence_34936	954.3		-	1867	1145	0	722	no	-	bmo-miR-2763-3p	-	uauuaugcuccguuuaucguu	Dinoponera quadriceps	dqu-miR-3715-3p		ucgguaagcagaguauaagaccu	Apis mellifera (honey bee)		ame-miR-3715-5p	ucgguaagcagaguauaagaccuuugagacgggaaauuuaaaguauuaugcuccguuuaucguu	mqu-mir-3715 /Query_2346548	shared	Apis mellifera microRNA mir-3715 / NR_039517.1	mqu-mir-3715	KQ435883.1Meliponaquadrifasciataisolate0111107301unplacedgenomicscaffoldscaffold174,wholegenomeshotgunsequence:1220293..1220357:-	blast	-
KQ435922.1Meliponaquadrifasciataisolate0111107301unplacedgenomicscaffoldscaffold160,wholegenomeshotgunsequence_38378	628.3		-	1226	1147	0	79	no	-	ame-miR-3718a-3p	-	uccccuguccugucccgauagu	Apis mellifera (honey bee)	ame-miR-3718a-3p		uauugggucaggauagggcag	Apis mellifera (honey bee)		ame-miR-3718c-5p	uauugggucaggauagggcagggcagggccguuuuggcggguauauuuuguccccuguccugucccgauagu	mqu-mir-3718c /Query_2346399	shared	Apis mellifera microRNA mir-3718c (Mir3718c) / NR_127345.1	mqu-mir-3718	KQ435922.1Meliponaquadrifasciataisolate0111107301unplacedgenomicscaffoldscaffold160,wholegenomeshotgunsequence:4040762..4040834:-	blast	-
KQ435922.1Meliponaquadrifasciataisolate0111107301unplacedgenomicscaffoldscaffold160,wholegenomeshotgunsequence_38376	619.1		-	1208	1147	0	61	no	-	ame-miR-3718a-3p	-	uccccuguccugucccgauagu	Apis mellifera (honey bee)	ame-miR-3718a-3p		auugggucaggauaggguagg				auugggucaggauaggguagggcagggccacucggcaucaccauucuguccccuguccugucccgauagu	mqu-mir-3718a /Query_2346400	shared	Apis mellifera microRNA mir-3718a (Mir3718a) / NR_039442.1	mqu-mir-3718a	KQ435922.1Meliponaquadrifasciataisolate0111107301unplacedgenomicscaffoldscaffold160,wholegenomeshotgunsequence:4040545..4040615:-	blast	-
KQ435840.1Meliponaquadrifasciataisolate0111107301unplacedgenomicscaffoldscaffold123,wholegenomeshotgunsequence_29902	3.4		-	1044	524	0	520	no	-	ame-miR-3719-3p	-	uacggauugcgugacuuuucga	Apis mellifera (honey bee)	ame-miR-3719-3p		cugaaaugucgcgcaaacugu	Bombyx mori (domestic silkworm)	2	bmo-miR-2767	cugaaaugucgcgcaaacuguauugaaacgacugccaggauacggauugcgugacuuuucga	mqu-mir-3719 / Query_2346466	shared	Apis mellifera microRNA mir-3719 (Mir3719), microRNA / NR_039453.2	mqu-mir-3719	KQ435840.1Meliponaquadrifasciataisolate0111107301unplacedgenomicscaffoldscaffold123,wholegenomeshotgunsequence:68771..68833:-	blast	-
KQ435922.1Meliponaquadrifasciataisolate0111107301unplacedgenomicscaffoldscaffold160,wholegenomeshotgunsequence_37835	47749.8		-	93656	93595	0	61	no	-	bmo-miR-375-3p	-	uuuguucguucggcucgaguua	Parasteatoda tepidariorum (common house spider)	pte-miR-375-3p		caucgauccuaacgaucaacaaacu	Dinoponera quadriceps		dqu-miR-375-5p	caucgauccuaacgaucaacaaacuuuucacuugaaaguuuguucguucggcucgaguua	mqu-mir-375 /Query_2346374	shared	Apis mellifera microRNA mir-375 / NR_034295.1	mqu-mir-375	KQ435922.1Meliponaquadrifasciataisolate0111107301unplacedgenomicscaffoldscaffold160,wholegenomeshotgunsequence:728170..728230:+	blast	-
KQ435896.1Meliponaquadrifasciataisolate0111107301unplacedgenomicscaffoldscaffold162,wholegenomeshotgunsequence_35921	8.1		-	13	8	0	5	no	-	ame-miR-3783-3p	-	uacuuucaauuguuugaugaggu	Apis mellifera (honey bee)	ame-miR-3783-3p		ccaccaaacaagugagagugu	Dinoponera quadriceps		dqu-miR-3783-5p	ccaccaaacaagugagagugugucaauauaggucuauacuuucaauuguuugaugaggu	mqu-mir-3783 / Query_2346425	shared	Apis mellifera microRNA mir-3783 / NR_039481.1	mqu-mir-3783	KQ435896.1Meliponaquadrifasciataisolate0111107301unplacedgenomicscaffoldscaffold162,wholegenomeshotgunsequence:1314..1373:+	blast	-
KQ435727.1Meliponaquadrifasciataisolate0111107301unplacedgenomicscaffoldscaffold20,wholegenomeshotgunsequence_9861	2392.4		-	4687	4667	0	20	no	-	bmo-miR-993b-5p	-	uacccuguaacguccugagacu	Apis mellifera (honey bee)	ame-miR-3785-3p		ucucacgacgugauagcggc	Dinoponera quadriceps		dqu-miR-3785-5p	ucucacgacgugauagcggcgcccgacucucaaaacugugguacccuguaacguccugagacu	mqu-mir-3785 /Query_2346418	shared	Apis mellifera microRNA mir-3785/ NR_039484.1	mqu-mir-3785	KQ435727.1Meliponaquadrifasciataisolate0111107301unplacedgenomicscaffoldscaffold20,wholegenomeshotgunsequence:456500..456563:+	blast	-
KQ435689.1Meliponaquadrifasciataisolate0111107301unplacedgenomicscaffoldscaffold10,wholegenomeshotgunsequence_290	1.7		-	6148	6148	0	0	no	-	ame-miR-3786-3p	-	ucuguauggcucaggacgauac	Dinoponera quadriceps	dqu-miR-3786-3p		cucgucuagccagcagauu				ucuguauggcucaggacgauacgccuggcucgucuagccagcagauu	mqu-mir-3786 / Query_2346368	exclusive	_	mqu-mir-3786	KQ435689.1Meliponaquadrifasciataisolate0111107301unplacedgenomicscaffoldscaffold10,wholegenomeshotgunsequence:35711..35758:+	blast	-
KQ435896.1Meliponaquadrifasciataisolate0111107301unplacedgenomicscaffoldscaffold162,wholegenomeshotgunsequence_36141	2.9		-	17	11	0	6	no	-	ame-miR-6001-3p	-	uucucuuugguuguuaccacu	Apis mellifera (honey bee)	ame-miR-6001-3p		guagguaacgacugaugggaaca	Dinoponera quadriceps		dqu-miR-6001-5p	guagguaacgacugaugggaacacccuuagguuuugacuaauguucucuuugguuguuaccacu	mqu-mir-6001 / Query_2346382	exclusive	_	mqu-mir-6001	KQ435896.1Meliponaquadrifasciataisolate0111107301unplacedgenomicscaffoldscaffold162,wholegenomeshotgunsequence:2437041..2437105:+	blast	-
KQ435944.1Meliponaquadrifasciataisolate0111107301unplacedgenomicscaffoldscaffold201,wholegenomeshotgunsequence_38855	735.2		-	1436	1433	0	3	no	-	ame-miR-6012-3p	-	uucggcgaugagaucagccugu	Apis mellifera (honey bee)	ame-miR-6012-3p		aggcugauauugucgggcggggu		4		aggcugauauugucgggcgggguguggaacaaguagucauuucggcgaugagaucagccugu	mqu-mir-6012 /Query_2346433	shared	Apis mellifera microRNA mir-6012 (Mir6012) / NR_127322.1 Tribolium castaneum microRNA mir-6012 (Mir6012)/ NR_129349.1	mqu-mir-6012	KQ435944.1Meliponaquadrifasciataisolate0111107301unplacedgenomicscaffoldscaffold201,wholegenomeshotgunsequence:247054..247116:+	blast	-
KQ435794.1Meliponaquadrifasciataisolate0111107301unplacedgenomicscaffoldscaffold9,wholegenomeshotgunsequence_21925	5040.4		-	9889	9840	3	46	no	-	ame-miR-6037-3p	-	uaagcucuguguacuuuuuaca	Apis mellifera (honey bee)	ame-miR-6037-3p		guaauaguccauagagcuuca	Dinoponera quadriceps		dqu-miR-6037-5p	guaauaguccauagagcuucaaaaaauugaaucgugcuuaaacuuuuaagcucuguguacuuuuuaca	_	shared	Apis mellifera microRNA mir-6037/ NR_127310.1	mqu-mir-6037	KQ435794.1Meliponaquadrifasciataisolate0111107301unplacedgenomicscaffoldscaffold9,wholegenomeshotgunsequence:4669294..4669362:+	blast	-
KQ435850.1Meliponaquadrifasciataisolate0111107301unplacedgenomicscaffoldscaffold148,wholegenomeshotgunsequence_31246	871.5		-	1707	1629	0	78	no	-	ame-miR-6038-5p	-	uauguuucugucuuauuucauu	Dinoponera quadriceps	dqu-miR-6038-5p		ugaaauaugacauaaacuuaag				uauguuucugucuuauuucauuguaaaauugcgauaugaaauaugacauaaacuuaag	mqu-mir-6038 /Query_2346384	shared	Apis mellifera microRNA mir-6038 (Mir6038)/NR_127311.1	mqu-mir-6038	KQ435850.1Meliponaquadrifasciataisolate0111107301unplacedgenomicscaffoldscaffold148,wholegenomeshotgunsequence:1530687..1530745:+	blast	-
KQ435694.1Meliponaquadrifasciataisolate0111107301unplacedgenomicscaffoldscaffold11,wholegenomeshotgunsequence_1230	260.2		-	505	463	4	38	no	-	ame-miR-6039-5p	-	aaucgaacgcgugaguuuacg	Apis mellifera (honey bee)	ame-miR-6039-5p		uagacgcacguguuggaccuu	Polistes canadensis	3	pca-miR-6039-3p	aaucgaacgcgugaguuuacguguagcauugagcguuugagcgacguagacgcacguguuggaccuu	mqu-mir-6039 / Query_2346385	shared	Apis mellifera microRNA mir-6039 (Mir6039), /NR_127312.1	mqu-mir-6039	KQ435694.1Meliponaquadrifasciataisolate0111107301unplacedgenomicscaffoldscaffold11,wholegenomeshotgunsequence:1625445..1625512:+	blast	-
KQ435735.1Meliponaquadrifasciataisolate0111107301unplacedgenomicscaffoldscaffold43,wholegenomeshotgunsequence_12429	6.7		-	7	6	0	1	no	-	ame-miR-6065-3p	-	cuggaaugcgauccccccggua	Dinoponera quadriceps	dqu-miR-6065-3p		cggggggaaccgcauuccagag		3		cggggggaaccgcauuccagagugggcggcauccuggaaugcgauccccccggua	mqu-mir-6065 / Query_2346388	shared	Apis mellifera microRNA mir-6065 (Mir6065) / NR_127340.1	mqu-mir-6065	KQ435735.1Meliponaquadrifasciataisolate0111107301unplacedgenomicscaffoldscaffold43,wholegenomeshotgunsequence:1887728..1887783:+	blast	-
KQ436033.1Meliponaquadrifasciataisolate0111107301unplacedgenomicscaffoldscaffold327,wholegenomeshotgunsequence_41490	3.2		-	16	16	0	0	no	-	ame-miR-6067-5p	-	aaacggaucaagcuuuuuguga	Dinoponera quadriceps	dqu-miR-6067-5p		acaaaaagcgggauucgcuuuu	Polistes canadensis		pca-miR-6067-3p	aaacggaucaagcuuuuugugagacuuggaucggucacaaaaagcgggauucgcuuuu	mqu-mir-6067 / Query_2346389	exclusive	_	mqu-mir-6067	KQ436033.1Meliponaquadrifasciataisolate0111107301unplacedgenomicscaffoldscaffold327,wholegenomeshotgunsequence:154100..154158:+	blast	-
KQ435891.1Meliponaquadrifasciataisolate0111107301unplacedgenomicscaffoldscaffold192,wholegenomeshotgunsequence_35644	47249.5		-	92672	79700	0	12972	no	-	bmo-miR-71-5p	-	ugaaagacauggguagugagau	Triops cancriformis	tcf-miR-71-5p		ucucacuaucuugucuuucauc	Dinoponera quadriceps		dqu-miR-71-3p	ugaaagacauggguagugagauguucucacgcuaucgcgucucacuaucuugucuuucauc	mqu-mir-71 / Query_2346412	shared	Apis mellifera microRNA mir-71 / NR_034296.1	mqu-mir-71	KQ435891.1Meliponaquadrifasciataisolate0111107301unplacedgenomicscaffoldscaffold192,wholegenomeshotgunsequence:72088..72149:+	blast	-
KQ435891.1Meliponaquadrifasciataisolate0111107301unplacedgenomicscaffoldscaffold192,wholegenomeshotgunsequence_35781	3		-	11	11	0	0	no	-	bmo-miR-71-5p	-	ugaaagacaagauagugagac	Caenorhabditis elegans	cel-miR-71-5p		cucacuacccaugucuuucagg		2	cel-miR-71-5p	ugaaagacaagauagugagacgcgauagcgugagaacaucucacuacccaugucuuucagg	mqu-mir-71 / Query_2346412	shared	Apis mellifera microRNA mir-71 (Mir71), microRNA/ NR_034296.1	mqu-mir-71a	KQ435891.1Meliponaquadrifasciataisolate0111107301unplacedgenomicscaffoldscaffold192,wholegenomeshotgunsequence:72086..72147:-	blast	-
KQ435792.1Meliponaquadrifasciataisolate0111107301unplacedgenomicscaffoldscaffold108,wholegenomeshotgunsequence_21248	3.2		-	331345	330817	0	528	no	-	bmo-miR-7-5p	-	uggaagacuagugauuuuguuguu	Cavia porcellus (domestic guinea pig)	cpo-miR-7-5p		caaagaaucacuaaucauccu	Dinoponera quadriceps		dqu-miR-7-3p	uggaagacuagugauuuuguuguucuacuuucgauauaacaaagaaucacuaaucauccu	mqu-mir-3529 / Query_2346457 mqu-mir-7c / Query_2346391	shared	Apis mellifera microRNA mir-7 (Mir7), microRNA/NR_031527.1 Nasonia vitripennis microRNA mir-7 (Mir7), microRNA / NR_039003.1	mqu-mir-7-3p	KQ435792.1Meliponaquadrifasciataisolate0111107301unplacedgenomicscaffoldscaffold108,wholegenomeshotgunsequence:569962..570022:+	blast	-
KQ435879.1Meliponaquadrifasciataisolate0111107301unplacedgenomicscaffoldscaffold204,wholegenomeshotgunsequence_34402	20036.9		-	39304	37909	0	1395	no	-	-	-	cuuugguaauacagcucuauga	Dinoponera quadriceps	dqu-miR-79-5p		auaaagcuagauuaccaaagca	Bombyx mori (domestic silkworm)		bmo-miR-79-3p	cuuugguaauacagcucuaugauuuuaauuaaggaucauaaagcuagauuaccaaagca	mqu-mir-79 / Query_2346358 mqu-mir-9b /Query_2346352	shared	Apis mellifera microRNA mir-79 / NR_034297.1	mqu-mir-79	KQ435879.1Meliponaquadrifasciataisolate0111107301unplacedgenomicscaffoldscaffold204,wholegenomeshotgunsequence:328889..328948:+	blast	-
KQ435776.1Meliponaquadrifasciataisolate0111107301unplacedgenomicscaffoldscaffold85,wholegenomeshotgunsequence_19752	386445.2		-	757991	715912	0	42079	no	-	bmo-miR-8-3p	-	uaauacugucagguaaagaugu	Drosophila melanogaster (fruit fly)	dme-miR-8-3p		caucuuaccgggcagcauuaga	Drosophila melanogaster (fruit fly)		dme-miR-8-5p	caucuuaccgggcagcauuagauugaaguugaaccuucuaauacugucagguaaagaugu	mqu-mir-8-2 / Query_2346553	shared	Apis mellifera microRNA mir-8 / NR_031528.1	mqu-mir-8-2	KQ435776.1Meliponaquadrifasciataisolate0111107301unplacedgenomicscaffoldscaffold85,wholegenomeshotgunsequence:95702..95762:-	blast	-
KQ435782.1Meliponaquadrifasciataisolate0111107301unplacedgenomicscaffoldscaffold99,wholegenomeshotgunsequence_20042	31916.7		-	62598	62419	0	179	no	-	ame-miR-87-3p	-	gugagcaaaguuucaggugugu	Dinoponera quadriceps	dqu-miR-87-3p		uacgccugaaguuugcuuuuuac	Anolis carolinensis (green anole)		dqu-miR-87-3p	uacgccugaaguuugcuuuuuaccuggcccucguauucucuuacauugagaaaauaaaggugagcaaaguuucaggugugu	mqu-mir-87-1 /Query_2346355	shared	Apis mellifera microRNA mir-87-1 / NR_034298.1	mqu-mir-87-1	KQ435782.1Meliponaquadrifasciataisolate0111107301unplacedgenomicscaffoldscaffold99,wholegenomeshotgunsequence:44899..44980:-	blast	-
KQ435782.1Meliponaquadrifasciataisolate0111107301unplacedgenomicscaffoldscaffold99,wholegenomeshotgunsequence_20044	32827.5		-	64384	62348	0	2036	no	-	ame-miR-87-3p	-	gugagcaaaguuucaggugugu	Dinoponera quadriceps	dqu-miR-87-3p		gggccugacucuuugcucugc	Dinoponera quadriceps		dqu-miR-87-5p	gggccugacucuuugcucugcccguacuguuccugcugggugagcaaaguuucaggugugu	mqu-mir-87-2 / Query_2346356	exclusive	_	mqu-mir-87-5p	KQ435782.1Meliponaquadrifasciataisolate0111107301unplacedgenomicscaffoldscaffold99,wholegenomeshotgunsequence:47221..47282:-	blast	-
KQ435793.1Meliponaquadrifasciataisolate0111107301unplacedgenomicscaffoldscaffold86,wholegenomeshotgunsequence_21388	69439.9		-	136198	135128	0	1070	no	-	bmo-miR-9a-5p	-	ucuuugguuaucuagcuguaug	Bombyx mori (domestic silkworm)	bmo-miR-9a-5p		auaaagcuagguuaccggaguu	Dinoponera quadriceps		dqu-miR-9-3p	ucuuugguuaucuagcuguaugaguauuauucgacaucauaaagcuagguuaccggaguu	mqu-mir-9-3 / Query_2346456	shared	Apis mellifera microRNA mir-9a / NR_031529.1 Bombyx mori microRNA mir-9a / NR_107236.1	mqu-mir-9	KQ435793.1Meliponaquadrifasciataisolate0111107301unplacedgenomicscaffoldscaffold86,wholegenomeshotgunsequence:1032284..1032344:+	blast	-
KQ435810.1Meliponaquadrifasciataisolate0111107301unplacedgenomicscaffoldscaffold128,wholegenomeshotgunsequence_25122	7741		-	15179	12309	0	2870	no	-	bmo-miR-927-5p	-	uuuagaauuccuacgcuuuacc	Drosophila melanogaster (fruit fly)	dme-miR-927-5p		caaagcguuugaaaucugaaac	Dinoponera quadriceps		dqu-miR-927a-3p	uuuagaauuccuacgcuuuaccgauguucgaaguggcaaagcguuugaaaucugaaac	mqu-mir-927-2 / Query_2346392	shared	Apis mellifera microRNA mir-927a / NR_034301.1	mqu-mir-927a	KQ435810.1Meliponaquadrifasciataisolate0111107301unplacedgenomicscaffoldscaffold128,wholegenomeshotgunsequence:241199..241257:+	blast	-
KQ436054.1Meliponaquadrifasciataisolate0111107301unplacedgenomicscaffoldscaffold316,wholegenomeshotgunsequence_41688	12921.6		-	25347	25063	0	284	no	-	-	-	uuuuagaauuuguacgcucugu	Dinoponera quadriceps	dqu-miR-927b-5p		cagagcguaccgauucuuuaau	Polistes canadensis		pca-miR-927b-3p	uuuuagaauuuguacgcucuguugucacaaacgaucucacagagcguaccgauucuuuaau	mqu-mir-927b / Query_2346437	shared	Apis mellifera microRNA mir-927b /NR_039496.2	mqu-mir-927b	KQ436054.1Meliponaquadrifasciataisolate0111107301unplacedgenomicscaffoldscaffold316,wholegenomeshotgunsequence:346375..346436:+	blast	-
KQ435821.1Meliponaquadrifasciataisolate0111107301unplacedgenomicscaffoldscaffold122,wholegenomeshotgunsequence_26903	1138.3		-	2227	2122	0	105	no	-	dme-miR-929-5p	-	aaauugacucuaguagggagu	Drosophila melanogaster (fruit fly)	dme-miR-929-5p		cuuccuaauagagucaggcug	Dinoponera quadriceps		dqu-miR-929-3p	aaauugacucuaguagggagucccugcauucaauauggcgacuuccuaauagagucaggcug	mqu-mir-929 / Query_2346482	shared	Apis mellifera microRNA mir-929 / NR_034304.1	mqu-mir-929	KQ435821.1Meliponaquadrifasciataisolate0111107301unplacedgenomicscaffoldscaffold122,wholegenomeshotgunsequence:521111..521173:-	blast	-
KQ435710.1Meliponaquadrifasciataisolate0111107301unplacedgenomicscaffoldscaffold6,wholegenomeshotgunsequence_4372	260.3		-	506	504	0	2	no	-	bmo-miR-92b	-	uauugcacuugucccggccuau	Dinoponera quadriceps	dqu-miR-92a-3p		uaggccgagauuugugucaaugu				uaggccgagauuugugucaauguuucaaguaauauaauuuucaauauugcacuugucccggccuau	mqu-mir-92a-2 / Query_2346541	exclusive	_	mqu-mir-92a	KQ435710.1Meliponaquadrifasciataisolate0111107301unplacedgenomicscaffoldscaffold6,wholegenomeshotgunsequence:1814612..1814678:-	blast	-
KQ435792.1Meliponaquadrifasciataisolate0111107301unplacedgenomicscaffoldscaffold108,wholegenomeshotgunsequence_21233	888.7		-	1739	1693	0	46	no	-	bmo-miR-92b	-	aauugcacccgucccggccuga	Apis mellifera (honey bee)	ame-miR-92b-3p		aggucaggacuaaugcaaauaug		3		aggucaggacuaaugcaaauauguaguauugacaucaaauugcacccgucccggccuga	mqu-mir-92b /Query_2346447	shared	Apis mellifera microRNA mir-92b-1 / NR_034310.1	mqu-mir-92b	KQ435792.1Meliponaquadrifasciataisolate0111107301unplacedgenomicscaffoldscaffold108,wholegenomeshotgunsequence:435814..435873:+	blast	-
KQ435710.1Meliponaquadrifasciataisolate0111107301unplacedgenomicscaffoldscaffold6,wholegenomeshotgunsequence_4370	430		-	838	837	0	1	no	-	bmo-miR-92b	-	aauugcacucgucccggccugc	Dinoponera quadriceps	dqu-miR-92c-3p		agguugggaugugggcauuauuug	Apis mellifera (honey bee)		ame-miR-92c-5p	agguugggaugugggcauuauuuguugcaagguuagaucaaauugcacucgucccggccugc	mqu-mir-92c / Query_2346386	shared	Apis mellifera microRNA mir-92c (Mir92c) / NR_127320.1	mqu-mir-92C	KQ435710.1Meliponaquadrifasciataisolate0111107301unplacedgenomicscaffoldscaffold6,wholegenomeshotgunsequence:1814430..1814492:-	blast	-
KQ435771.1Meliponaquadrifasciataisolate0111107301unplacedgenomicscaffoldscaffold93,wholegenomeshotgunsequence_18690	641.8		-	1253	1211	1	41	no	-	bmo-miR-932	-	ucaauuccguagugcauugcaga	Bactrocera dorsalis (oriental fruit fly)	bdo-miR-932		ugcaagcaccgcgggagugagg	Dinoponera quadriceps		dqu-miR-932-3p	ucaauuccguagugcauugcagaugauuguucgauuuacgagaaagaaccugcaagcaccgcgggagugagg	_	shared	Apis mellifera microRNA mir-932 (Mir932) / NR_034305.1	mqu-mir-932	KQ435771.1Meliponaquadrifasciataisolate0111107301unplacedgenomicscaffoldscaffold93,wholegenomeshotgunsequence:436374..436446:+	blast	-
KQ435811.1Meliponaquadrifasciataisolate0111107301unplacedgenomicscaffoldscaffold129,wholegenomeshotgunsequence_25256	161.2		-	311	297	0	14	no	-	bmo-miR-965-3p	-	uaagcguauagcuuuuucccuu	Apis mellifera (honey bee)	ame-miR-965-3p		ggggaaagguuauagcgauuaug	Apis mellifera (honey bee)		ame-miR-965-5p	ggggaaagguuauagcgauuaugagaaauuaagccauaagcguauagcuuuuucccuu	mqu-mir-965 / Query_2346367	shared	Apis mellifera microRNA mir-965 (Mir965)/ NR_039477.1	mqu-mir-965	KQ435811.1Meliponaquadrifasciataisolate0111107301unplacedgenomicscaffoldscaffold129,wholegenomeshotgunsequence:152505..152563:-	blast	-
KQ435779.1Meliponaquadrifasciataisolate0111107301unplacedgenomicscaffoldscaffold88,wholegenomeshotgunsequence_19919	87.5		-	166	94	0	72	no	-	ame-miR-971-3p	-	uugguguucuaccuuacagugag	Tribolium castaneum (red flour beetle)	tca-miR-971b-3p		cacuuuaaguucgaauaccaagc	Dinoponera quadriceps	2	dqu-miR-971-5p	cacuuuaaguucgaauaccaagccugucuauaaacaguuugguguucuaccuuacagugag	mqu-mir-971b / Query_2346364	shared	Apis mellifera microRNA mir-971 (Mir971)/ NR_039464.1	mqu-mir-971	KQ435779.1Meliponaquadrifasciataisolate0111107301unplacedgenomicscaffoldscaffold88,wholegenomeshotgunsequence:268070..268131:+	blast	-
KQ435794.1Meliponaquadrifasciataisolate0111107301unplacedgenomicscaffoldscaffold9,wholegenomeshotgunsequence_22504	7989.7		-	15666	15615	0	51	no	-	ame-miR-981-3p	-	uucguugucaacgaaaccugca	Apis mellifera (honey bee)	ame-miR-981-3p		uggguuucgugacaggcgagc	Polistes canadensis		pca-miR-981-5p	uggguuucgugacaggcgagccguucuuuacgacuugguucguugucaacgaaaccugca	mqu-mir-981-2 / Query_2346474	shared	Apis mellifera microRNA mir-981/ NR_034315.1	mqu-mir-981	KQ435794.1Meliponaquadrifasciataisolate0111107301unplacedgenomicscaffoldscaffold9,wholegenomeshotgunsequence:2428030..2428090:-	blast	-
KQ435706.1Meliponaquadrifasciataisolate0111107301unplacedgenomicscaffoldscaffold3,wholegenomeshotgunsequence_3274	0		-	28	17	0	11	no	-	-	-	aaugacugguuuucauggugcu	Anolis carolinensis (green anole)	aca-miR-146b-5p	2	agcgaugagacuagaucuug	Apis mellifera (honey bee)		ame-miR-9882-5p	agcgaugagacuagaucuuggcuuugauucaacgucaaugacugguuuucauggugcu	mqu-mir-9882 / Query_2346455	shared	Apis mellifera microRNA mir-9882 (Mir9882), microRNA / NR_127363.1	mqu-mir-9882	KQ435706.1Meliponaquadrifasciataisolate0111107301unplacedgenomicscaffoldscaffold3,wholegenomeshotgunsequence:2482401..2482459:-	blast	-
KQ435720.1Meliponaquadrifasciataisolate0111107301unplacedgenomicscaffoldscaffold25,wholegenomeshotgunsequence_8127	1456.3		-	2851	1704	0	1147	no	-	bmo-miR-993b-3p	-	gaagcucgucucuacagguaucu	Drosophila melanogaster (fruit fly)	dme-miR-993-3p		uacccuguagauccgggcuuuu	Bombyx mori (domestic silkworm)		bmo-miR-993a-5p	uacccuguagauccgggcuuuuguagaauuguaaauaucagaagcucgucucuacagguaucu	mqu-mir-993b /Query_2346452	shared	Apis mellifera microRNA mir-993 /NR_034317.1 Nasonia vitripennis microRNA mir-993 / NR_039048.1 Tribolium castaneum microRNA mir-993 / NR_036321.1 Select seq NR_040127.1 Acyrthosiphon pisum microRNA mir-993/ NR_040127.1 Drosophila melanogaster mir-993 precursor RNA (mir-993) / NR_048333.1	mqu-mir-993	KQ435720.1Meliponaquadrifasciataisolate0111107301unplacedgenomicscaffoldscaffold25,wholegenomeshotgunsequence:341547..341610:+	blast	-
KQ435719.1Meliponaquadrifasciataisolate0111107301unplacedgenomicscaffoldscaffold30,wholegenomeshotgunsequence_7761	913.2		-	1786	1729	0	57	no	-	bmo-miR-279a	-	ugacuagauacauacucgucu	Bombyx mori (domestic silkworm)	bmo-miR-279c-3p	1	gacgaguaugaauguggugcg	Dinoponera quadriceps		dqu-miR-996-5p	gacgaguaugaauguggugcgcguuacgguuuacuucgugacuagauacauacucgucu	mqu-mir-996 /Query_2346360	exclusive	_	mqu-mir-996	KQ435719.1Meliponaquadrifasciataisolate0111107301unplacedgenomicscaffoldscaffold30,wholegenomeshotgunsequence:1643568..1643627:+	blast	-
KQ435720.1Meliponaquadrifasciataisolate0111107301unplacedgenomicscaffoldscaffold25,wholegenomeshotgunsequence_8144	3.2		-	229	229	0	0	no	-	bmo-miR-iab-4-5p	-	acguauacugaauguauccuga	Drosophila melanogaster (fruit fly)	dme-miR-iab-4-5p		cgguauaccuucaguauacguaa	Drosophila melanogaster (fruit fly)		dme-miR-iab-4-3p	acguauacugaauguauccugaguguauuucuguccgguauaccuucaguauacguaa	mqu-mir-iab-4 / Query_2346353	exclusive	-	mqu-mir-iab-4-3p	KQ435720.1Meliponaquadrifasciataisolate0111107301unplacedgenomicscaffoldscaffold25,wholegenomeshotgunsequence:1158096..1158154:+	blast	-
KQ435875.1Meliponaquadrifasciataisolate0111107301unplacedgenomicscaffoldscaffold195,wholegenomeshotgunsequence_33530	363029.6		-	712070	711790	3	277	no	-	-	-	uucgagacuacaugcugauuuu	-		3	agucagccuguggucuaagggu	Arabidopsis thaliana (thale cress)		ath-miR5639-5p	agucagccuguggucuaaggguacgauucaccaccguagauccaacauauggauagaaacggguauucgagacuacaugcugauuuu	_	exclusive	_	mqu-mir-new1	KQ435875.1Meliponaquadrifasciataisolate0111107301unplacedgenomicscaffoldscaffold195,wholegenomeshotgunsequence:221392..221479:-	blast	-
KQ435756.1Meliponaquadrifasciataisolate0111107301unplacedgenomicscaffoldscaffold70,wholegenomeshotgunsequence_16748	226.3		-	445	244	0	201	no	-	-	-	uuucuuauauaagaucucuuau			3	uaagaucucuuauauaagaaau		4		uuucuuauauaagaucucuuauaagaucucuuauaagaucucuuauauaagaaau	_	exclusive	_	mqu-mir-new10	KQ435756.1Meliponaquadrifasciataisolate0111107301unplacedgenomicscaffoldscaffold70,wholegenomeshotgunsequence:303272..303327:+	blast	-
KQ435824.1Meliponaquadrifasciataisolate0111107301unplacedgenomicscaffoldscaffold110,wholegenomeshotgunsequence_27299	0		-	24	24	0	0	no	-	-	-	ucucacgaccguuuucucgucu	Lotus japonicus	lja-miR11093-3p	1	agaggagucggucgcgaggagg		3		agaggagucggucgcgaggaggcgagucgucccucucacgaccguuuucucgucu	_	exclusive	_	mqu-mir-new100	KQ435824.1Meliponaquadrifasciataisolate0111107301unplacedgenomicscaffoldscaffold110,wholegenomeshotgunsequence:1228713..1228768:+	blast	-
KQ435699.1Meliponaquadrifasciataisolate0111107301unplacedgenomicscaffoldscaffold19,wholegenomeshotgunsequence_2074	0		-	12	12	0	0	no	-	-	-	uuucguucacaucuagcauacu			3	cacgcuacgugugaaugaaaua				uuucguucacaucuagcauacuacuuuaccgauaaaauagcacgcuacgugugaaugaaaua	_	exclusive	_	mqu-mir-new101	KQ435699.1Meliponaquadrifasciataisolate0111107301unplacedgenomicscaffoldscaffold19,wholegenomeshotgunsequence:1320330..1320392:+	blast	-
KQ435759.1Meliponaquadrifasciataisolate0111107301unplacedgenomicscaffoldscaffold67,wholegenomeshotgunsequence_17189	0		-	17	17	0	0	no	-	-	-	ucgaauuugucgauggguugau	Macaca mulatta (Rhesus monkey)	mml-miR-21-3p	2	caacucauugacagauugacgaga		3		caacucauugacagauugacgagaugaaugaaaauuuucgaauuugucgauggguugau	_	exclusive	_	mqu-mir-new102	KQ435759.1Meliponaquadrifasciataisolate0111107301unplacedgenomicscaffoldscaffold67,wholegenomeshotgunsequence:164639..164698:+	blast	-
KQ435803.1Meliponaquadrifasciataisolate0111107301unplacedgenomicscaffoldscaffold98,wholegenomeshotgunsequence_24561	0		-	7	7	0	0	no	-	ame-miR-3739-3p	-	gugggagggacggggagguc	Bombyx mori (domestic silkworm)	bmo-miR-3407	2	uuucaacguuucucguuaacug				uuucaacguuucucguuaacugacauuuaaugagauaaauucuucagugggagggacggggagguc	_	exclusive	_	mqu-mir-new103	KQ435803.1Meliponaquadrifasciataisolate0111107301unplacedgenomicscaffoldscaffold98,wholegenomeshotgunsequence:1326596..1326662:+	blast	-
KQ435727.1Meliponaquadrifasciataisolate0111107301unplacedgenomicscaffoldscaffold20,wholegenomeshotgunsequence_10092	0		-	11	11	0	0	no	-	-	-	uuuuccaaucuuacacgaggcu	Monodelphis domestica (gray short-tailed opossum)	mdo-miR-7245-5p	2	cuucguaucucguuggaaagag		2		uuuuccaaucuuacacgaggcuacaccuacuuccguggcuucguaucucguuggaaagag	_	exclusive	_	mqu-mir-new104	KQ435727.1Meliponaquadrifasciataisolate0111107301unplacedgenomicscaffoldscaffold20,wholegenomeshotgunsequence:3253160..3253220:+	blast	-
KQ435911.1Meliponaquadrifasciataisolate0111107301unplacedgenomicscaffoldscaffold225,wholegenomeshotgunsequence_37101	223.5		-	439	327	0	112	no	-	-	-	gaugcaguggaggggguagua			1	acuacccccuccacugcaacg				acuacccccuccacugcaacgauucaauguaauggggagaucgaugcaguggaggggguagua	_	exclusive	_	mqu-mir-new11	KQ435911.1Meliponaquadrifasciataisolate0111107301unplacedgenomicscaffoldscaffold225,wholegenomeshotgunsequence:201896..201959:-	blast	-
KQ435783.1Meliponaquadrifasciataisolate0111107301unplacedgenomicscaffoldscaffold80,wholegenomeshotgunsequence_20130	187.2		-	376	242	0	134	no	-	-	-	uuaccaacguauaauagaaacu			1	uuucuuucgcgcguugguaga				uuaccaacguauaauagaaacuguuguuguaauacuccguuucuuucgcgcguugguaga	_	exclusive	_	mqu-mir-new12	KQ435783.1Meliponaquadrifasciataisolate0111107301unplacedgenomicscaffoldscaffold80,wholegenomeshotgunsequence:507554..507614:+	blast	-
KQ435789.1Meliponaquadrifasciataisolate0111107301unplacedgenomicscaffoldscaffold104,wholegenomeshotgunsequence_20831	173.2		-	337	336	0	1	no	-	bmo-miR-285	-	uagcaccacauuauucagcuug	Dinoponera quadriceps	dqu-miR-995-3p		agcugaaucugcaggggccacg	Dinoponera quadriceps	1	dqu-miR-995-5p	agcugaaucugcaggggccacguuacacuaaauuuucguagcaccacauuauucagcuug	_	exclusive	_	mqu-mir-new13	KQ435789.1Meliponaquadrifasciataisolate0111107301unplacedgenomicscaffoldscaffold104,wholegenomeshotgunsequence:1364898..1364958:+	blast	-
KQ435736.1Meliponaquadrifasciataisolate0111107301unplacedgenomicscaffoldscaffold45,wholegenomeshotgunsequence_12874	171.5		-	340	335	0	5	no	-	-	-	ugguguugcucgaaggauucau			1	cucuccuucgagcaaccacaccaagu				cucuccuucgagcaaccacaccaaguuucucuuccucucuugguguugcucgaaggauucau	_	exclusive	_	mqu-mir-new14	KQ435736.1Meliponaquadrifasciataisolate0111107301unplacedgenomicscaffoldscaffold45,wholegenomeshotgunsequence:1472592..1472654:-	blast	-
KQ435755.1Meliponaquadrifasciataisolate0111107301unplacedgenomicscaffoldscaffold73,wholegenomeshotgunsequence_16724	150.3		-	295	292	0	3	no	-	-	-	uaugucagcguaauguagauau	-	-	2	aucuacauuacgcugacauac				aucuacauuacgcugacauacauuuaauggguaaauguaugucagcguaauguagauau	_	exclusive	_	mqu-mir-new15	KQ435755.1Meliponaquadrifasciataisolate0111107301unplacedgenomicscaffoldscaffold73,wholegenomeshotgunsequence:610730..610789:-	blast	-
KQ435755.1Meliponaquadrifasciataisolate0111107301unplacedgenomicscaffoldscaffold73,wholegenomeshotgunsequence_16617	150.2		-	295	292	0	3	no	-	-	-	uaugucagcguaauguagauau	-	-	2	aucuacauuacgcugacauac				aucuacauuacgcugacauacauuuacccauuaaauguaugucagcguaauguagauau	_	exclusive	_	mqu-mir-new16	KQ435755.1Meliponaquadrifasciataisolate0111107301unplacedgenomicscaffoldscaffold73,wholegenomeshotgunsequence:610732..610791:+	blast	-
KQ435783.1Meliponaquadrifasciataisolate0111107301unplacedgenomicscaffoldscaffold80,wholegenomeshotgunsequence_20217	127.7		-	271	261	0	10	no	-	-	-	auggcaguuucaggugugggau			2	cucauguauaaaacugccuaca		4		auggcaguuucaggugugggaugugaaaagaacagcuuaucucauguauaaaacugccuaca	_	exclusive	_	mqu-mir-new17	KQ435783.1Meliponaquadrifasciataisolate0111107301unplacedgenomicscaffoldscaffold80,wholegenomeshotgunsequence:386516..386578:-	blast	-
KQ435727.1Meliponaquadrifasciataisolate0111107301unplacedgenomicscaffoldscaffold20,wholegenomeshotgunsequence_10057	117		-	227	135	0	92	no	-	dme-miR-2497-5p	-	guaagcauagcucuugucugu	Apis mellifera (honey bee)	ame-miR-3773-3p	1	auggcaagugcuguugcaaacu		4		auggcaagugcuguugcaaacuguccaagaaaagucaguaagcauagcucuugucugu	_	exclusive	_	mqu-mir-new18	KQ435727.1Meliponaquadrifasciataisolate0111107301unplacedgenomicscaffoldscaffold20,wholegenomeshotgunsequence:2580923..2580981:+	blast	-
KQ435821.1Meliponaquadrifasciataisolate0111107301unplacedgenomicscaffoldscaffold122,wholegenomeshotgunsequence_26897	111		-	214	209	0	5	no	-	ame-miR-6057-5p	-	uuugugaccguaacaacgggc	Ixodes scapularis (black-legged tick)	isc-miR-2001	2	cucguugcuauguucgcaaauu				uuugugaccguaacaacgggcgggaaaagaacacacucguugcuauguucgcaaauu	_	exclusive	_	mqu-mir-new19	KQ435821.1Meliponaquadrifasciataisolate0111107301unplacedgenomicscaffoldscaffold122,wholegenomeshotgunsequence:470273..470330:-	blast	-
KQ435794.1Meliponaquadrifasciataisolate0111107301unplacedgenomicscaffoldscaffold9,wholegenomeshotgunsequence_21903	3999.9		-	7841	6373	0	1468	no	-	bmo-miR-279a	-	ugacuagagucacacucgucc	Dinoponera quadriceps	dqu-miR-279c-3p		gacgggugcacucugguaucaug	Dinoponera quadriceps	4	dqu-miR-279c-5p	gacgggugcacucugguaucauguagauuugaucaugacuagagucacacucgucc	_	exclusive	_	mqu-mir-new2	KQ435794.1Meliponaquadrifasciataisolate0111107301unplacedgenomicscaffoldscaffold9,wholegenomeshotgunsequence:4477009..4477065:+	blast	-
KQ435883.1Meliponaquadrifasciataisolate0111107301unplacedgenomicscaffoldscaffold174,wholegenomeshotgunsequence_34934	93.7		-	179	141	0	38	no	-	bmo-miR-2763-3p	-	cauuaugcuagaaauaugugguau	Heligmosomoides polygyrus	hpo-miR-10039-5p	4	ucccauauucuggcauaauauugc				ucccauauucuggcauaauauugccgggcaauacagaggcauuaugcuagaaauaugugguau	_	exclusive	_	mqu-mir-new20	KQ435883.1Meliponaquadrifasciataisolate0111107301unplacedgenomicscaffoldscaffold174,wholegenomeshotgunsequence:1220127..1220190:-	blast	-
KQ435896.1Meliponaquadrifasciataisolate0111107301unplacedgenomicscaffoldscaffold162,wholegenomeshotgunsequence_36273	79.8		-	159	156	0	3	no	-	-	-	auaaaaauaguugcgccagagu			2	ucuggcgccacuauuucuaaca				auaaaaauaguugcgccagaguaaaagaguaucgacucuggcgccacuauuucuaaca	_	exclusive	_	mqu-mir-new21	KQ435896.1Meliponaquadrifasciataisolate0111107301unplacedgenomicscaffoldscaffold162,wholegenomeshotgunsequence:2040149..2040207:-	blast	-
KQ435760.1Meliponaquadrifasciataisolate0111107301unplacedgenomicscaffoldscaffold76,wholegenomeshotgunsequence_17514	70.7		-	141	124	0	17	no	-	-	-	cggcucgucaucgggcacuuugc				aagcugccuuuugaagggcaa	Apis mellifera (honey bee)		ame-miR-980-3p	cggcucgucaucgggcacuuugcugcuuuuuaaaugcaagcugccuuuugaagggcaa	_	exclusive	_	mqu-mir-new22	KQ435760.1Meliponaquadrifasciataisolate0111107301unplacedgenomicscaffoldscaffold76,wholegenomeshotgunsequence:962753..962811:+	blast	-
KQ435724.1Meliponaquadrifasciataisolate0111107301unplacedgenomicscaffoldscaffold26,wholegenomeshotgunsequence_9086	63		-	126	125	0	1	no	-	-	-	cccgacuuucucgagaaacacg			2	gguuucucgaaagagucgagau				gguuucucgaaagagucgagauuucagagaccuggacguuucaaaccggaaaaucccgacuuucucgagaaacacg	_	exclusive	_	mqu-mir-new23	KQ435724.1Meliponaquadrifasciataisolate0111107301unplacedgenomicscaffoldscaffold26,wholegenomeshotgunsequence:897729..897805:-	blast	-
KQ435944.1Meliponaquadrifasciataisolate0111107301unplacedgenomicscaffoldscaffold201,wholegenomeshotgunsequence_39183	61.4		-	128	127	0	1	no	-	-	-	uauccacauucaggcagcucc			3	agcguucauguaugugguaaau				uauccacauucaggcagcuccuagauaauuuuauuuaaucauaggagcguucauguaugugguaaau	_	exclusive	_	mqu-mir-new24	KQ435944.1Meliponaquadrifasciataisolate0111107301unplacedgenomicscaffoldscaffold201,wholegenomeshotgunsequence:1711100..1711167:-	blast	-
KQ435973.1Meliponaquadrifasciataisolate0111107301unplacedgenomicscaffoldscaffold282,wholegenomeshotgunsequence_40400	49.3		-	100	99	0	1	no	-	-	-	uauaacuaaacuguuucauuga			1	ggugaaagaguuuagucguuaua				ggugaaagaguuuagucguuauaaugugaucaugacaauauuauaacuaaacuguuucauuga	_	exclusive	_	mqu-mir-new25	KQ435973.1Meliponaquadrifasciataisolate0111107301unplacedgenomicscaffoldscaffold282,wholegenomeshotgunsequence:263719..263782:-	blast	-
KQ435885.1Meliponaquadrifasciataisolate0111107301unplacedgenomicscaffoldscaffold175,wholegenomeshotgunsequence_35283	41		-	83	59	0	24	no	-	-	-	ugcggcgcguugaaauuacagc			1	uugaaauuucaacucguacaa				ugcggcgcguugaaauuacagcgcguagaauucgacugcguugaaauuucaacucguacaa	_	exclusive	_	mqu-mir-new26	KQ435885.1Meliponaquadrifasciataisolate0111107301unplacedgenomicscaffoldscaffold175,wholegenomeshotgunsequence:973507..973568:-	blast	-
KQ435794.1Meliponaquadrifasciataisolate0111107301unplacedgenomicscaffoldscaffold9,wholegenomeshotgunsequence_22140	36.4		-	76	75	0	1	no	-	-	-	ugugcauuccggucuugagacgu			3	cguuucguccggaacacgcau				ugugcauuccggucuugagacguaugauuggccaaaacgacguuucguccggaacacgcau	_	exclusive	_	mqu-mir-new27	KQ435794.1Meliponaquadrifasciataisolate0111107301unplacedgenomicscaffoldscaffold9,wholegenomeshotgunsequence:9007203..9007264:+	blast	-
KQ435744.1Meliponaquadrifasciataisolate0111107301unplacedgenomicscaffoldscaffold32,wholegenomeshotgunsequence_14255	33.5		-	68	25	0	43	no	-	-	-	auucacgacaaucuuugacaau			2	ugucgaagauaucguuggauucg				ugucgaagauaucguuggauucgaaaauuccaagcaugaaacgauucacgacaaucuuugacaau	_	exclusive	_	mqu-mir-new28	KQ435744.1Meliponaquadrifasciataisolate0111107301unplacedgenomicscaffoldscaffold32,wholegenomeshotgunsequence:4532377..4532442:+	blast	-
KQ435794.1Meliponaquadrifasciataisolate0111107301unplacedgenomicscaffoldscaffold9,wholegenomeshotgunsequence_23053	89276.7		-	175107	175104	0	3	no	-	ame-miR-283-5p	-	aaauaucagcugguaauucugg	Drosophila melanogaster (fruit fly)	dme-miR-283-5p		caggauucuugcugguauccgg	Polistes canadensis		pca-miR-283-3p	aaauaucagcugguaauucugggauuucgacaauagcccaggauucuugcugguauccgg	mqu-mir-283-1 /Query_2346377	exclusive	_	mqu-mir-new283	KQ435794.1Meliponaquadrifasciataisolate0111107301unplacedgenomicscaffoldscaffold9,wholegenomeshotgunsequence:10950999..10951059:-	blast	-
KQ435691.1Meliponaquadrifasciataisolate0111107301unplacedgenomicscaffoldscaffold15,wholegenomeshotgunsequence_587	31.6		-	70	67	0	3	no	-	-	-	uuaaccguaacagaacuugauu			2	ccaguccuguuaucguuacacg				ccaguccuguuaucguuacacguuaaaauccguuuuuguuaaccguaacagaacuugauu	_	exclusive	_	mqu-mir-new29	KQ435691.1Meliponaquadrifasciataisolate0111107301unplacedgenomicscaffoldscaffold15,wholegenomeshotgunsequence:110090..110150:+	blast	-
KQ436084.1Meliponaquadrifasciataisolate0111107301unplacedgenomicscaffoldscaffold405,wholegenomeshotgunsequence_41773	1602.1		-	3144	2977	0	167	no	-	-	-	uaugaaacaauuucugaugacg	-		2	cucaucagaaacugcuccgugc		5		cucaucagaaacugcuccgugcgaugcagcguaugaaacaauuucugaugacg	_	exclusive	_	mqu-mir-new3	KQ436084.1Meliponaquadrifasciataisolate0111107301unplacedgenomicscaffoldscaffold405,wholegenomeshotgunsequence:10738..10791:+	blast	-
KQ435744.1Meliponaquadrifasciataisolate0111107301unplacedgenomicscaffoldscaffold32,wholegenomeshotgunsequence_14079	27.1		-	55	35	0	20	no	-	-	-	ccgaauuaguugucgcgucuugu	Glycine max (soybean)	gma-miR4375	3	aaaugugacaacuaauuuggaa				ccgaauuaguugucgcgucuuguuauuuuaucacgcacaccaaaugugacaacuaauuuggaa	_	exclusive	_	mqu-mir-new30	KQ435744.1Meliponaquadrifasciataisolate0111107301unplacedgenomicscaffoldscaffold32,wholegenomeshotgunsequence:1394599..1394662:+	blast	-
KQ435803.1Meliponaquadrifasciataisolate0111107301unplacedgenomicscaffoldscaffold98,wholegenomeshotgunsequence_24671	25.2		-	51	36	0	15	no	-	bmo-miR-9a-5p	-	ucuuuggugaccuaacuguaug	Xenopus tropicalis (tropical clawed frog)	xtr-miR-9b-5p	2	uaaagcuagaucaguaaagc		2		ucuuuggugaccuaacuguaugacgaauugaaaaaccauaaagcuagaucaguaaagc	_	exclusive	_	mqu-mir-new31	KQ435803.1Meliponaquadrifasciataisolate0111107301unplacedgenomicscaffoldscaffold98,wholegenomeshotgunsequence:196444..196502:-	blast	-
KQ435752.1Meliponaquadrifasciataisolate0111107301unplacedgenomicscaffoldscaffold66,wholegenomeshotgunsequence_15839	23.8		-	48	47	0	1	no	-	-	-	ucagcgaaccgucgcauucgag			2	cgaaugguucgauucguugaca				cgaaugguucgauucguugacagguguaccgagcugucagcgaaccgucgcauucgag	_	exclusive	_	mqu-mir-new32	KQ435752.1Meliponaquadrifasciataisolate0111107301unplacedgenomicscaffoldscaffold66,wholegenomeshotgunsequence:1615076..1615134:+	blast	-
KQ435776.1Meliponaquadrifasciataisolate0111107301unplacedgenomicscaffoldscaffold85,wholegenomeshotgunsequence_19739	22.2		-	49	40	0	9	no	-	-	-	aauaccgauaucguucgacagu			2	cgucacucgaucucgaucauucu				cgucacucgaucucgaucauucuguacacugucguagaauaccgauaucguucgacagu	_	exclusive	_	mqu-mir-new33	KQ435776.1Meliponaquadrifasciataisolate0111107301unplacedgenomicscaffoldscaffold85,wholegenomeshotgunsequence:490257..490316:+	blast	-
KQ435712.1Meliponaquadrifasciataisolate0111107301unplacedgenomicscaffoldscaffold35,wholegenomeshotgunsequence_5476	21.3		-	43	21	0	22	no	-	-	-	agcuuguagacgauaguucuaga			3	uugagcaacgucuacaagcucc				agcuuguagacgauaguucuagaaacaauagaggcucuugagcaacgucuacaagcucc	_	exclusive	_	mqu-mir-new34	KQ435712.1Meliponaquadrifasciataisolate0111107301unplacedgenomicscaffoldscaffold35,wholegenomeshotgunsequence:457408..457467:-	blast	-
KQ435943.1Meliponaquadrifasciataisolate0111107301unplacedgenomicscaffoldscaffold253,wholegenomeshotgunsequence_38847	20.1		-	34	31	2	1	no	-	dme-miR-4974-3p	-	aauaaaaucguccaauuugugu	Heligmosomoides polygyrus	hpo-miR-10114-3p		uacaaauugcacgauuuuauu		3		aauaaaaucguccaauuuguguguguguguguguguguguguguguauacaaauugcacgauuuuauu	_	exclusive	_	mqu-mir-new35	KQ435943.1Meliponaquadrifasciataisolate0111107301unplacedgenomicscaffoldscaffold253,wholegenomeshotgunsequence:139826..139894:-	blast	-
KQ435732.1Meliponaquadrifasciataisolate0111107301unplacedgenomicscaffoldscaffold38,wholegenomeshotgunsequence_12061	15.9		-	25	23	0	2	no	-	ame-miR-965-5p	-	cgggaaagaagucucgccgugga	Medicago truncatula (barrel medic)	mtr-miR399k	3	cggggcagaucucucucccgau				cgggaaagaagucucgccguggagagacgaagcaucccggggcagaucucucucccgau	_	exclusive	_	mqu-mir-new36	KQ435732.1Meliponaquadrifasciataisolate0111107301unplacedgenomicscaffoldscaffold38,wholegenomeshotgunsequence:3385015..3385074:-	blast	-
KQ435758.1Meliponaquadrifasciataisolate0111107301unplacedgenomicscaffoldscaffold74,wholegenomeshotgunsequence_17088	15.1		-	34	24	0	10	no	-	-	-	uguuucaacaucuucggaaauu			3	uuucaaucgaaguuggaacg		4		uguuucaacaucuucggaaauuguuggaaauuucuaaaauaauuucaaucgaaguuggaacg	_	exclusive	_	mqu-mir-new37	KQ435758.1Meliponaquadrifasciataisolate0111107301unplacedgenomicscaffoldscaffold74,wholegenomeshotgunsequence:1075655..1075717:+	blast	-
KQ435989.1Meliponaquadrifasciataisolate0111107301unplacedgenomicscaffoldscaffold279,wholegenomeshotgunsequence_40682	13.6		-	20	8	8	4	no	-	bmo-miR-2843-2-3p	-	aucgugaucgugaucgugaccg	Apis mellifera (honey bee)	ame-miR-6043-3p		aucgugaucgugaucgugauc				aucgugaucgugaucgugaccgcgaucgugaccgcgaucgugaccgcgaucgugaccgcgaucgugaucgugaucgugaucgugaucgugaucgugauc	_	exclusive	_	mqu-mir-new38	KQ435989.1Meliponaquadrifasciataisolate0111107301unplacedgenomicscaffoldscaffold279,wholegenomeshotgunsequence:115652..115751:+	blast	-
KQ435821.1Meliponaquadrifasciataisolate0111107301unplacedgenomicscaffoldscaffold122,wholegenomeshotgunsequence_26842	12.5		-	41	22	0	19	no	-	-	-	augcaccuuuaaguagaaaauu			3	uuuucuguggauaggugcaau		4		augcaccuuuaaguagaaaauuaauuccucacauguguuuuuuuucuguggauaggugcaau	_	exclusive	_	mqu-mir-new39	KQ435821.1Meliponaquadrifasciataisolate0111107301unplacedgenomicscaffoldscaffold122,wholegenomeshotgunsequence:2107249..2107311:+	blast	-
KQ435768.1Meliponaquadrifasciataisolate0111107301unplacedgenomicscaffoldscaffold82,wholegenomeshotgunsequence_18550	1600.1		-	3137	2624	0	513	no	-	dme-miR-1014-3p	-	aaaauucaucgguuuaacuuuag	Capitella teleta	cte-miR-36	3	gugaguaaaccugugaaauuuuu	Drosophila yakuba		dya-miR-9690-3p	gugaguaaaccugugaaauuuuucaauuucaaagacgugacagacauacacgcgucucucaauggaaaaauucaucgguuuaacuuuag	_	exclusive	_	mqu-mir-new4	KQ435768.1Meliponaquadrifasciataisolate0111107301unplacedgenomicscaffoldscaffold82,wholegenomeshotgunsequence:666845..666934:-	blast	-
KQ435789.1Meliponaquadrifasciataisolate0111107301unplacedgenomicscaffoldscaffold104,wholegenomeshotgunsequence_20777	11.8		-	25	21	0	4	no	-	-	-	ucggucucuccguucgacgcgga			2	ucgcguccaucgagagagucggu				ucgcguccaucgagagagucgguucgugacgagcucggucucuccguucgacgcgga	_	exclusive	_	mqu-mir-new40	KQ435789.1Meliponaquadrifasciataisolate0111107301unplacedgenomicscaffoldscaffold104,wholegenomeshotgunsequence:927764..927821:+	blast	-
KQ435794.1Meliponaquadrifasciataisolate0111107301unplacedgenomicscaffoldscaffold9,wholegenomeshotgunsequence_22005	11.1		-	27	24	0	3	no	-	-	-	uccggaaaguucgugccgauuu				aaucuucugaauuuuccggaca				uccggaaaguucgugccgauuuaauauaaauuaaauuuaauauuuaguaaguguauacuaauauuuaaaucuucugaauuuuccggaca	_	exclusive	_	mqu-mir-new41	KQ435794.1Meliponaquadrifasciataisolate0111107301unplacedgenomicscaffoldscaffold9,wholegenomeshotgunsequence:7129213..7129302:+	blast	-
KQ435762.1Meliponaquadrifasciataisolate0111107301unplacedgenomicscaffoldscaffold69,wholegenomeshotgunsequence_17807	10.2		-	24	23	0	1	no	-	-	-	uaggagauuacugucgauaacga			3	uuuucgacucaucucccacucg				uaggagauuacugucgauaacgaauuucacacauuuuucuuuuucgacucaucucccacucg	_	exclusive	_	mqu-mir-new42	KQ435762.1Meliponaquadrifasciataisolate0111107301unplacedgenomicscaffoldscaffold69,wholegenomeshotgunsequence:632482..632544:-	blast	-
KQ435739.1Meliponaquadrifasciataisolate0111107301unplacedgenomicscaffoldscaffold59,wholegenomeshotgunsequence_13288	8.6		-	18	15	0	3	no	-	-	-	uccucucucguacguacgcgucu			3	gacgagcgugcagagagggag		3		uccucucucguacguacgcgucucuaucgcuguguacaaagagacgagcgugcagagagggag	_	exclusive	_	mqu-mir-new43	KQ435739.1Meliponaquadrifasciataisolate0111107301unplacedgenomicscaffoldscaffold59,wholegenomeshotgunsequence:159231..159294:+	blast	-
KQ435789.1Meliponaquadrifasciataisolate0111107301unplacedgenomicscaffoldscaffold104,wholegenomeshotgunsequence_20927	8		-	19	16	0	3	no	-	-	-	aacaucgcgaaauggcaacucg			3	agucgguguuucgcgauuuuug		2		aacaucgcgaaauggcaacucgaauaaauaguggcguuuuguguaacacgccgaucgagucgguguuucgcgauuuuug	_	exclusive	_	mqu-mir-new44	KQ435789.1Meliponaquadrifasciataisolate0111107301unplacedgenomicscaffoldscaffold104,wholegenomeshotgunsequence:1397216..1397295:-	blast	-
KQ435850.1Meliponaquadrifasciataisolate0111107301unplacedgenomicscaffoldscaffold148,wholegenomeshotgunsequence_31203	7.6		-	21	13	0	8	no	-	-	-	agacugacuguucauuuccccag			2	ccgggaaauaacgucguuguccu				ccgggaaauaacgucguuguccuuccaaauaacgaauaggagacugacuguucauuuccccag	_	exclusive	_	mqu-mir-new45	KQ435850.1Meliponaquadrifasciataisolate0111107301unplacedgenomicscaffoldscaffold148,wholegenomeshotgunsequence:1171986..1172049:+	blast	-
KQ435927.1Meliponaquadrifasciataisolate0111107301unplacedgenomicscaffoldscaffold254,wholegenomeshotgunsequence_38561	6.8		-	15	11	0	4	no	-	-	-	acaaaucacgacgccgacaacga			1	guugucguugucgucguugucgu				acaaaucacgacgccgacaacgaucgucccacgucguuuucaucguugucguugucgucguugucgu	_	exclusive	_	mqu-mir-new46	KQ435927.1Meliponaquadrifasciataisolate0111107301unplacedgenomicscaffoldscaffold254,wholegenomeshotgunsequence:74593..74660:-	blast	-
KQ435952.1Meliponaquadrifasciataisolate0111107301unplacedgenomicscaffoldscaffold265,wholegenomeshotgunsequence_39315	6.5		-	8	7	0	1	no	-	bmo-miR-3426	-	uaagauguggaaaggcucgguaa			2	ugccgagaauuuccagauuuua		2		ugccgagaauuuccagauuuuauucuuucaucuaauggcuuucucuugccuagagguagaaauaagauguggaaaggcucgguaa	_	exclusive	_	mqu-mir-new47	KQ435952.1Meliponaquadrifasciataisolate0111107301unplacedgenomicscaffoldscaffold265,wholegenomeshotgunsequence:102465..102550:+	blast	-
KQ435719.1Meliponaquadrifasciataisolate0111107301unplacedgenomicscaffoldscaffold30,wholegenomeshotgunsequence_7904	6.4		-	15	5	0	10	no	-	-	-	caggcuugaucuauucauauau			3	aaaugaauagaccuaaccacg		3		aaaugaauagaccuaaccacggacgagguacauaacgaaaucccaggcuugaucuauucauauau	_	exclusive	_	mqu-mir-new48	KQ435719.1Meliponaquadrifasciataisolate0111107301unplacedgenomicscaffoldscaffold30,wholegenomeshotgunsequence:844352..844417:-	blast	-
KQ435698.1Meliponaquadrifasciataisolate0111107301unplacedgenomicscaffoldscaffold13,wholegenomeshotgunsequence_1907	6.1		-	14	12	0	2	no	-	-	-	agcggaaaggaaguagccgaucg			2	aucgucacuuuucuuccgccg		2		agcggaaaggaaguagccgaucgauccagcugcgaucgucgagcacguuaccgaucgucacuuuucuuccgccg	_	exclusive	_	mqu-mir-new49	KQ435698.1Meliponaquadrifasciataisolate0111107301unplacedgenomicscaffoldscaffold13,wholegenomeshotgunsequence:1092524..1092598:-	blast	-
KQ435881.1Meliponaquadrifasciataisolate0111107301unplacedgenomicscaffoldscaffold200,wholegenomeshotgunsequence_34507	680.8		-	1336	1084	0	252	no	-	-	-	uuuuacagccaaucuggggucg	-		2	acccuagauuggcuguaaaauc		4		acccuagauuggcuguaaaaucuacagucaugcggcgauuuuacagccaaucuggggucg	_	exclusive	_	mqu-mir-new5	KQ435881.1Meliponaquadrifasciataisolate0111107301unplacedgenomicscaffoldscaffold200,wholegenomeshotgunsequence:357393..357453:+	blast	-
KQ435775.1Meliponaquadrifasciataisolate0111107301unplacedgenomicscaffoldscaffold75,wholegenomeshotgunsequence_19364	5.4		-	16	10	0	6	no	-	-	-	cacgagagguccgacgaaauucu			3	aauucaucgggccauucguuga				cacgagagguccgacgaaauucugugaaaauugccgcugaagagaauucaucgggccauucguuga	_	exclusive	_	mqu-mir-new50	KQ435775.1Meliponaquadrifasciataisolate0111107301unplacedgenomicscaffoldscaffold75,wholegenomeshotgunsequence:482064..482130:+	blast	-
KQ435741.1Meliponaquadrifasciataisolate0111107301unplacedgenomicscaffoldscaffold56,wholegenomeshotgunsequence_13575	3.9		-	18128	18128	0	0	no	-	bmo-miR-14-3p	-	ucagucuuuuucuuucuccc	Drosophila melanogaster (fruit fly)	dme-miR-14-3p		gagagagagagagagagaga		2		ucagucuuuuucuuucucccuugccuuucaagagagcgauugcgcgagagagagagagagagagagaga	_	exclusive	_	mqu-mir-new51	KQ435741.1Meliponaquadrifasciataisolate0111107301unplacedgenomicscaffoldscaffold56,wholegenomeshotgunsequence:127187..127256:-	blast	-
KQ435706.1Meliponaquadrifasciataisolate0111107301unplacedgenomicscaffoldscaffold3,wholegenomeshotgunsequence_3188	3.5		-	9	3	0	6	no	-	-	-	uagaguuuuacgaguugcauuu			2	aaugcgauucguaaaacucuaga		2		uagaguuuuacgaguugcauuuauaacgcacgugagaaagaaaugcgauucguaaaacucuaga	_	exclusive	_	mqu-mir-new52	KQ435706.1Meliponaquadrifasciataisolate0111107301unplacedgenomicscaffoldscaffold3,wholegenomeshotgunsequence:1501991..1502055:-	blast	-
KQ435803.1Meliponaquadrifasciataisolate0111107301unplacedgenomicscaffoldscaffold98,wholegenomeshotgunsequence_24670	3.4		-	174	174	0	0	no	-	bmo-miR-2a-3p	-	uaucacagcaguaguuaucuga	Aedes aegypti (yellow fever mosquito)	aae-miR-2944b-3p	1	ggaggaacucuugcugugaugug		5		ggaggaacucuugcugugaugugucgccguaagacauucauaucacagcaguaguuaucuga	_	exclusive	_	mqu-mir-new53	KQ435803.1Meliponaquadrifasciataisolate0111107301unplacedgenomicscaffoldscaffold98,wholegenomeshotgunsequence:196247..196309:-	blast	-
KQ435757.1Meliponaquadrifasciataisolate0111107301unplacedgenomicscaffoldscaffold83,wholegenomeshotgunsequence_16944	3.2		-	9	5	0	4	no	-	-	-	gacucucggucgccacggcgu			2	cgaguagcgagugagaggcga				gacucucggucgccacggcguuucgcgcagcagaacgaguagcgagugagaggcga	_	exclusive	-	mqu-mir-new54	KQ435757.1Meliponaquadrifasciataisolate0111107301unplacedgenomicscaffoldscaffold83,wholegenomeshotgunsequence:37158..37214:-	blast	-
KQ435789.1Meliponaquadrifasciataisolate0111107301unplacedgenomicscaffoldscaffold104,wholegenomeshotgunsequence_20926	3.2		-	8	6	0	2	no	-	-	-	uggccccugcagauucagcuga			2	aagcugaauaauguggugcu		4		aagcugaauaauguggugcuacgaaaauuuaguguaacguggccccugcagauucagcuga	_	exclusive	_	mqu-mir-new55	KQ435789.1Meliponaquadrifasciataisolate0111107301unplacedgenomicscaffoldscaffold104,wholegenomeshotgunsequence:1364896..1364957:-	blast	-
KQ435803.1Meliponaquadrifasciataisolate0111107301unplacedgenomicscaffoldscaffold98,wholegenomeshotgunsequence_24668	2.9		-	46	46	0	0	no	-	bmo-miR-2733a-5p	-	ucacuggguuacguuugucc	Apis mellifera (honey bee)	ame-miR-318-3p		augaacgucauccuguuuga				augaacgucauccuguuugacgguaauaauuggucgucacuggguuacguuugucc	_	exclusive	_	mqu-mir-new56	KQ435803.1Meliponaquadrifasciataisolate0111107301unplacedgenomicscaffoldscaffold98,wholegenomeshotgunsequence:196106..196162:-	blast	-
KQ435724.1Meliponaquadrifasciataisolate0111107301unplacedgenomicscaffoldscaffold26,wholegenomeshotgunsequence_9262	2.8		-	7	5	0	2	no	-	-	-	ucgcgucucaucgucguacg				uacggcgaugaaucguguguuc				uacggcgaugaaucguguguucgcgcgagccucgcgucucaucgucguacg	_	exclusive	_	mqu-mir-new57	KQ435724.1Meliponaquadrifasciataisolate0111107301unplacedgenomicscaffoldscaffold26,wholegenomeshotgunsequence:2457394..2457445:-	blast	-
KQ435730.1Meliponaquadrifasciataisolate0111107301unplacedgenomicscaffoldscaffold53,wholegenomeshotgunsequence_11444	2.4		-	7	6	0	1	no	-	-	-	cacguggcuguuugcucugucg			3	accgagcaaacguucauuugga				accgagcaaacguucauuuggauuaauauuguuacacguggcuguuugcucugucg	_	exclusive	_	mqu-mir-new58	KQ435730.1Meliponaquadrifasciataisolate0111107301unplacedgenomicscaffoldscaffold53,wholegenomeshotgunsequence:231432..231488:-	blast	-
KQ435718.1Meliponaquadrifasciataisolate0111107301unplacedgenomicscaffoldscaffold42,wholegenomeshotgunsequence_7461	2.4		-	11	11	0	0	no	-	ame-miR-6063-3p	-	uucgaucguugacuuaucgucgc			2	aacgauagucaacgaucgauau				uucgaucguugacuuaucgucgcuugaaauuucgaucgaaagucaacgauagucaacgaucgauau	_	exclusive	_	mqu-mir-new59	KQ435718.1Meliponaquadrifasciataisolate0111107301unplacedgenomicscaffoldscaffold42,wholegenomeshotgunsequence:266472..266538:-	blast	-
KQ435770.1Meliponaquadrifasciataisolate0111107301unplacedgenomicscaffoldscaffold79,wholegenomeshotgunsequence_18637	412.7		-	812	811	0	1	no	-	-	-	ucugucucuuucucucuccu				agagagagagagagagagagagaga				ucugucucuuucucucuccuacgcuuucugaaaccucnnnnnnnnnnnnnnnnnnnnnnnnnnnagagagagagagagagagagagagaga	_	exclusive	_	mqu-mir-new6	KQ435770.1Meliponaquadrifasciataisolate0111107301unplacedgenomicscaffoldscaffold79,wholegenomeshotgunsequence:467367..467458:-	blast	-
KQ435736.1Meliponaquadrifasciataisolate0111107301unplacedgenomicscaffoldscaffold45,wholegenomeshotgunsequence_12875	2.2		-	1041066	1041066	0	0	no	-	bmo-miR-277-3p	-	uaaaugcacuaucugguacgaca	Drosophila melanogaster (fruit fly)	dme-miR-277-3p		ucaccgccaccagaguguaacg				uaaaugcacuaucugguacgacaucucuccugucaccgccaccagaguguaacg	_	exclusive	_	mqu-mir-new60	KQ435736.1Meliponaquadrifasciataisolate0111107301unplacedgenomicscaffoldscaffold45,wholegenomeshotgunsequence:1472836..1472890:-	blast	-
KQ435878.1Meliponaquadrifasciataisolate0111107301unplacedgenomicscaffoldscaffold166,wholegenomeshotgunsequence_33792	2.2		-	5	4	0	1	no	-	-	-	uguuucgaagggacgugugugg			1	gcacacgucccucuggagcucg				uguuucgaagggacgugugugguuuuggauggaccgcacacgucccucuggagcucg	_	exclusive	_	mqu-mir-new61	KQ435878.1Meliponaquadrifasciataisolate0111107301unplacedgenomicscaffoldscaffold166,wholegenomeshotgunsequence:49976..50033:+	blast	-
KQ435711.1Meliponaquadrifasciataisolate0111107301unplacedgenomicscaffoldscaffold14,wholegenomeshotgunsequence_4927	2		-	7	4	0	3	no	-	-	-	aaugcgauauugcgagcguga			2	uacucucgugauaucgcaaagau				aaugcgauauugcgagcgugauaaacgaaauucccgcaggaauguuaauuacucucgugauaucgcaaagau	_	exclusive	_	mqu-mir-new62	KQ435711.1Meliponaquadrifasciataisolate0111107301unplacedgenomicscaffoldscaffold14,wholegenomeshotgunsequence:436190..436262:-	blast	-
KQ435793.1Meliponaquadrifasciataisolate0111107301unplacedgenomicscaffoldscaffold86,wholegenomeshotgunsequence_21453	1.8		-	122	122	0	0	no	-	dme-miR-7-3p	-	uaauaaauaggaauacucuaca			2	uagagguauuuuuauuuauuuuu				uaauaaauaggaauacucuacacgaagaaguaagauguagagguauuuuuauuuauuuuu	_	exclusive	_	mqu-mir-new63	KQ435793.1Meliponaquadrifasciataisolate0111107301unplacedgenomicscaffoldscaffold86,wholegenomeshotgunsequence:429866..429926:-	blast	-
KQ435794.1Meliponaquadrifasciataisolate0111107301unplacedgenomicscaffoldscaffold9,wholegenomeshotgunsequence_22218	1.7		-	6	5	0	1	no	-	-	-	gacgaucguugcgcgcaugca				cuugcacgcgacgaucgcaca				gacgaucguugcgcgcaugcagcgugucgugcuugcacgcgacgaucgcaca	_	exclusive	_	mqu-mir-new64	KQ435794.1Meliponaquadrifasciataisolate0111107301unplacedgenomicscaffoldscaffold9,wholegenomeshotgunsequence:10996594..10996646:+	blast	-
KQ435711.1Meliponaquadrifasciataisolate0111107301unplacedgenomicscaffoldscaffold14,wholegenomeshotgunsequence_5093	1.7		-	5	4	0	1	no	-	-	-	auugccaguuacuuugauucgcu			1	ggaaucguagaacuggcauugu				auugccaguuacuuugauucgcugauuccauugaacgucggaaucguagaacuggcauugu	_	exclusive	_	mqu-mir-new65	KQ435711.1Meliponaquadrifasciataisolate0111107301unplacedgenomicscaffoldscaffold14,wholegenomeshotgunsequence:2367482..2367543:-	blast	-
KQ435776.1Meliponaquadrifasciataisolate0111107301unplacedgenomicscaffoldscaffold85,wholegenomeshotgunsequence_19729	1.6		-	35	35	0	0	no	-	bmo-miR-1000	-	uuauugucgcuucuuacuaau			2	uggugaguagcgccaugcuga		3		uggugaguagcgccaugcugauucucaugagaacgaugucuuauugucgcuucuuacuaau	_	exclusive	_	mqu-mir-new66	KQ435776.1Meliponaquadrifasciataisolate0111107301unplacedgenomicscaffoldscaffold85,wholegenomeshotgunsequence:339451..339512:+	blast	-
KQ435816.1Meliponaquadrifasciataisolate0111107301unplacedgenomicscaffoldscaffold127,wholegenomeshotgunsequence_25963	1		-	7	7	0	0	no	-	bmo-miR-2843-1-3p	-	auugcgaccgccgaacuuugca			2	cggaguucauggcugcacugc		2		cggaguucauggcugcacugcagauugcgcuuaaguugcauugcgaccgccgaacuuugca	_	exclusive	_	mqu-mir-new67	KQ435816.1Meliponaquadrifasciataisolate0111107301unplacedgenomicscaffoldscaffold127,wholegenomeshotgunsequence:176366..176427:+	blast	-
KQ435955.1Meliponaquadrifasciataisolate0111107301unplacedgenomicscaffoldscaffold241,wholegenomeshotgunsequence_39398	1		-	10	10	0	0	no	-	bmo-miR-3430	-	uauugcuuuccuugucuaccgu	Danio rerio (zebrafish)	dre-miR-17a-3p		auuagagaaagaggacaguagc		3		uauugcuuuccuugucuaccgucauuagagaaagaggacaguagc	_	exclusive	_	mqu-mir-new68	KQ435955.1Meliponaquadrifasciataisolate0111107301unplacedgenomicscaffoldscaffold241,wholegenomeshotgunsequence:382326..382371:+	blast	-
KQ435891.1Meliponaquadrifasciataisolate0111107301unplacedgenomicscaffoldscaffold192,wholegenomeshotgunsequence_35685	0.9		-	260	260	0	0	no	-	-	-	gaugcaguggaggggguagua			1	cuacccccuccacugcaucgc		2		cuacccccuccacugcaucgcucucuccacuaugcacgagagaguggagagaucgaugcaguggaggggguagua	_	exclusive	_	mqu-mir-new69	KQ435891.1Meliponaquadrifasciataisolate0111107301unplacedgenomicscaffoldscaffold192,wholegenomeshotgunsequence:479470..479545:+	blast	-
KQ435697.1Meliponaquadrifasciataisolate0111107301unplacedgenomicscaffoldscaffold16,wholegenomeshotgunsequence_1604	390.9		-	779	759	5	15	no	-	-	-	uagcaacuguguuuaaacgcug			2	cgcuacgacacaauugcuaca				uagcaacuguguuuaaacgcuguuuguggaccucuauucuuauguucaagacuaacacgcuacgacacaauugcuaca	_	exclusive	_	mqu-mir-new7	KQ435697.1Meliponaquadrifasciataisolate0111107301unplacedgenomicscaffoldscaffold16,wholegenomeshotgunsequence:456404..456482:+	blast	-
KQ435741.1Meliponaquadrifasciataisolate0111107301unplacedgenomicscaffoldscaffold56,wholegenomeshotgunsequence_13573	0.8		-	7	7	0	0	no	-	dme-miR-9382-3p	-	cuccccgguggcuuucgagc			1	acgagagccggcuccucgac		2		cuccccgguggcuuucgagccgucaacguuucgcgcggcgaacgagagccggcuccucgac	_	exclusive	_	mqu-mir-new70	KQ435741.1Meliponaquadrifasciataisolate0111107301unplacedgenomicscaffoldscaffold56,wholegenomeshotgunsequence:102212..102273:-	blast	-
KQ435710.1Meliponaquadrifasciataisolate0111107301unplacedgenomicscaffoldscaffold6,wholegenomeshotgunsequence_4046	0.8		-	4	3	0	1	no	-	-	-	auucgcugaucgcgguguuucu			2	aacgacgcgacagugaaucggu		3		auucgcugaucgcgguguuucugcgaacgacgcgacagugaaucggu	_	exclusive	_	mqu-mir-new71	KQ435710.1Meliponaquadrifasciataisolate0111107301unplacedgenomicscaffoldscaffold6,wholegenomeshotgunsequence:444861..444908:+	blast	-
KQ435689.1Meliponaquadrifasciataisolate0111107301unplacedgenomicscaffoldscaffold10,wholegenomeshotgunsequence_530	0.7		-	4	3	0	1	no	-	-	-	gaugaucgugcgagugaucgaaa			1	aucgaucaccguggaucaucg		1		aucgaucaccguggaucaucgauugucacuaucgaugaucgugcgagugaucgaaa	_	exclusive	_	mqu-mir-new72	KQ435689.1Meliponaquadrifasciataisolate0111107301unplacedgenomicscaffoldscaffold10,wholegenomeshotgunsequence:583494..583550:-	blast	-
KQ435774.1Meliponaquadrifasciataisolate0111107301unplacedgenomicscaffoldscaffold84,wholegenomeshotgunsequence_18969	0.7		-	3	2	0	1	no	-	bmo-miR-3372-3p	-	ugccaagcggaaagucucgucucgu			5	ugucgaugcgacuuuaaaccugcgc				ugucgaugcgacuuuaaaccugcgcaaagaaaaguugccaagcggaaagucucgucucgu	_	exclusive	_	mqu-mir-new73	KQ435774.1Meliponaquadrifasciataisolate0111107301unplacedgenomicscaffoldscaffold84,wholegenomeshotgunsequence:1094140..1094200:+	blast	-
KQ435970.1Meliponaquadrifasciataisolate0111107301unplacedgenomicscaffoldscaffold256,wholegenomeshotgunsequence_40057	0.7		-	717	717	0	0	no	-	-	-	uuuucggauccuucaucgaguc			2	cucgaugaagaauccgaaaaau				cucgaugaagaauccgaaaaaucuggagauuuuucggauccuucaucgaguc	_	exclusive	_	mqu-mir-new74	KQ435970.1Meliponaquadrifasciataisolate0111107301unplacedgenomicscaffoldscaffold256,wholegenomeshotgunsequence:55115..55167:+	blast	-
KQ435794.1Meliponaquadrifasciataisolate0111107301unplacedgenomicscaffoldscaffold9,wholegenomeshotgunsequence_21942	0.6		-	7	7	0	0	no	-	bmo-miR-3290	-	uuuguaaugcuuuggcgguuaga	Chlamydomonas reinhardtii	cre-miR1153-3p.1	2	uaacaaccuuagcauugcuugcg		2		uuuguaaugcuuuggcgguuagaccggaugcugauuuaacaaccuuagcauugcuugcg	_	exclusive	_	mqu-mir-new75	KQ435794.1Meliponaquadrifasciataisolate0111107301unplacedgenomicscaffoldscaffold9,wholegenomeshotgunsequence:6044255..6044314:+	blast	-
KQ435700.1Meliponaquadrifasciataisolate0111107301unplacedgenomicscaffoldscaffold8,wholegenomeshotgunsequence_2499	0.5		-	3	2	0	1	no	-	-	-	ucgcguucguucgccgcugaga			4	ucggcucgagcguuugcgauggu		2		ucgcguucguucgccgcugagacagagacgagcucucggcucgagcguuugcgauggu	_	exclusive	_	mqu-mir-new76	KQ435700.1Meliponaquadrifasciataisolate0111107301unplacedgenomicscaffoldscaffold8,wholegenomeshotgunsequence:1743936..1743994:-	blast	-
KQ435865.1Meliponaquadrifasciataisolate0111107301unplacedgenomicscaffoldscaffold194,wholegenomeshotgunsequence_33038	0.4		-	12	10	0	2	no	-	-	-	aaauuagaguuuuugaagcauu			3	uucaaaaacucuaauuuuacgu				uucaaaaacucuaauuuuacguaauuuuacgacguaaaauuagaguuuuugaagcauu	_	exclusive	_	mqu-mir-new77	KQ435865.1Meliponaquadrifasciataisolate0111107301unplacedgenomicscaffoldscaffold194,wholegenomeshotgunsequence:57224..57282:-	blast	-
KQ435865.1Meliponaquadrifasciataisolate0111107301unplacedgenomicscaffoldscaffold194,wholegenomeshotgunsequence_33033	0.4		-	12	10	0	2	no	-	-	-	aaauuagaguuuuugaagcauu			3	uucaaaaacucuaauuuuacgu				uucaaaaacucuaauuuuacgucguaaaauuacguaaaauuagaguuuuugaagcauu	_	exclusive	_	mqu-mir-new78	KQ435865.1Meliponaquadrifasciataisolate0111107301unplacedgenomicscaffoldscaffold194,wholegenomeshotgunsequence:57229..57287:+	blast	-
KQ435768.1Meliponaquadrifasciataisolate0111107301unplacedgenomicscaffoldscaffold82,wholegenomeshotgunsequence_18373	0.4		-	32	32	0	0	no	-	-	-	ucgacgucggccgagagcag			3	guucgcggccggcguccucg				guucgcggccggcguccucgucgcggacgucgacgucggccgagagcag	_	exclusive	_	mqu-mir-new79	KQ435768.1Meliponaquadrifasciataisolate0111107301unplacedgenomicscaffoldscaffold82,wholegenomeshotgunsequence:134182..134231:+	blast	-
KQ435736.1Meliponaquadrifasciataisolate0111107301unplacedgenomicscaffoldscaffold45,wholegenomeshotgunsequence_12898	301.1		-	599	581	0	18	no	-	-	-	uauuuauuaaaguaaacaaguag			3	acuuguuugcucaaaaaguacuu		3		acuuguuugcucaaaaaguacuuucuuuacucaaguauuuauuaaaguaaacaaguag	_	exclusive	_	mqu-mir-new8	KQ435736.1Meliponaquadrifasciataisolate0111107301unplacedgenomicscaffoldscaffold45,wholegenomeshotgunsequence:1496690..1496748:-	blast	-
KQ435759.1Meliponaquadrifasciataisolate0111107301unplacedgenomicscaffoldscaffold67,wholegenomeshotgunsequence_17361	0.4		-	3	2	0	1	no	-	-	-	ucgcugcugcagaaacuguugu			4	aacguucugcacagugaagggc		2		ucgcugcugcagaaacuguuguccgagugacugccggccaacguucugcacagugaagggc	_	exclusive	_	mqu-mir-new80	KQ435759.1Meliponaquadrifasciataisolate0111107301unplacedgenomicscaffoldscaffold67,wholegenomeshotgunsequence:1273005..1273066:-	blast	-
KQ435784.1Meliponaquadrifasciataisolate0111107301unplacedgenomicscaffoldscaffold106,wholegenomeshotgunsequence_20432	0.3		-	160	159	0	1	no	-	-	-	gcuggcgugguaccguaucguu			1	uacgaagccacgccagacugca		1		uacgaagccacgccagacugcaucuagcgugaccuaggcuggcgugguaccguaucguu	_	exclusive	_	mqu-mir-new81	KQ435784.1Meliponaquadrifasciataisolate0111107301unplacedgenomicscaffoldscaffold106,wholegenomeshotgunsequence:31549..31608:-	blast	-
KQ435797.1Meliponaquadrifasciataisolate0111107301unplacedgenomicscaffoldscaffold117,wholegenomeshotgunsequence_23518	0.3		-	287	287	0	0	no	-	-	-	gugaaccgugaacgcgaagga			3	cuucgcguucacggnnnnnnn				cuucgcguucacggnnnnnnnnnnnccgugaaccgugaacgcgaagga	_	exclusive	_	mqu-mir-new82	KQ435797.1Meliponaquadrifasciataisolate0111107301unplacedgenomicscaffoldscaffold117,wholegenomeshotgunsequence:286618..286666:-	blast	-
KQ435840.1Meliponaquadrifasciataisolate0111107301unplacedgenomicscaffoldscaffold123,wholegenomeshotgunsequence_29900	0.3		-	5	5	0	0	no	-	ame-miR-9889-3p	-	ugugucgaacaaagucuaaaau			3	uauuuuagacuuugcuugauacgca		2		uauuuuagacuuugcuugauacgcaagauauuaucgacgugugugucgaacaaagucuaaaau	_	exclusive	_	mqu-mir-new83	KQ435840.1Meliponaquadrifasciataisolate0111107301unplacedgenomicscaffoldscaffold123,wholegenomeshotgunsequence:66113..66176:-	blast	-
KQ435698.1Meliponaquadrifasciataisolate0111107301unplacedgenomicscaffoldscaffold13,wholegenomeshotgunsequence_1827	0.3		-	102	72	0	30	no	-	-	-	agaauccggccagugacguug	Pristionchus pacificus	ppc-miR-8320-5p		caacggcgcugaccgagucu		3		agaauccggccagugacguugccggcauauuggacgggcaacggcgcugaccgagucu	_	exclusive	_	mqu-mir-new84	KQ435698.1Meliponaquadrifasciataisolate0111107301unplacedgenomicscaffoldscaffold13,wholegenomeshotgunsequence:129244..129302:-	blast	-
KQ436240.1Meliponaquadrifasciataisolate0111107301unplacedgenomicscaffoldscaffold298,wholegenomeshotgunsequence_42208	0.3		-	78	77	0	1	no	-	-	-	guggcggcgaccggucgggugu	Heligmosomoides polygyrus	hpo-miR-10144-3p	1	ucccggccgguggcuaccacc		2		ucccggccgguggcuaccaccguagaguaucgguggcggcgaccggucgggugu	_	exclusive	_	mqu-mir-new85	KQ436240.1Meliponaquadrifasciataisolate0111107301unplacedgenomicscaffoldscaffold298,wholegenomeshotgunsequence:436160..436214:-	blast	-
KQ435797.1Meliponaquadrifasciataisolate0111107301unplacedgenomicscaffoldscaffold117,wholegenomeshotgunsequence_23432	0.3		-	50	50	0	0	no	-	-	-	cuucgcguucacgguucacg			3	nnnnccgugaacgcgaagga		2		cuucgcguucacgguucacggnnnnnnnnnnnccgugaacgcgaagga	_	exclusive	_	mqu-mir-new86	KQ435797.1Meliponaquadrifasciataisolate0111107301unplacedgenomicscaffoldscaffold117,wholegenomeshotgunsequence:286620..286668:+	blast	-
KQ435709.1Meliponaquadrifasciataisolate0111107301unplacedgenomicscaffoldscaffold21,wholegenomeshotgunsequence_3664	0.2		-	23	10	0	13	no	-	-	-	agaggguuucggaguugauuuu			3	ucggcuccgguacuagucucga		2		ucggcuccgguacuagucucgacugucuguaaauaaucgagaggguuucggaguugauuuu	_	exclusive	_	mqu-mir-new87	KQ435709.1Meliponaquadrifasciataisolate0111107301unplacedgenomicscaffoldscaffold21,wholegenomeshotgunsequence:1314299..1314360:+	blast	-
KQ435819.1Meliponaquadrifasciataisolate0111107301unplacedgenomicscaffoldscaffold143,wholegenomeshotgunsequence_26235	0.2		-	90	87	3	0	no	-	-	-	ucgauugaacgucgucuccgau				cggaggcgcggcagucggcu		2		cggaggcgcggcagucggcucccaaccugugaaccggucgauugaacgucgucuccgau	_	exclusive	_	mqu-mir-new88	KQ435819.1Meliponaquadrifasciataisolate0111107301unplacedgenomicscaffoldscaffold143,wholegenomeshotgunsequence:776579..776638:+	blast	-
KQ435788.1Meliponaquadrifasciataisolate0111107301unplacedgenomicscaffoldscaffold107,wholegenomeshotgunsequence_20735	0.2		-	13	13	0	0	no	-	-	-	gucgcaggagggcugccgggcu			2	cccggaggccuuuggggagug		2		gucgcaggagggcugccgggcuguaacccggaggccuuuggggagug	_	exclusive	_	mqu-mir-new89	KQ435788.1Meliponaquadrifasciataisolate0111107301unplacedgenomicscaffoldscaffold107,wholegenomeshotgunsequence:187923..187970:-	blast	-
KQ435754.1Meliponaquadrifasciataisolate0111107301unplacedgenomicscaffoldscaffold78,wholegenomeshotgunsequence_16213	274.2		-	544	377	0	167	no	-	-	-	uaugaaacaauuucugaugaaa			2	cucaucagaaacugcuccgugc		2		cucaucagaaacugcuccgugcgaugcagcauaugaaacaauuucugaugaaa	_	exclusive	_	mqu-mir-new9	KQ435754.1Meliponaquadrifasciataisolate0111107301unplacedgenomicscaffoldscaffold78,wholegenomeshotgunsequence:376903..376956:+	blast	-
KQ435719.1Meliponaquadrifasciataisolate0111107301unplacedgenomicscaffoldscaffold30,wholegenomeshotgunsequence_8040	0.1		-	7	7	0	0	no	-	dme-miR-311-5p	-	uggacggucgucgauuuguu			2	guuguugcacgccgcuccucc		3		guuguugcacgccgcuccucccguuggacggucgucgauuuguu	_	exclusive	_	mqu-mir-new90	KQ435719.1Meliponaquadrifasciataisolate0111107301unplacedgenomicscaffoldscaffold30,wholegenomeshotgunsequence:1538013..1538057:-	blast	-
KQ435713.1Meliponaquadrifasciataisolate0111107301unplacedgenomicscaffoldscaffold34,wholegenomeshotgunsequence_5873	0.1		-	15	15	0	0	no	-	-	-	uauauguagauuccaucguucuu			2	agacgauggaaucuacacauaau				uauauguagauuccaucguucuuuuaauaaagacauuaaagacgauggaaucuacacauaau	_	exclusive	_	mqu-mir-new91	KQ435713.1Meliponaquadrifasciataisolate0111107301unplacedgenomicscaffoldscaffold34,wholegenomeshotgunsequence:453923..453985:-	blast	-
KQ435889.1Meliponaquadrifasciataisolate0111107301unplacedgenomicscaffoldscaffold215,wholegenomeshotgunsequence_35519	0		-	20	20	0	0	no	-	-	-	uggaugaaucuaggcagugacuccg			3	gagucacugccaucagcccca		2		gagucacugccaucagccccacuggaugaaucuaggcagugacuccg	_	exclusive	_	mqu-mir-new92	KQ435889.1Meliponaquadrifasciataisolate0111107301unplacedgenomicscaffoldscaffold215,wholegenomeshotgunsequence:176520..176567:+	blast	-
KQ435711.1Meliponaquadrifasciataisolate0111107301unplacedgenomicscaffoldscaffold14,wholegenomeshotgunsequence_4768	0		-	96	96	0	0	no	-	bmo-miR-10-3p	-	uaaauucgguuauuucguuc			2	acaucgagucgccgaccaacgc		2		uaaauucgguuauuucguuccagauuugcaucaguugcugcgacaugagcuacugcaacaucgagucgccgaccaacgc	_	exclusive	_	mqu-mir-new93	KQ435711.1Meliponaquadrifasciataisolate0111107301unplacedgenomicscaffoldscaffold14,wholegenomeshotgunsequence:2842539..2842618:+	blast	-
KQ435724.1Meliponaquadrifasciataisolate0111107301unplacedgenomicscaffoldscaffold26,wholegenomeshotgunsequence_9152	0		-	56	51	0	5	no	-	-	-	ucgauucucuagucucgucg	Triops cancriformis	tcf-miR-1175-5p	1	uaacgagagagagagauccg				uaacgagagagagagauccgagcgcucuaaugcaagaucucgauucucuagucucgucg	_	exclusive	_	mqu-mir-new94	KQ435724.1Meliponaquadrifasciataisolate0111107301unplacedgenomicscaffoldscaffold26,wholegenomeshotgunsequence:1773705..1773764:-	blast	-
KQ435727.1Meliponaquadrifasciataisolate0111107301unplacedgenomicscaffoldscaffold20,wholegenomeshotgunsequence_10634	0		-	120	120	0	0	no	-	-	-	ucgagcaugcugcgaauuuggug			2	uccucgcaguccacccgaug		1		uccucgcaguccacccgauggccccgaaaguucucccugauccuuuuaucggcggacuuucgccaucgagcaugcugcgaauuuggug	_	exclusive	_	mqu-mir-new95	KQ435727.1Meliponaquadrifasciataisolate0111107301unplacedgenomicscaffoldscaffold20,wholegenomeshotgunsequence:5073871..5073959:-	blast	-
KQ435728.1Meliponaquadrifasciataisolate0111107301unplacedgenomicscaffoldscaffold46,wholegenomeshotgunsequence_10968	0		-	31	31	0	0	no	-	-	-	aucgcgauucgcgcgugggccg			4	gcccucgccgagcugcgccuc				gcccucgccgagcugcgccuccguuucaacgaaucgcgauucgcgcgugggccg	_	exclusive	_	mqu-mir-new96	KQ435728.1Meliponaquadrifasciataisolate0111107301unplacedgenomicscaffoldscaffold46,wholegenomeshotgunsequence:1219123..1219177:-	blast	-
KQ435720.1Meliponaquadrifasciataisolate0111107301unplacedgenomicscaffoldscaffold25,wholegenomeshotgunsequence_8170	0		-	16	16	0	0	no	-	-	-	ggcggcgguggcgguggcgguggc	Arabidopsis thaliana (thale cress)	ath-miR404	3	cgcgcgcgugcggcaucgagaggccau		3		ggcggcgguggcgguggcgguggcgguacuuggcagggaagggagggugcgagacguggauggcgcgcgcgugcggcaucgagaggccau	_	exclusive	_	mqu-mir-new97	KQ435720.1Meliponaquadrifasciataisolate0111107301unplacedgenomicscaffoldscaffold25,wholegenomeshotgunsequence:1948157..1948247:+	blast	-
KQ435834.1Meliponaquadrifasciataisolate0111107301unplacedgenomicscaffoldscaffold137,wholegenomeshotgunsequence_29245	0		-	54	54	0	0	no	-	-	-	guggaccugucgacgcuucgcg	Oryza sativa (Asian cultivated rice)		3	cggagcgccgcggcguccagcg		2		guggaccugucgacgcuucgcgccgaaugggagucacggagcgccgcggcguccagcg	_	exclusive	_	mqu-mir-new98	KQ435834.1Meliponaquadrifasciataisolate0111107301unplacedgenomicscaffoldscaffold137,wholegenomeshotgunsequence:210148..210206:-	blast	-
KQ435750.1Meliponaquadrifasciataisolate0111107301unplacedgenomicscaffoldscaffold61,wholegenomeshotgunsequence_15333	0		-	19	19	0	0	no	-	-	-	ucgcgucaguaguacccgcucgu	Apis mellifera (honey bee)	ame-miR-6000b-3p	1	augcggguuaguggggcacgggcg		5		augcggguuaguggggcacgggcgucgcgacgccaagcgucgacgucgcgucaguaguacccgcucgu	_	exclusive	_	mqu-mir-new99	KQ435750.1Meliponaquadrifasciataisolate0111107301unplacedgenomicscaffoldscaffold61,wholegenomeshotgunsequence:1223091..1223159:+	blast	-
