# Supplementary material for: Insights into miRNAs of the Stingless Bee Melipona quadrifasciata
Source: Noncoding RNA. 2025 Jun 19;11(3):48. doi: 10.3390/ncrna11030048 (PMC12196327; doi:10.3390/ncrna11030048)
Supplement: Supplementary file 1 [file ncrna-11-00048-s001.zip › Supplementary File 2 - Proteome annotation.tsv]

Supplementary File 2: Proteome annotations of predicted miRNAs targets
## Mon Apr 7 16:09:02 2025
## emapper-2.1.12-3-g3666cb0
## emapper.py -i /home/joaopedro/eggnog-mapper/GCA_001276565.1_ASM127656v1_translated_cds.faa --itype proteins -o anotacao_output --data_dir ./data --cpu 8
##
#query	seed_ortholog	evalue	score	eggNOG_OGs	max_annot_lvl	COG_category	Description	Preferred_name	GOs	EC	KEGG_ko	KEGG_Pathway	KEGG_Module	KEGG_Reaction	KEGG_rclass	BRITE	KEGG_TC	CAZy	BiGG_Reaction	PFAMs
lcl|KQ435687.1_prot_KOX81322.1_1	132113.XP_003491726.1	0.0	1514.0	28K70@1|root,2QSMJ@2759|Eukaryota,38Y97@33154|Opisthokonta,3BMWS@33208|Metazoa,3D2TV@33213|Bilateria,41UP8@6656|Arthropoda,3SFN1@50557|Insecta,46KUF@7399|Hymenoptera	33208|Metazoa	-	-	-	-	-	-	-	-	-	-	-	-	-	-	-
lcl|KQ435687.1_prot_KOX81323.1_2	132113.XP_003491727.1	8.88e-144	405.0	COG5137@1|root,KOG3265@2759|Eukaryota,3991X@33154|Opisthokonta,3BEHI@33208|Metazoa,3CSSP@33213|Bilateria,41Y53@6656|Arthropoda,3SJ0Y@50557|Insecta,46DRX@7399|Hymenoptera	33208|Metazoa	BK	ASF1 like histone chaperone	ASF1A	GO:0000003,GO:0000122,GO:0000228,GO:0000785,GO:0000790,GO:0001085,GO:0001103,GO:0001503,GO:0001649,GO:0003006,GO:0003674,GO:0003682,GO:0005488,GO:0005515,GO:0005575,GO:0005622,GO:0005623,GO:0005634,GO:0005654,GO:0005694,GO:0005700,GO:0006139,GO:0006259,GO:0006260,GO:0006281,GO:0006323,GO:0006325,GO:0006333,GO:0006334,GO:0006335,GO:0006336,GO:0006355,GO:0006357,GO:0006725,GO:0006807,GO:0006950,GO:…	-	ko:K10753	-	-	-	-	ko00000,ko03036	-	-	-	ASF1_hist_chap
lcl|KQ435687.1_prot_KOX81324.1_3	7460.GB46438-PA	4.04e-95	289.0	2BZK0@1|root,2T7HE@2759|Eukaryota,391TV@33154|Opisthokonta,3C7AR@33208|Metazoa,3DNAU@33213|Bilateria,424QH@6656|Arthropoda,3STZD@50557|Insecta,46MEZ@7399|Hymenoptera	33208|Metazoa	-	-	-	-	-	-	-	-	-	-	-	-	-	-	-
lcl|KQ435687.1_prot_KOX81326.1_5	103372.F4X4F9	5.73e-42	143.0	KOG4808@1|root,KOG4808@2759|Eukaryota,3A724@33154|Opisthokonta,3BSI6@33208|Metazoa,3D9IA@33213|Bilateria,420BR@6656|Arthropoda,3SNJM@50557|Insecta,46IVX@7399|Hymenoptera	33208|Metazoa	S	ESSS subunit of NADH:ubiquinone oxidoreductase (complex I)	NDUFB11	GO:0005575,GO:0005622,GO:0005623,GO:0005737,GO:0005739,GO:0005740,GO:0005743,GO:0005746,GO:0005747,GO:0006091,GO:0006996,GO:0007005,GO:0008150,GO:0008152,GO:0009987,GO:0010257,GO:0015980,GO:0016020,GO:0016043,GO:0019866,GO:0022607,GO:0022900,GO:0022904,GO:0030964,GO:0031090,GO:0031966,GO:0031967,GO:0031975,GO:0032981,GO:0032991,GO:0033108,GO:0034622,GO:0043226,GO:0043227,GO:0043229,GO:0043231,GO:…	-	ko:K11351	ko00190,ko01100,ko04714,ko04723,ko04932,ko05010,ko05012,ko05016,map00190,map01100,map04714,map04723,map04932,map05010,map05012,map05016	M00147	-	-	ko00000,ko00001,ko00002	3.D.1.6	-	-	ESSS
lcl|KQ435687.1_prot_KOX81327.1_6	132113.XP_003491728.1	3.53e-242	674.0	COG5233@1|root,KOG3834@2759|Eukaryota,38FGC@33154|Opisthokonta,3BBCS@33208|Metazoa,3CX0Q@33213|Bilateria,41VTA@6656|Arthropoda,3SIF2@50557|Insecta,46E98@7399|Hymenoptera	33208|Metazoa	U	GRASP55/65 PDZ-like domain	GORASP1	GO:0000139,GO:0002009,GO:0002165,GO:0005575,GO:0005622,GO:0005623,GO:0005737,GO:0005783,GO:0005793,GO:0005794,GO:0005795,GO:0005797,GO:0005798,GO:0005886,GO:0006464,GO:0006486,GO:0006487,GO:0006807,GO:0006810,GO:0006888,GO:0006900,GO:0006901,GO:0006903,GO:0006996,GO:0007030,GO:0007275,GO:0007399,GO:0007444,GO:0007472,GO:0007476,GO:0007552,GO:0007560,GO:0008150,GO:0008152,GO:0009058,GO:0009059,GO:…	-	-	-	-	-	-	-	-	-	-	GRASP55_65
lcl|KQ435687.1_prot_KOX81328.1_7	7460.GB46441-PA	7.05e-149	436.0	KOG4438@1|root,KOG4438@2759|Eukaryota,39MWW@33154|Opisthokonta,3CPGG@33208|Metazoa,3DCEY@33213|Bilateria,4230U@6656|Arthropoda,3SRY9@50557|Insecta,46J4H@7399|Hymenoptera	33208|Metazoa	S	Nuf2 family	-	-	-	ko:K11548	-	-	-	-	ko00000,ko03036	-	-	-	Nuf2
lcl|KQ435687.1_prot_KOX81329.1_8	7460.GB46493-PA	0.0	897.0	KOG4688@1|root,KOG4688@2759|Eukaryota,39SHF@33154|Opisthokonta,3BK4D@33208|Metazoa,3CSAW@33213|Bilateria,41W8T@6656|Arthropoda,3SJCW@50557|Insecta,46JK4@7399|Hymenoptera	33208|Metazoa	T	Hyccin	FAM126B	GO:0005575,GO:0005622,GO:0005623,GO:0005737,GO:0005829,GO:0005886,GO:0006629,GO:0006644,GO:0006650,GO:0006793,GO:0006796,GO:0007272,GO:0007275,GO:0007399,GO:0008104,GO:0008150,GO:0008152,GO:0008366,GO:0009987,GO:0016020,GO:0016310,GO:0019637,GO:0030258,GO:0032501,GO:0032502,GO:0033036,GO:0034613,GO:0042552,GO:0042995,GO:0043005,GO:0044237,GO:0044238,GO:0044255,GO:0044424,GO:0044444,GO:0044464,GO:…	-	ko:K21844	-	-	-	-	ko00000,ko04131	-	-	-	Hyccin
lcl|KQ435687.1_prot_KOX81330.1_9	132113.XP_003491733.1	1.49e-137	397.0	KOG3584@1|root,KOG3584@2759|Eukaryota,39V88@33154|Opisthokonta,3BGVQ@33208|Metazoa,3CSNQ@33213|Bilateria,41XEW@6656|Arthropoda,3SJ2R@50557|Insecta,46E69@7399|Hymenoptera	33208|Metazoa	K	pKID domain	CREB1	GO:0000003,GO:0000122,GO:0000228,GO:0000785,GO:0000790,GO:0000791,GO:0000902,GO:0000904,GO:0000976,GO:0000977,GO:0000978,GO:0000980,GO:0000981,GO:0000982,GO:0000987,GO:0000988,GO:0000989,GO:0001012,GO:0001067,GO:0001076,GO:0001077,GO:0001085,GO:0001101,GO:0001102,GO:0001158,GO:0001190,GO:0001221,GO:0001223,GO:0001224,GO:0001225,GO:0001227,GO:0001228,GO:0001666,GO:0001817,GO:0001819,GO:0002682,GO:…	-	ko:K05870,ko:K09050,ko:K09052	ko04022,ko04024,ko04151,ko04152,ko04211,ko04261,ko04380,ko04612,ko04668,ko04710,ko04713,ko04714,ko04725,ko04728,ko04911,ko04915,ko04916,ko04918,ko04922,ko04924,ko04925,ko04926,ko04927,ko04931,ko04934,ko04962,ko05016,ko05030,ko05031,ko05034,ko05152,ko05161,ko05165,ko05166,ko05167,ko05203,ko05215,map04022,map04024,map04151,map04152,map04211,map04261,map04380,map04612,map04668,map04710,map04713,map0…	-	-	-	ko00000,ko00001,ko03000,ko03029	-	-	-	bZIP_1,pKID
lcl|KQ435687.1_prot_KOX81332.1_11	7460.GB46443-PA	4.49e-133	380.0	KOG4671@1|root,KOG4671@2759|Eukaryota,38FTF@33154|Opisthokonta,3BN2K@33208|Metazoa,3D0WF@33213|Bilateria,41X5J@6656|Arthropoda,3SKDY@50557|Insecta,46GH4@7399|Hymenoptera	33208|Metazoa	S	PMP-22/EMP/MP20/Claudin family	-	GO:0002376,GO:0003674,GO:0005488,GO:0005515,GO:0005575,GO:0005911,GO:0005918,GO:0006950,GO:0006952,GO:0006955,GO:0007155,GO:0007163,GO:0008150,GO:0009605,GO:0009607,GO:0009617,GO:0009987,GO:0022610,GO:0030054,GO:0042742,GO:0043207,GO:0043296,GO:0045087,GO:0050829,GO:0050896,GO:0051704,GO:0051707,GO:0070160,GO:0098542,GO:0098609	-	-	-	-	-	-	-	-	-	-	PMP22_Claudin
lcl|KQ435687.1_prot_KOX81333.1_12	132113.XP_003491739.1	0.0	2426.0	KOG3522@1|root,KOG3522@2759|Eukaryota,38VJ5@33154|Opisthokonta,3BCXI@33208|Metazoa,3CU9B@33213|Bilateria,41YAQ@6656|Arthropoda,3SH8H@50557|Insecta,46F50@7399|Hymenoptera	33208|Metazoa	T	Guanine nucleotide exchange factor for Rho/Rac/Cdc42-like GTPases	-	GO:0002009,GO:0002165,GO:0003674,GO:0005085,GO:0005088,GO:0005089,GO:0005488,GO:0005515,GO:0007275,GO:0007444,GO:0007478,GO:0007480,GO:0007552,GO:0007560,GO:0008150,GO:0009653,GO:0009791,GO:0009886,GO:0009887,GO:0009888,GO:0009966,GO:0009967,GO:0010646,GO:0010647,GO:0017016,GO:0017048,GO:0019899,GO:0023051,GO:0023056,GO:0031267,GO:0032501,GO:0032502,GO:0035023,GO:0035025,GO:0035107,GO:0035114,GO:…	-	ko:K16727	-	-	-	-	ko00000,ko03036,ko04131	-	-	-	RhoGEF
lcl|KQ435687.1_prot_KOX81334.1_13	132113.XP_003491742.1	1.34e-148	426.0	2E6CZ@1|root,2SD36@2759|Eukaryota,3ADFN@33154|Opisthokonta,3BVHF@33208|Metazoa,3DBYY@33213|Bilateria,425Z8@6656|Arthropoda,3SVM2@50557|Insecta,46IJM@7399|Hymenoptera	33208|Metazoa	S	Myb/SANT-like DNA-binding domain	-	-	-	-	-	-	-	-	-	-	-	-	Myb_DNA-bind_4
lcl|KQ435687.1_prot_KOX81335.1_14	132113.XP_003491739.1	1.01e-79	275.0	KOG3522@1|root,KOG3522@2759|Eukaryota,38VJ5@33154|Opisthokonta,3BCXI@33208|Metazoa,3CU9B@33213|Bilateria,41YAQ@6656|Arthropoda,3SH8H@50557|Insecta,46F50@7399|Hymenoptera	33208|Metazoa	T	Guanine nucleotide exchange factor for Rho/Rac/Cdc42-like GTPases	-	GO:0002009,GO:0002165,GO:0003674,GO:0005085,GO:0005088,GO:0005089,GO:0005488,GO:0005515,GO:0007275,GO:0007444,GO:0007478,GO:0007480,GO:0007552,GO:0007560,GO:0008150,GO:0009653,GO:0009791,GO:0009886,GO:0009887,GO:0009888,GO:0009966,GO:0009967,GO:0010646,GO:0010647,GO:0017016,GO:0017048,GO:0019899,GO:0023051,GO:0023056,GO:0031267,GO:0032501,GO:0032502,GO:0035023,GO:0035025,GO:0035107,GO:0035114,GO:…	-	ko:K16727	-	-	-	-	ko00000,ko03036,ko04131	-	-	-	RhoGEF
lcl|KQ435687.1_prot_KOX81336.1_15	132113.XP_003491739.1	3.26e-70	235.0	KOG3522@1|root,KOG3522@2759|Eukaryota,38VJ5@33154|Opisthokonta,3BCXI@33208|Metazoa,3CU9B@33213|Bilateria,41YAQ@6656|Arthropoda,3SH8H@50557|Insecta,46F50@7399|Hymenoptera	33208|Metazoa	T	Guanine nucleotide exchange factor for Rho/Rac/Cdc42-like GTPases	-	GO:0002009,GO:0002165,GO:0003674,GO:0005085,GO:0005088,GO:0005089,GO:0005488,GO:0005515,GO:0007275,GO:0007444,GO:0007478,GO:0007480,GO:0007552,GO:0007560,GO:0008150,GO:0009653,GO:0009791,GO:0009886,GO:0009887,GO:0009888,GO:0009966,GO:0009967,GO:0010646,GO:0010647,GO:0017016,GO:0017048,GO:0019899,GO:0023051,GO:0023056,GO:0031267,GO:0032501,GO:0032502,GO:0035023,GO:0035025,GO:0035107,GO:0035114,GO:…	-	ko:K16727	-	-	-	-	ko00000,ko03036,ko04131	-	-	-	RhoGEF
lcl|KQ435687.1_prot_KOX81337.1_16	132113.XP_003491743.1	1.69e-237	658.0	COG0075@1|root,KOG2862@2759|Eukaryota,38BJD@33154|Opisthokonta,3BC61@33208|Metazoa,3CYZ6@33213|Bilateria,41WJQ@6656|Arthropoda,3SIYP@50557|Insecta,46FCP@7399|Hymenoptera	33208|Metazoa	E	Aminotransferase class-V	AGXT	GO:0000096,GO:0000098,GO:0001505,GO:0003674,GO:0003824,GO:0004760,GO:0005102,GO:0005488,GO:0005515,GO:0005575,GO:0005622,GO:0005623,GO:0005737,GO:0005739,GO:0005759,GO:0005777,GO:0005782,GO:0005829,GO:0006081,GO:0006082,GO:0006090,GO:0006520,GO:0006522,GO:0006524,GO:0006534,GO:0006544,GO:0006545,GO:0006605,GO:0006625,GO:0006790,GO:0006807,GO:0006810,GO:0006811,GO:0006820,GO:0006835,GO:0006886,GO:…	2.6.1.44,2.6.1.45,2.6.1.51	ko:K00830	ko00250,ko00260,ko00630,ko00680,ko01100,ko01110,ko01120,ko01130,ko01200,ko04146,map00250,map00260,map00630,map00680,map01100,map01110,map01120,map01130,map01200,map04146	M00346,M00532	R00369,R00372,R00585,R00588	RC00006,RC00008,RC00018	ko00000,ko00001,ko00002,ko01000,ko01007	-	-	-	Aminotran_5
lcl|KQ435687.1_prot_KOX81338.1_17	132113.XP_003491744.1	0.0	1713.0	28IT9@1|root,2QR4J@2759|Eukaryota,38RI0@33154|Opisthokonta,3B9FB@33208|Metazoa,3CUGD@33213|Bilateria,41V44@6656|Arthropoda,3SIYK@50557|Insecta,46KHW@7399|Hymenoptera	33208|Metazoa	G	von Willebrand factor type C domain	CHRD	GO:0000003,GO:0000578,GO:0001501,GO:0001503,GO:0001649,GO:0001655,GO:0001667,GO:0001702,GO:0001703,GO:0001704,GO:0001707,GO:0001756,GO:0001947,GO:0002009,GO:0002053,GO:0002165,GO:0002376,GO:0002520,GO:0003002,GO:0003006,GO:0003007,GO:0003143,GO:0003674,GO:0005488,GO:0005515,GO:0005518,GO:0005539,GO:0005575,GO:0005576,GO:0005615,GO:0005623,GO:0005886,GO:0006355,GO:0006357,GO:0006928,GO:0007154,GO:…	-	ko:K04657	ko04350,map04350	-	-	-	ko00000,ko00001	-	-	-	CHRD,VWC
lcl|KQ435687.1_prot_KOX81340.1_19	132113.XP_003491744.1	3.2e-12	68.9	28IT9@1|root,2QR4J@2759|Eukaryota,38RI0@33154|Opisthokonta,3B9FB@33208|Metazoa,3CUGD@33213|Bilateria,41V44@6656|Arthropoda,3SIYK@50557|Insecta,46KHW@7399|Hymenoptera	33208|Metazoa	G	von Willebrand factor type C domain	CHRD	GO:0000003,GO:0000578,GO:0001501,GO:0001503,GO:0001649,GO:0001655,GO:0001667,GO:0001702,GO:0001703,GO:0001704,GO:0001707,GO:0001756,GO:0001947,GO:0002009,GO:0002053,GO:0002165,GO:0002376,GO:0002520,GO:0003002,GO:0003006,GO:0003007,GO:0003143,GO:0003674,GO:0005488,GO:0005515,GO:0005518,GO:0005539,GO:0005575,GO:0005576,GO:0005615,GO:0005623,GO:0005886,GO:0006355,GO:0006357,GO:0006928,GO:0007154,GO:…	-	ko:K04657	ko04350,map04350	-	-	-	ko00000,ko00001	-	-	-	CHRD,VWC
lcl|KQ435687.1_prot_KOX81342.1_21	103372.F4X4X0	2.3e-129	367.0	COG1100@1|root,KOG0070@2759|Eukaryota,38BDM@33154|Opisthokonta,3BC0T@33208|Metazoa,3CRK7@33213|Bilateria,41V6Z@6656|Arthropoda,3SJVY@50557|Insecta,46G6V@7399|Hymenoptera	33208|Metazoa	U	Signal recognition particle receptor beta subunit	arf1	GO:0000003,GO:0000278,GO:0000280,GO:0000281,GO:0000910,GO:0001505,GO:0001654,GO:0001745,GO:0002682,GO:0003006,GO:0003674,GO:0003824,GO:0003924,GO:0005575,GO:0005622,GO:0005623,GO:0005737,GO:0005783,GO:0005794,GO:0005795,GO:0005886,GO:0006810,GO:0006836,GO:0006886,GO:0006892,GO:0006893,GO:0006897,GO:0006996,GO:0007005,GO:0007049,GO:0007112,GO:0007140,GO:0007154,GO:0007165,GO:0007264,GO:0007265,GO:…	-	ko:K07937	ko04072,ko04144,ko05110,ko05134,map04072,map04144,map05110,map05134	-	-	-	ko00000,ko00001,ko04031,ko04131,ko04147	-	-	-	Arf
lcl|KQ435687.1_prot_KOX81343.1_22	7460.GB46480-PA	0.0	1739.0	28IDE@1|root,2QQQ5@2759|Eukaryota,38F1I@33154|Opisthokonta,3BCW6@33208|Metazoa,3CR68@33213|Bilateria,4213X@6656|Arthropoda,3SPGH@50557|Insecta,46J3Y@7399|Hymenoptera	33208|Metazoa	S	negative regulation of cell proliferation	DLEC1	GO:0005575,GO:0005622,GO:0005623,GO:0005737,GO:0005829,GO:0008150,GO:0008285,GO:0042127,GO:0044424,GO:0044444,GO:0044464,GO:0048519,GO:0048523,GO:0050789,GO:0050794,GO:0065007	-	-	-	-	-	-	-	-	-	-	-
lcl|KQ435687.1_prot_KOX81344.1_23	132113.XP_003491748.1	0.0	1805.0	28KDV@1|root,2QSUN@2759|Eukaryota,39UJZ@33154|Opisthokonta,3BIDU@33208|Metazoa,3D3X3@33213|Bilateria,41XNZ@6656|Arthropoda,3SGWI@50557|Insecta,46H2Q@7399|Hymenoptera	33208|Metazoa	B	Chromo (CHRromatin Organisation MOdifier) domain	Chro	GO:0000075,GO:0000226,GO:0000278,GO:0003674,GO:0005488,GO:0005515,GO:0005575,GO:0005622,GO:0005623,GO:0005634,GO:0005694,GO:0005700,GO:0005705,GO:0005813,GO:0005815,GO:0005819,GO:0005856,GO:0006996,GO:0007010,GO:0007017,GO:0007049,GO:0007051,GO:0007052,GO:0007059,GO:0007088,GO:0007093,GO:0007094,GO:0007275,GO:0007346,GO:0007552,GO:0008150,GO:0009987,GO:0010564,GO:0010639,GO:0010948,GO:0010965,GO:…	-	-	-	-	-	-	-	-	-	-	Chromo
lcl|KQ435687.1_prot_KOX81345.1_24	132113.XP_003491749.1	3.74e-285	779.0	COG5151@1|root,KOG2807@2759|Eukaryota,38CIQ@33154|Opisthokonta,3BB63@33208|Metazoa,3CUR6@33213|Bilateria,41W15@6656|Arthropoda,3SK2I@50557|Insecta,46DYM@7399|Hymenoptera	33208|Metazoa	KL	TFIIH C1-like domain	GTF2H2	GO:0000428,GO:0000438,GO:0000439,GO:0001109,GO:0001111,GO:0001112,GO:0001113,GO:0001120,GO:0002029,GO:0002031,GO:0003674,GO:0003676,GO:0003700,GO:0003723,GO:0005488,GO:0005515,GO:0005575,GO:0005622,GO:0005623,GO:0005634,GO:0005654,GO:0005667,GO:0005669,GO:0005675,GO:0006139,GO:0006259,GO:0006281,GO:0006283,GO:0006289,GO:0006293,GO:0006294,GO:0006296,GO:0006351,GO:0006352,GO:0006353,GO:0006354,GO:…	-	ko:K03142,ko:K14766	ko03022,ko03420,ko05203,map03022,map03420,map05203	M00290	-	-	ko00000,ko00001,ko00002,ko03009,ko03021,ko03400	-	-	-	C1_4,Ssl1
lcl|KQ435687.1_prot_KOX81346.1_25	132113.XP_003491751.1	0.0	907.0	COG0531@1|root,KOG1286@2759|Eukaryota,38BM3@33154|Opisthokonta,3BA2V@33208|Metazoa,3CVWA@33213|Bilateria,41WSB@6656|Arthropoda,3SISM@50557|Insecta,46ES8@7399|Hymenoptera	33208|Metazoa	E	cationic amino acid transporter	SLC7A1	GO:0000064,GO:0001505,GO:0001775,GO:0002274,GO:0002376,GO:0002532,GO:0002537,GO:0002682,GO:0002694,GO:0003333,GO:0003674,GO:0005215,GO:0005287,GO:0005289,GO:0005292,GO:0005342,GO:0005575,GO:0005622,GO:0005623,GO:0005737,GO:0005794,GO:0005886,GO:0005887,GO:0006082,GO:0006520,GO:0006807,GO:0006809,GO:0006810,GO:0006811,GO:0006812,GO:0006820,GO:0006855,GO:0006865,GO:0006950,GO:0006952,GO:0006954,GO:…	-	ko:K13863,ko:K13864,ko:K13865	ko05206,map05206	-	-	-	ko00000,ko00001,ko02000	2.A.3.3.1,2.A.3.3.2,2.A.3.3.5	-	-	AA_permease_2,AA_permease_C
lcl|KQ435687.1_prot_KOX81347.1_26	132113.XP_003491750.1	0.0	2466.0	KOG3587@1|root,KOG3669@1|root,KOG3587@2759|Eukaryota,KOG3669@2759|Eukaryota,38I2F@33154|Opisthokonta,3BAQZ@33208|Metazoa,3CRSU@33213|Bilateria,41UHD@6656|Arthropoda,3SJRJ@50557|Insecta,46F30@7399|Hymenoptera	33208|Metazoa	W	Dysferlin domain, C-terminal region.	TECPR1	GO:0000323,GO:0000421,GO:0003674,GO:0005488,GO:0005543,GO:0005575,GO:0005622,GO:0005623,GO:0005634,GO:0005654,GO:0005737,GO:0005764,GO:0005765,GO:0005773,GO:0005774,GO:0005776,GO:0006914,GO:0008150,GO:0008152,GO:0008289,GO:0009056,GO:0009987,GO:0016020,GO:0016043,GO:0016236,GO:0022411,GO:0031090,GO:0031974,GO:0031981,GO:0032266,GO:0032984,GO:0035091,GO:0043167,GO:0043168,GO:0043226,GO:0043227,GO:…	-	ko:K17988	-	-	-	-	ko00000,ko03029,ko04131	-	-	-	Gal-bind_lectin,Hyd_WA,Pex24p
lcl|KQ435687.1_prot_KOX81348.1_27	132113.XP_003491753.1	5.39e-153	440.0	KOG2186@1|root,KOG2186@2759|Eukaryota,39RUM@33154|Opisthokonta,3BEGD@33208|Metazoa,3D0IY@33213|Bilateria,4201F@6656|Arthropoda,3SNH4@50557|Insecta,46JV6@7399|Hymenoptera	33208|Metazoa	D	LYAR-type C2HC zinc finger	LYAR	GO:0000122,GO:0001750,GO:0002262,GO:0002376,GO:0002520,GO:0003674,GO:0003676,GO:0003677,GO:0005488,GO:0005575,GO:0005622,GO:0005623,GO:0005634,GO:0005730,GO:0005929,GO:0006139,GO:0006355,GO:0006357,GO:0006364,GO:0006396,GO:0006725,GO:0006807,GO:0007275,GO:0008150,GO:0008152,GO:0009889,GO:0009890,GO:0009892,GO:0009987,GO:0010467,GO:0010468,GO:0010556,GO:0010558,GO:0010605,GO:0010629,GO:0016070,GO:…	-	ko:K15263	-	-	-	-	ko00000,ko03009	-	-	-	zf-LYAR
lcl|KQ435687.1_prot_KOX81349.1_28	132113.XP_003491752.1	1.57e-172	495.0	COG1218@1|root,KOG3853@2759|Eukaryota,38MJ8@33154|Opisthokonta,3BFIP@33208|Metazoa,3CVFY@33213|Bilateria,41TI8@6656|Arthropoda,3SJJE@50557|Insecta	33208|Metazoa	T	It is involved in the biological process described with phosphatidylinositol phosphorylation	IMPAD1	GO:0001501,GO:0001503,GO:0001958,GO:0002062,GO:0002063,GO:0003674,GO:0003824,GO:0004441,GO:0005575,GO:0005622,GO:0005623,GO:0005634,GO:0005654,GO:0005737,GO:0005794,GO:0005796,GO:0005829,GO:0006022,GO:0006029,GO:0006082,GO:0006139,GO:0006163,GO:0006629,GO:0006644,GO:0006650,GO:0006661,GO:0006725,GO:0006753,GO:0006790,GO:0006793,GO:0006796,GO:0006807,GO:0007154,GO:0007165,GO:0007275,GO:0008150,GO:…	3.1.3.25,3.1.3.7	ko:K15759	ko00562,ko00920,ko01100,ko01120,ko04070,map00562,map00920,map01100,map01120,map04070	M00131	R00188,R00508,R01185,R01186,R01187	RC00078	ko00000,ko00001,ko00002,ko01000	-	-	-	Inositol_P
lcl|KQ435687.1_prot_KOX81350.1_29	132113.XP_003491616.1	0.0	1544.0	KOG1699@1|root,KOG1699@2759|Eukaryota,38EIR@33154|Opisthokonta,3B9QM@33208|Metazoa,3CV4D@33213|Bilateria,41X52@6656|Arthropoda,3SHK7@50557|Insecta,46JIZ@7399|Hymenoptera	33208|Metazoa	S	GDSL/SGNH-like Acyl-Esterase family found in Pmr5 and Cas1p	CASD1	GO:0000139,GO:0003674,GO:0003824,GO:0005575,GO:0005622,GO:0005623,GO:0005737,GO:0005794,GO:0005975,GO:0007154,GO:0007267,GO:0008150,GO:0008152,GO:0008374,GO:0009987,GO:0012505,GO:0016020,GO:0016021,GO:0016407,GO:0016413,GO:0016740,GO:0016746,GO:0016747,GO:0023052,GO:0030154,GO:0030173,GO:0031090,GO:0031224,GO:0031228,GO:0031300,GO:0031301,GO:0031984,GO:0032502,GO:0043226,GO:0043227,GO:0043229,GO:…	2.3.1.45	ko:K03377	-	-	-	-	ko00000,ko01000	-	-	-	Cas1_AcylT
lcl|KQ435687.1_prot_KOX81351.1_30	132113.XP_003491698.1	2.57e-114	330.0	KOG1944@1|root,KOG1944@2759|Eukaryota,3A1P3@33154|Opisthokonta,3BQPN@33208|Metazoa,3D7EB@33213|Bilateria,41Z89@6656|Arthropoda,3SMKU@50557|Insecta,46KH6@7399|Hymenoptera	33208|Metazoa	S	Mpv17 / PMP22 family	-	GO:0005575,GO:0005622,GO:0005623,GO:0005737,GO:0005739,GO:0006996,GO:0008150,GO:0009987,GO:0016043,GO:0022607,GO:0022613,GO:0022618,GO:0034622,GO:0042254,GO:0042255,GO:0043226,GO:0043227,GO:0043229,GO:0043231,GO:0043933,GO:0044085,GO:0044424,GO:0044444,GO:0044464,GO:0061668,GO:0065003,GO:0070925,GO:0071826,GO:0071840	-	ko:K13348	ko04146,map04146	-	-	-	ko00000,ko00001	-	-	-	Mpv17_PMP22
lcl|KQ435687.1_prot_KOX81352.1_31	132113.XP_003491617.1	0.0	1065.0	KOG4762@1|root,KOG4762@2759|Eukaryota,38HTF@33154|Opisthokonta,3BDTD@33208|Metazoa,3CTBB@33213|Bilateria,41V7F@6656|Arthropoda,3SHDM@50557|Insecta,46F0A@7399|Hymenoptera	33208|Metazoa	L	DNA replication factor CDT1 like	CDT1	GO:0000003,GO:0000070,GO:0000075,GO:0000076,GO:0000082,GO:0000083,GO:0000226,GO:0000278,GO:0000280,GO:0000281,GO:0000819,GO:0000910,GO:0002064,GO:0002065,GO:0002066,GO:0002376,GO:0003006,GO:0003674,GO:0003676,GO:0003677,GO:0003682,GO:0005488,GO:0005515,GO:0005575,GO:0005622,GO:0005623,GO:0005634,GO:0005654,GO:0005657,GO:0005694,GO:0005737,GO:0005829,GO:0006139,GO:0006259,GO:0006260,GO:0006261,GO:…	-	ko:K10727	-	-	-	-	ko00000,ko03032,ko03036	-	-	-	CDT1,CDT1_C
lcl|KQ435687.1_prot_KOX81353.1_32	132113.XP_003491619.1	4.94e-28	102.0	2E0AQ@1|root,2S7RR@2759|Eukaryota,3A8BM@33154|Opisthokonta,3BV22@33208|Metazoa,3DAS3@33213|Bilateria,42194@6656|Arthropoda,3SPGP@50557|Insecta	33208|Metazoa	J	It is involved in the biological process described with translation	-	GO:0000313,GO:0000315,GO:0003674,GO:0003735,GO:0005198,GO:0005575,GO:0005622,GO:0005623,GO:0005737,GO:0005739,GO:0005759,GO:0005761,GO:0005762,GO:0005840,GO:0006412,GO:0006518,GO:0006807,GO:0008150,GO:0008152,GO:0009058,GO:0009059,GO:0009987,GO:0010467,GO:0015934,GO:0019538,GO:0031974,GO:0032543,GO:0032991,GO:0034641,GO:0034645,GO:0043043,GO:0043170,GO:0043226,GO:0043227,GO:0043228,GO:0043229,GO:…	-	ko:K02913	ko03010,map03010	M00178	-	-	br01610,ko00000,ko00001,ko00002,ko03011	-	-	-	Ribosomal_L33
lcl|KQ435687.1_prot_KOX81356.1_35	103372.F4WSP6	6.69e-157	459.0	KOG3815@1|root,KOG3815@2759|Eukaryota,38H54@33154|Opisthokonta,3BCWT@33208|Metazoa,3CXFZ@33213|Bilateria,41YZP@6656|Arthropoda,3SI46@50557|Insecta,46KFE@7399|Hymenoptera	33208|Metazoa	K	Doublesex DNA-binding motif	DMRTA2	GO:0000976,GO:0000977,GO:0000981,GO:0000982,GO:0001012,GO:0001067,GO:0001077,GO:0001228,GO:0001708,GO:0002052,GO:0003002,GO:0003674,GO:0003676,GO:0003677,GO:0003690,GO:0003700,GO:0005488,GO:0005515,GO:0005575,GO:0005622,GO:0005623,GO:0005634,GO:0006139,GO:0006351,GO:0006355,GO:0006357,GO:0006366,GO:0006725,GO:0006807,GO:0007275,GO:0007389,GO:0007399,GO:0007417,GO:0007420,GO:0007517,GO:0007519,GO:…	-	ko:K19491	-	-	-	-	ko00000,ko03000	-	-	-	DM,DMA
lcl|KQ435687.1_prot_KOX81357.1_36	132113.XP_003491621.1	5.62e-106	309.0	29W9B@1|root,2RXP1@2759|Eukaryota,38FHT@33154|Opisthokonta,3BIVS@33208|Metazoa,3CUZS@33213|Bilateria,421D1@6656|Arthropoda,3SPIM@50557|Insecta	33208|Metazoa	S	Thioredoxin-like	TXNDC12	GO:0003674,GO:0003824,GO:0005575,GO:0005622,GO:0005623,GO:0005737,GO:0005783,GO:0005788,GO:0008150,GO:0008152,GO:0009966,GO:0009968,GO:0009987,GO:0010646,GO:0010648,GO:0010941,GO:0012505,GO:0015036,GO:0015037,GO:0016491,GO:0016667,GO:0023051,GO:0023057,GO:0030154,GO:0031974,GO:0032502,GO:0042981,GO:0043066,GO:0043067,GO:0043069,GO:0043226,GO:0043227,GO:0043229,GO:0043231,GO:0043233,GO:0044422,GO:…	1.8.4.2	ko:K05360	ko00480,map00480	-	R02824,R03915	RC00011,RC00013	ko00000,ko00001,ko01000,ko04131	-	-	-	Thioredoxin_7
lcl|KQ435687.1_prot_KOX81358.1_37	132113.XP_003491623.1	2.83e-288	820.0	COG1524@1|root,KOG2126@2759|Eukaryota,38C76@33154|Opisthokonta,3BG4T@33208|Metazoa,3D0JG@33213|Bilateria,41UW1@6656|Arthropoda,3SK1B@50557|Insecta,46K3F@7399|Hymenoptera	33208|Metazoa	T	Type I phosphodiesterase / nucleotide pyrophosphatase	PIGO	GO:0003674,GO:0003824,GO:0005575,GO:0005622,GO:0005623,GO:0005737,GO:0005783,GO:0005789,GO:0006464,GO:0006497,GO:0006505,GO:0006506,GO:0006629,GO:0006643,GO:0006644,GO:0006650,GO:0006661,GO:0006664,GO:0006793,GO:0006796,GO:0006807,GO:0008150,GO:0008152,GO:0008610,GO:0008654,GO:0009058,GO:0009059,GO:0009247,GO:0009987,GO:0012505,GO:0016020,GO:0016740,GO:0016772,GO:0016780,GO:0019538,GO:0019637,GO:…	-	ko:K05288	ko00563,ko01100,map00563,map01100	-	R05923,R08107	RC00017	ko00000,ko00001	-	-	-	Phosphodiest
lcl|KQ435687.1_prot_KOX81359.1_38	132113.XP_003491622.1	1.21e-291	811.0	2EM2H@1|root,2SQU7@2759|Eukaryota,3APB3@33154|Opisthokonta,3C1J5@33208|Metazoa,3DHST@33213|Bilateria,422N5@6656|Arthropoda,3SRB8@50557|Insecta	33208|Metazoa	-	-	-	-	-	-	-	-	-	-	-	-	-	-	-
lcl|KQ435687.1_prot_KOX81361.1_40	132113.XP_003491625.1	0.0	956.0	28TFW@1|root,2R06D@2759|Eukaryota,39WRJ@33154|Opisthokonta,3BNXR@33208|Metazoa,3D4Q8@33213|Bilateria,41XZK@6656|Arthropoda,3SG25@50557|Insecta,46HHV@7399|Hymenoptera	33208|Metazoa	-	-	-	-	-	-	-	-	-	-	-	-	-	-	-
lcl|KQ435687.1_prot_KOX81362.1_41	132113.XP_003491699.1	6.41e-287	792.0	KOG3891@1|root,KOG3891@2759|Eukaryota,38DEB@33154|Opisthokonta,3BB4Q@33208|Metazoa,3CVYH@33213|Bilateria,41TD7@6656|Arthropoda,3SKM9@50557|Insecta,46G5X@7399|Hymenoptera	33208|Metazoa	TU	Arfaptin-like domain	ICA1	GO:0000003,GO:0000139,GO:0001505,GO:0001669,GO:0003006,GO:0003674,GO:0005488,GO:0005515,GO:0005575,GO:0005622,GO:0005623,GO:0005737,GO:0005794,GO:0005795,GO:0005829,GO:0006996,GO:0007276,GO:0007281,GO:0007283,GO:0007286,GO:0008021,GO:0008104,GO:0008150,GO:0009987,GO:0010256,GO:0010646,GO:0012505,GO:0012506,GO:0016020,GO:0016043,GO:0016050,GO:0017016,GO:0017137,GO:0019899,GO:0019904,GO:0019953,GO:…	-	ko:K19863,ko:K19864	ko04940,map04940	-	-	-	ko00000,ko00001	-	-	-	Arfaptin,ICA69
lcl|KQ435687.1_prot_KOX81363.1_42	132113.XP_003491700.1	0.0	1294.0	COG5369@1|root,KOG1293@2759|Eukaryota,39RB3@33154|Opisthokonta,3BERT@33208|Metazoa,3CX7C@33213|Bilateria,41TR4@6656|Arthropoda,3SJXJ@50557|Insecta,46FZU@7399|Hymenoptera	33208|Metazoa	S	Armadillo/beta-catenin-like repeats	ARMC8	GO:0001775,GO:0002252,GO:0002263,GO:0002274,GO:0002275,GO:0002283,GO:0002366,GO:0002376,GO:0002443,GO:0002444,GO:0002446,GO:0005575,GO:0005576,GO:0005622,GO:0005623,GO:0005737,GO:0006810,GO:0006887,GO:0006955,GO:0008150,GO:0009987,GO:0012505,GO:0016192,GO:0030141,GO:0031410,GO:0031974,GO:0031982,GO:0031983,GO:0032940,GO:0034774,GO:0035580,GO:0036230,GO:0042119,GO:0042581,GO:0043226,GO:0043227,GO:…	-	-	-	-	-	-	-	-	-	-	Arm,HEAT
lcl|KQ435687.1_prot_KOX81364.1_43	132113.XP_003491626.1	2.91e-173	499.0	28HEU@1|root,2QPSW@2759|Eukaryota,39AQB@33154|Opisthokonta,3BDEI@33208|Metazoa,3CYZT@33213|Bilateria,4217P@6656|Arthropoda,3SP8X@50557|Insecta,46IA1@7399|Hymenoptera	33208|Metazoa	S	DNA polymerase subunit Cdc27	POLD3	GO:0000228,GO:0000723,GO:0000724,GO:0000725,GO:0000731,GO:0003674,GO:0003824,GO:0003887,GO:0005488,GO:0005515,GO:0005575,GO:0005622,GO:0005623,GO:0005634,GO:0005654,GO:0005657,GO:0005694,GO:0006139,GO:0006259,GO:0006260,GO:0006261,GO:0006281,GO:0006283,GO:0006289,GO:0006296,GO:0006297,GO:0006298,GO:0006301,GO:0006302,GO:0006310,GO:0006725,GO:0006807,GO:0006950,GO:0006974,GO:0006996,GO:0007049,GO:…	-	ko:K03504	ko00230,ko00240,ko01100,ko03030,ko03410,ko03420,ko03430,ko03440,ko05166,map00230,map00240,map01100,map03030,map03410,map03420,map03430,map03440,map05166	M00262	R00375,R00376,R00377,R00378	RC02795	ko00000,ko00001,ko00002,ko01009,ko03032,ko03400	-	-	-	CDC27
lcl|KQ435687.1_prot_KOX81365.1_44	7460.GB46461-PA	8.97e-67	226.0	COG4886@1|root,KOG0619@2759|Eukaryota,3A7I0@33154|Opisthokonta,3BSYR@33208|Metazoa,3D9AZ@33213|Bilateria,420JB@6656|Arthropoda,3SNIY@50557|Insecta,46IG9@7399|Hymenoptera	33208|Metazoa	S	Leucine-rich repeats, outliers	-	-	-	-	-	-	-	-	-	-	-	-	LRR_8
lcl|KQ435687.1_prot_KOX81366.1_45	7460.GB46461-PA	2.37e-28	113.0	COG4886@1|root,KOG0619@2759|Eukaryota,3A7I0@33154|Opisthokonta,3BSYR@33208|Metazoa,3D9AZ@33213|Bilateria,420JB@6656|Arthropoda,3SNIY@50557|Insecta,46IG9@7399|Hymenoptera	33208|Metazoa	S	Leucine-rich repeats, outliers	-	-	-	-	-	-	-	-	-	-	-	-	LRR_8
lcl|KQ435687.1_prot_KOX81367.1_46	132113.XP_003491629.1	9.85e-241	662.0	COG1073@1|root,KOG4391@2759|Eukaryota,38DWX@33154|Opisthokonta,3BB4H@33208|Metazoa,3CWGB@33213|Bilateria,41VJQ@6656|Arthropoda,3SH0J@50557|Insecta,46GKS@7399|Hymenoptera	33208|Metazoa	S	Chlamydia CHLPS protein (DUF818)	ABHD13	GO:0002084,GO:0003674,GO:0003824,GO:0005575,GO:0005622,GO:0005623,GO:0005737,GO:0006464,GO:0006807,GO:0008150,GO:0008152,GO:0008474,GO:0009056,GO:0009057,GO:0009987,GO:0016787,GO:0016788,GO:0016790,GO:0019538,GO:0030163,GO:0030425,GO:0032838,GO:0032839,GO:0035601,GO:0036211,GO:0036477,GO:0042157,GO:0042159,GO:0042995,GO:0043005,GO:0043170,GO:0043412,GO:0044237,GO:0044238,GO:0044260,GO:0044267,GO:…	-	ko:K06889	-	-	-	-	ko00000	-	-	-	Abhydrolase_1,FSH1,Hydrolase_4
lcl|KQ435687.1_prot_KOX81368.1_47	132113.XP_003491630.1	4.73e-153	435.0	COG0363@1|root,KOG3147@2759|Eukaryota,39U1J@33154|Opisthokonta,3BEMD@33208|Metazoa,3CW6A@33213|Bilateria,41YN7@6656|Arthropoda,3SKXJ@50557|Insecta,46HH2@7399|Hymenoptera	33208|Metazoa	G	Glucosamine-6-phosphate isomerases/6-phosphogluconolactonase	PGLS	GO:0003674,GO:0003824,GO:0005488,GO:0005575,GO:0005622,GO:0005623,GO:0005737,GO:0005829,GO:0006081,GO:0006098,GO:0006139,GO:0006725,GO:0006732,GO:0006733,GO:0006739,GO:0006753,GO:0006793,GO:0006796,GO:0006807,GO:0008150,GO:0008152,GO:0009051,GO:0009117,GO:0009987,GO:0016787,GO:0016788,GO:0017057,GO:0019362,GO:0019637,GO:0019682,GO:0019693,GO:0030246,GO:0034641,GO:0036094,GO:0044237,GO:0044238,GO:…	3.1.1.31	ko:K01057	ko00030,ko01100,ko01110,ko01120,ko01130,ko01200,map00030,map01100,map01110,map01120,map01130,map01200	M00004,M00006,M00008	R02035	RC00537	ko00000,ko00001,ko00002,ko01000	-	-	-	Glucosamine_iso
lcl|KQ435687.1_prot_KOX81369.1_48	132113.XP_003491632.1	9.28e-220	608.0	KOG0036@1|root,KOG0036@2759|Eukaryota,38B6F@33154|Opisthokonta,3BD3M@33208|Metazoa,3CS5J@33213|Bilateria,41U1R@6656|Arthropoda,3SHH7@50557|Insecta,46E0V@7399|Hymenoptera	33208|Metazoa	C	Mitochondrial carrier protein	SLC25A25	GO:0000295,GO:0001654,GO:0002021,GO:0002082,GO:0003674,GO:0005215,GO:0005346,GO:0005347,GO:0005488,GO:0005509,GO:0005575,GO:0005622,GO:0005623,GO:0005737,GO:0005739,GO:0005740,GO:0005743,GO:0006091,GO:0006139,GO:0006140,GO:0006163,GO:0006725,GO:0006753,GO:0006793,GO:0006796,GO:0006807,GO:0006810,GO:0006811,GO:0006812,GO:0006816,GO:0006820,GO:0006839,GO:0006851,GO:0006855,GO:0006862,GO:0006950,GO:…	-	ko:K14684	-	-	-	-	ko00000,ko02000	2.A.29.23	-	-	EF-hand_5,EF-hand_6,EF-hand_7,EF-hand_8,Mito_carr
lcl|KQ435687.1_prot_KOX81370.1_49	7460.GB44763-PA	2.23e-115	335.0	KOG0036@1|root,KOG0036@2759|Eukaryota,38B6F@33154|Opisthokonta,3BD3M@33208|Metazoa,3CS5J@33213|Bilateria,41U1R@6656|Arthropoda,3SHH7@50557|Insecta,46E0V@7399|Hymenoptera	33208|Metazoa	C	Mitochondrial carrier protein	SLC25A25	GO:0000295,GO:0001654,GO:0002021,GO:0002082,GO:0003674,GO:0005215,GO:0005346,GO:0005347,GO:0005488,GO:0005509,GO:0005575,GO:0005622,GO:0005623,GO:0005737,GO:0005739,GO:0005740,GO:0005743,GO:0006091,GO:0006139,GO:0006140,GO:0006163,GO:0006725,GO:0006753,GO:0006793,GO:0006796,GO:0006807,GO:0006810,GO:0006811,GO:0006812,GO:0006816,GO:0006820,GO:0006839,GO:0006851,GO:0006855,GO:0006862,GO:0006950,GO:…	-	ko:K14684	-	-	-	-	ko00000,ko02000	2.A.29.23	-	-	EF-hand_5,EF-hand_6,EF-hand_7,EF-hand_8,Mito_carr
lcl|KQ435687.1_prot_KOX81371.1_50	132113.XP_003491631.1	0.0	1715.0	KOG3161@1|root,KOG3161@2759|Eukaryota,38DU2@33154|Opisthokonta,3BD4D@33208|Metazoa,3CSCG@33213|Bilateria,41XNE@6656|Arthropoda,3SIIJ@50557|Insecta,46GVY@7399|Hymenoptera	33208|Metazoa	O	Ring finger	RC3H1	GO:0000209,GO:0000288,GO:0000932,GO:0000956,GO:0000981,GO:0001775,GO:0001776,GO:0001782,GO:0002252,GO:0002253,GO:0002260,GO:0002263,GO:0002285,GO:0002286,GO:0002287,GO:0002292,GO:0002293,GO:0002294,GO:0002366,GO:0002376,GO:0002429,GO:0002520,GO:0002521,GO:0002634,GO:0002635,GO:0002682,GO:0002683,GO:0002684,GO:0002694,GO:0002695,GO:0002697,GO:0002698,GO:0002757,GO:0002764,GO:0002768,GO:0002819,GO:…	-	ko:K15690	-	-	-	-	ko00000,ko04121	-	-	-	zf-CCCH,zf-RING_UBOX
lcl|KQ435687.1_prot_KOX81372.1_51	132113.XP_003491634.1	8.87e-192	537.0	KOG2745@1|root,KOG2745@2759|Eukaryota,38BXA@33154|Opisthokonta,3BJX2@33208|Metazoa,3D0DX@33213|Bilateria,41UKF@6656|Arthropoda,3SMC9@50557|Insecta,46DWZ@7399|Hymenoptera	33208|Metazoa	C	Mitochondrial carrier protein	MTCH2	GO:0000266,GO:0005575,GO:0005622,GO:0005623,GO:0005737,GO:0005739,GO:0005740,GO:0005741,GO:0006082,GO:0006089,GO:0006091,GO:0006109,GO:0006110,GO:0006119,GO:0006139,GO:0006140,GO:0006163,GO:0006725,GO:0006753,GO:0006793,GO:0006796,GO:0006807,GO:0006810,GO:0006839,GO:0006915,GO:0006928,GO:0006996,GO:0007005,GO:0007006,GO:0008104,GO:0008150,GO:0008152,GO:0008219,GO:0008637,GO:0009117,GO:0009123,GO:…	-	ko:K17885	-	-	-	-	ko00000,ko02000,ko03029	2.A.29.25	-	-	Mito_carr
lcl|KQ435687.1_prot_KOX81373.1_52	132113.XP_003491635.1	0.0	1092.0	COG5210@1|root,KOG1102@2759|Eukaryota,38E96@33154|Opisthokonta,3BENK@33208|Metazoa,3CVW7@33213|Bilateria,41W98@6656|Arthropoda,3SIJI@50557|Insecta,46H4Z@7399|Hymenoptera	33208|Metazoa	S	Domain in Tre-2, BUB2p, and Cdc16p. Probable Rab-GAPs.	RN-tre	GO:0000003,GO:0001667,GO:0002064,GO:0002065,GO:0002066,GO:0003006,GO:0003674,GO:0005096,GO:0005488,GO:0005515,GO:0005575,GO:0005622,GO:0005623,GO:0006810,GO:0006886,GO:0006928,GO:0007276,GO:0007281,GO:0007292,GO:0007297,GO:0007298,GO:0008047,GO:0008104,GO:0008150,GO:0009888,GO:0009987,GO:0010631,GO:0012505,GO:0015031,GO:0015833,GO:0016477,GO:0017016,GO:0017137,GO:0019899,GO:0019953,GO:0022412,GO:…	-	ko:K20133	-	-	-	-	ko00000,ko04131	-	-	-	RabGAP-TBC
lcl|KQ435687.1_prot_KOX81374.1_53	103372.F4WQG3	1.46e-70	214.0	COG5262@1|root,KOG1756@2759|Eukaryota,3A1K0@33154|Opisthokonta,3BPSK@33208|Metazoa,3D6YF@33213|Bilateria,41Z03@6656|Arthropoda,3SM7I@50557|Insecta,46M3N@7399|Hymenoptera	33208|Metazoa	B	Histone H2A	-	GO:0000228,GO:0000785,GO:0000786,GO:0000788,GO:0000790,GO:0002164,GO:0003674,GO:0003676,GO:0003677,GO:0005488,GO:0005575,GO:0005622,GO:0005623,GO:0005634,GO:0005694,GO:0005700,GO:0005704,GO:0006325,GO:0006996,GO:0007275,GO:0007525,GO:0007526,GO:0008150,GO:0009791,GO:0009987,GO:0016043,GO:0031974,GO:0031981,GO:0032501,GO:0032502,GO:0032991,GO:0032993,GO:0043226,GO:0043227,GO:0043228,GO:0043229,GO:…	-	ko:K11251	ko04217,ko05034,ko05322,map04217,map05034,map05322	-	-	-	ko00000,ko00001,ko03036,ko04147	-	-	-	Histone,Histone_H2A_C
lcl|KQ435687.1_prot_KOX81375.1_54	132113.XP_003488496.1	4.39e-76	228.0	KOG1744@1|root,KOG1744@2759|Eukaryota,3A1HW@33154|Opisthokonta,3BQEI@33208|Metazoa,3D7NQ@33213|Bilateria,41ZBP@6656|Arthropoda,3SMBY@50557|Insecta,46MZH@7399|Hymenoptera	33208|Metazoa	B	Histone H2B	-	GO:0000228,GO:0000785,GO:0000786,GO:0000788,GO:0000790,GO:0003674,GO:0003676,GO:0003677,GO:0005488,GO:0005575,GO:0005622,GO:0005623,GO:0005634,GO:0005694,GO:0006323,GO:0006325,GO:0006333,GO:0006334,GO:0006996,GO:0008150,GO:0009987,GO:0016043,GO:0022607,GO:0031497,GO:0031974,GO:0031981,GO:0032991,GO:0032993,GO:0034622,GO:0034728,GO:0043226,GO:0043227,GO:0043228,GO:0043229,GO:0043231,GO:0043232,GO:…	-	ko:K11252,ko:K11275	ko05034,ko05203,ko05322,map05034,map05203,map05322	-	-	-	ko00000,ko00001,ko03036,ko04147	-	-	-	Histone
lcl|KQ435687.1_prot_KOX81376.1_55	132113.XP_003491701.1	0.0	2395.0	COG5308@1|root,KOG1900@2759|Eukaryota,38TTX@33154|Opisthokonta,3BAXK@33208|Metazoa,3CSPY@33213|Bilateria,41W05@6656|Arthropoda,3SFQQ@50557|Insecta,46HXZ@7399|Hymenoptera	33208|Metazoa	UY	Non-repetitive/WGA-negative nucleoporin C-terminal	NUP155	GO:0000003,GO:0000212,GO:0000226,GO:0000280,GO:0000972,GO:0001508,GO:0001555,GO:0001654,GO:0003006,GO:0003008,GO:0003012,GO:0003013,GO:0003015,GO:0003674,GO:0003682,GO:0005198,GO:0005215,GO:0005488,GO:0005515,GO:0005575,GO:0005622,GO:0005623,GO:0005634,GO:0005635,GO:0005643,GO:0005737,GO:0006403,GO:0006405,GO:0006406,GO:0006606,GO:0006611,GO:0006810,GO:0006886,GO:0006913,GO:0006928,GO:0006936,GO:…	-	ko:K14312	ko03013,map03013	M00427	-	-	ko00000,ko00001,ko00002,ko03019	1.I.1	-	-	Nucleoporin_C,Nucleoporin_N
lcl|KQ435687.1_prot_KOX81377.1_56	132113.XP_003491640.1	0.0	1527.0	KOG1033@1|root,KOG1033@2759|Eukaryota,38JB6@33154|Opisthokonta,3BB0Z@33208|Metazoa,3D000@33213|Bilateria,41W5C@6656|Arthropoda,3SKC0@50557|Insecta,46F2Z@7399|Hymenoptera	33208|Metazoa	T	Protein tyrosine kinase	EIF2AK3	GO:0001501,GO:0001503,GO:0001525,GO:0001558,GO:0001568,GO:0001817,GO:0001819,GO:0001932,GO:0001934,GO:0001944,GO:0002062,GO:0002063,GO:0002119,GO:0002164,GO:0003674,GO:0003824,GO:0004672,GO:0004674,GO:0004683,GO:0004686,GO:0004694,GO:0005488,GO:0005515,GO:0005575,GO:0005622,GO:0005623,GO:0005737,GO:0005783,GO:0005789,GO:0006355,GO:0006356,GO:0006357,GO:0006412,GO:0006417,GO:0006446,GO:0006464,GO:…	2.7.11.1	ko:K08860	ko04137,ko04140,ko04141,ko04210,ko04214,ko04932,ko05010,ko05160,ko05162,ko05164,ko05168,ko05169,map04137,map04140,map04141,map04210,map04214,map04932,map05010,map05160,map05162,map05164,map05168,map05169	-	-	-	ko00000,ko00001,ko01000,ko01001	-	-	-	PQQ,PQQ_2,Pkinase
lcl|KQ435687.1_prot_KOX81378.1_57	132113.XP_003491643.1	1.67e-227	629.0	2BXN7@1|root,2S2FI@2759|Eukaryota,3A4JA@33154|Opisthokonta,3BREM@33208|Metazoa,3D86A@33213|Bilateria,41ZR9@6656|Arthropoda,3SJ31@50557|Insecta,46IEV@7399|Hymenoptera	33208|Metazoa	S	Broad-Complex, Tramtrack and Bric a brac	-	GO:0003674,GO:0003676,GO:0003677,GO:0005488,GO:0005575,GO:0005622,GO:0005623,GO:0005634,GO:0006355,GO:0006357,GO:0008150,GO:0009889,GO:0010468,GO:0010556,GO:0019219,GO:0019222,GO:0031323,GO:0031326,GO:0043226,GO:0043227,GO:0043229,GO:0043231,GO:0043565,GO:0044424,GO:0044464,GO:0050789,GO:0050794,GO:0051171,GO:0051252,GO:0060255,GO:0065007,GO:0080090,GO:0097159,GO:1901363,GO:1903506,GO:2000112,GO:…	-	-	-	-	-	-	-	-	-	-	BTB,zf-C2H2
lcl|KQ435687.1_prot_KOX81379.1_58	132113.XP_003491642.1	0.0	1191.0	KOG0318@1|root,KOG0318@2759|Eukaryota,38FD6@33154|Opisthokonta,3BHXR@33208|Metazoa,3CVF4@33213|Bilateria,41WW2@6656|Arthropoda,3SIWF@50557|Insecta,46E2D@7399|Hymenoptera	33208|Metazoa	Z	WD domain, G-beta repeat	WDR1	GO:0000003,GO:0000902,GO:0000904,GO:0001667,GO:0001736,GO:0001738,GO:0002009,GO:0002064,GO:0002065,GO:0002066,GO:0002165,GO:0002252,GO:0002376,GO:0002443,GO:0002444,GO:0002446,GO:0002520,GO:0002576,GO:0003006,GO:0003008,GO:0003674,GO:0003779,GO:0005488,GO:0005515,GO:0005575,GO:0005576,GO:0005622,GO:0005623,GO:0005634,GO:0005737,GO:0005829,GO:0005856,GO:0005884,GO:0005886,GO:0005911,GO:0005938,GO:…	-	-	-	-	-	-	-	-	-	-	WD40
lcl|KQ435687.1_prot_KOX81380.1_59	132113.XP_003491644.1	5.24e-146	415.0	2D01E@1|root,2S4SS@2759|Eukaryota,3A6WD@33154|Opisthokonta,3BSK6@33208|Metazoa,3D9UC@33213|Bilateria,420EP@6656|Arthropoda,3SNMP@50557|Insecta,46ICR@7399|Hymenoptera	33208|Metazoa	S	Rhythmically expressed gene 5	-	-	-	-	-	-	-	-	-	-	-	-	-
lcl|KQ435687.1_prot_KOX81381.1_60	7460.GB44755-PA	1.76e-140	397.0	COG5053@1|root,KOG1669@2759|Eukaryota,39JMS@33154|Opisthokonta,3CNW5@33208|Metazoa,3E5G5@33213|Bilateria,41Z2B@6656|Arthropoda,3SMUK@50557|Insecta,46K3T@7399|Hymenoptera	33208|Metazoa	J	initiation factor 4E	-	-	-	ko:K03259	ko01521,ko03013,ko04066,ko04150,ko04151,ko04211,ko04910,map01521,map03013,map04066,map04150,map04151,map04211,map04910	M00428	-	-	ko00000,ko00001,ko00002,ko03012,ko03019	-	-	-	IF4E
lcl|KQ435687.1_prot_KOX81382.1_61	132113.XP_003491705.1	0.0	2251.0	COG5141@1|root,KOG0958@2759|Eukaryota,38EFF@33154|Opisthokonta,3B95Z@33208|Metazoa,3CUR9@33213|Bilateria,41W2U@6656|Arthropoda,3SHTC@50557|Insecta,46HUX@7399|Hymenoptera	33208|Metazoa	L	Small domain found in the jumonji family of transcription factors	KDM4B	GO:0000122,GO:0000228,GO:0000775,GO:0000785,GO:0000790,GO:0000792,GO:0000902,GO:0000904,GO:0001650,GO:0001654,GO:0001701,GO:0001708,GO:0001745,GO:0001751,GO:0001754,GO:0001763,GO:0001824,GO:0001825,GO:0002009,GO:0003008,GO:0003012,GO:0003299,GO:0003300,GO:0003674,GO:0003682,GO:0003824,GO:0005102,GO:0005488,GO:0005515,GO:0005575,GO:0005622,GO:0005623,GO:0005634,GO:0005654,GO:0005694,GO:0005720,GO:…	-	ko:K06709	-	-	-	-	ko00000,ko01000,ko03036	-	-	-	JmjC,JmjN,PHD_2,zf-HC5HC2H_2
lcl|KQ435687.1_prot_KOX81383.1_62	132113.XP_003491703.1	0.0	1033.0	COG1131@1|root,KOG0061@2759|Eukaryota,38CVQ@33154|Opisthokonta,3BNYW@33208|Metazoa,3E4NE@33213|Bilateria,42AFU@6656|Arthropoda,3SZX6@50557|Insecta,46HP1@7399|Hymenoptera	33208|Metazoa	Q	ABC-2 type transporter	-	GO:0003674,GO:0003824,GO:0005215,GO:0005319,GO:0005575,GO:0005623,GO:0005886,GO:0006810,GO:0006869,GO:0008150,GO:0010876,GO:0015248,GO:0015318,GO:0015399,GO:0015405,GO:0015850,GO:0015918,GO:0016020,GO:0016021,GO:0016462,GO:0016787,GO:0016817,GO:0016818,GO:0016887,GO:0017111,GO:0017127,GO:0022804,GO:0022857,GO:0030301,GO:0031224,GO:0033036,GO:0034040,GO:0034041,GO:0042623,GO:0042626,GO:0043492,GO:…	-	ko:K05680	ko02010,map02010	-	-	-	ko00000,ko00001,ko02000	3.A.1.204	-	-	ABC2_membrane,ABC_tran
lcl|KQ435687.1_prot_KOX81384.1_63	7460.GB44771-PA	0.0	1165.0	COG1131@1|root,KOG0061@2759|Eukaryota,38CVQ@33154|Opisthokonta,3BNYW@33208|Metazoa,3D3EU@33213|Bilateria,41YF9@6656|Arthropoda,3SIVB@50557|Insecta,46GNG@7399|Hymenoptera	33208|Metazoa	Q	ABC-2 type transporter	-	GO:0003674,GO:0003824,GO:0005215,GO:0005319,GO:0005575,GO:0005623,GO:0005886,GO:0006810,GO:0006869,GO:0008150,GO:0010876,GO:0015248,GO:0015318,GO:0015399,GO:0015405,GO:0015850,GO:0015918,GO:0016020,GO:0016021,GO:0016462,GO:0016787,GO:0016817,GO:0016818,GO:0016887,GO:0017111,GO:0017127,GO:0022804,GO:0022857,GO:0030301,GO:0031224,GO:0033036,GO:0034040,GO:0034041,GO:0042623,GO:0042626,GO:0043492,GO:…	-	ko:K05680	ko02010,map02010	-	-	-	ko00000,ko00001,ko02000	3.A.1.204	-	-	ABC2_membrane,ABC_tran
lcl|KQ435687.1_prot_KOX81386.1_65	132113.XP_003491647.1	2.05e-314	872.0	COG1131@1|root,KOG0061@2759|Eukaryota,38CVQ@33154|Opisthokonta,3BYTX@33208|Metazoa,3DDXT@33213|Bilateria,4222K@6656|Arthropoda,3SQNG@50557|Insecta,46EZJ@7399|Hymenoptera	33208|Metazoa	Q	ABC-2 type transporter	-	GO:0003674,GO:0003824,GO:0005215,GO:0005319,GO:0005575,GO:0005623,GO:0005886,GO:0006810,GO:0006869,GO:0007610,GO:0007635,GO:0008150,GO:0010876,GO:0015248,GO:0015318,GO:0015399,GO:0015405,GO:0015850,GO:0015918,GO:0016020,GO:0016021,GO:0016462,GO:0016787,GO:0016817,GO:0016818,GO:0016887,GO:0017111,GO:0017127,GO:0022804,GO:0022857,GO:0030301,GO:0031224,GO:0033036,GO:0034040,GO:0034041,GO:0042048,GO:…	-	-	-	-	-	-	-	-	-	-	ABC2_membrane,ABC_tran
lcl|KQ435687.1_prot_KOX81387.1_66	132113.XP_003491649.1	6.32e-244	689.0	COG1131@1|root,KOG0061@2759|Eukaryota,38CVQ@33154|Opisthokonta,3BMMP@33208|Metazoa,3D2T5@33213|Bilateria,41X63@6656|Arthropoda,3SIBB@50557|Insecta,46G0Z@7399|Hymenoptera	33208|Metazoa	Q	ABC-2 type transporter	-	GO:0003674,GO:0003824,GO:0005215,GO:0005319,GO:0005575,GO:0005623,GO:0005886,GO:0006810,GO:0006869,GO:0008150,GO:0010876,GO:0015248,GO:0015318,GO:0015399,GO:0015405,GO:0015850,GO:0015918,GO:0016020,GO:0016021,GO:0016462,GO:0016787,GO:0016817,GO:0016818,GO:0016887,GO:0017111,GO:0017127,GO:0022804,GO:0022857,GO:0030301,GO:0031224,GO:0033036,GO:0034040,GO:0034041,GO:0042623,GO:0042626,GO:0043492,GO:…	-	-	-	-	-	-	-	-	-	-	ABC2_membrane,ABC_tran
lcl|KQ435687.1_prot_KOX81388.1_67	7460.GB44749-PA	2.03e-121	348.0	COG0097@1|root,KOG3255@2759|Eukaryota,39ZYK@33154|Opisthokonta,3BBJV@33208|Metazoa,3CSBG@33213|Bilateria,41WQ6@6656|Arthropoda,3SHWA@50557|Insecta,46I87@7399|Hymenoptera	33208|Metazoa	J	Ribosomal protein L6	RpL9	GO:0002181,GO:0003674,GO:0003676,GO:0003723,GO:0003735,GO:0005198,GO:0005488,GO:0005575,GO:0005622,GO:0005623,GO:0005737,GO:0005829,GO:0005840,GO:0006412,GO:0006518,GO:0006807,GO:0008150,GO:0008152,GO:0009058,GO:0009059,GO:0009987,GO:0010467,GO:0015934,GO:0019538,GO:0022625,GO:0022626,GO:0032991,GO:0034641,GO:0034645,GO:0043043,GO:0043170,GO:0043226,GO:0043228,GO:0043229,GO:0043232,GO:0043603,GO:…	-	ko:K02940	ko03010,map03010	M00177	-	-	br01610,ko00000,ko00001,ko00002,ko03011	-	-	-	Ribosomal_L6
lcl|KQ435687.1_prot_KOX81389.1_68	132113.XP_003491651.1	1.35e-162	477.0	KOG0147@1|root,KOG0147@2759|Eukaryota,38FH5@33154|Opisthokonta,3BDQY@33208|Metazoa,3CS7Y@33213|Bilateria,41YAM@6656|Arthropoda,3SK6C@50557|Insecta,46HWH@7399|Hymenoptera	33208|Metazoa	K	Man1-Src1p-C-terminal domain	LEMD3	GO:0000003,GO:0000278,GO:0000280,GO:0000281,GO:0000910,GO:0001525,GO:0001568,GO:0001667,GO:0001944,GO:0002041,GO:0002044,GO:0003674,GO:0003676,GO:0003677,GO:0003682,GO:0005488,GO:0005515,GO:0005521,GO:0005575,GO:0005622,GO:0005623,GO:0005634,GO:0005635,GO:0005637,GO:0005639,GO:0006355,GO:0006357,GO:0006928,GO:0006996,GO:0006997,GO:0006998,GO:0007049,GO:0007059,GO:0007127,GO:0007275,GO:0007517,GO:…	-	ko:K19410	-	-	-	-	ko00000	-	-	-	LEM,MSC
lcl|KQ435687.1_prot_KOX81390.1_69	7460.GB44745-PA	1.67e-241	695.0	KOG1721@1|root,KOG1721@2759|Eukaryota,39YX3@33154|Opisthokonta,3BGH1@33208|Metazoa,3D0SF@33213|Bilateria,41XY1@6656|Arthropoda,3SK4K@50557|Insecta,46F4W@7399|Hymenoptera	33208|Metazoa	S	Zinc-finger associated domain (zf-AD)	-	GO:0000122,GO:0003674,GO:0003676,GO:0003677,GO:0005488,GO:0006355,GO:0006357,GO:0007275,GO:0007423,GO:0008150,GO:0008407,GO:0009653,GO:0009887,GO:0009889,GO:0009890,GO:0009892,GO:0010468,GO:0010556,GO:0010558,GO:0010605,GO:0010629,GO:0019219,GO:0019222,GO:0022416,GO:0031323,GO:0031324,GO:0031326,GO:0031327,GO:0032501,GO:0032502,GO:0045892,GO:0045934,GO:0048513,GO:0048519,GO:0048523,GO:0048731,GO:…	-	-	-	-	-	-	-	-	-	-	zf-AD,zf-C2H2,zf-C2H2_6,zf-met
lcl|KQ435687.1_prot_KOX81391.1_70	132113.XP_003491655.1	5.42e-79	237.0	2BDMP@1|root,2S28A@2759|Eukaryota,3A3T7@33154|Opisthokonta,3BSD0@33208|Metazoa,3D92G@33213|Bilateria,4207R@6656|Arthropoda,3SNHX@50557|Insecta,46M83@7399|Hymenoptera	33208|Metazoa	S	Ninjurin	-	-	-	-	-	-	-	-	-	-	-	-	Ninjurin
lcl|KQ435687.1_prot_KOX81392.1_71	7460.GB44774-PA	8.02e-259	718.0	COG0165@1|root,KOG1316@2759|Eukaryota,38CSU@33154|Opisthokonta,3BCPR@33208|Metazoa,3CWDR@33213|Bilateria,41TK8@6656|Arthropoda,3SIE5@50557|Insecta,46JJ6@7399|Hymenoptera	33208|Metazoa	E	Argininosuccinate lyase C-terminal	ASL	GO:0000050,GO:0000053,GO:0001655,GO:0001666,GO:0001822,GO:0001889,GO:0002237,GO:0002376,GO:0003674,GO:0003824,GO:0004056,GO:0005198,GO:0005212,GO:0005488,GO:0005515,GO:0005575,GO:0005622,GO:0005623,GO:0005634,GO:0005737,GO:0005739,GO:0005740,GO:0005741,GO:0005783,GO:0005829,GO:0006082,GO:0006520,GO:0006525,GO:0006526,GO:0006536,GO:0006541,GO:0006575,GO:0006591,GO:0006807,GO:0006950,GO:0006952,GO:…	4.3.2.1	ko:K01755	ko00220,ko00250,ko01100,ko01110,ko01130,ko01230,map00220,map00250,map01100,map01110,map01130,map01230	M00029,M00844,M00845	R01086	RC00445,RC00447	ko00000,ko00001,ko00002,ko01000,ko04147	-	-	-	ASL_C2,Lyase_1
lcl|KQ435687.1_prot_KOX81393.1_72	132113.XP_003491656.1	5.89e-279	764.0	KOG2787@1|root,KOG2787@2759|Eukaryota,38GNE@33154|Opisthokonta,3BARR@33208|Metazoa,3D05Q@33213|Bilateria,41V4C@6656|Arthropoda,3SJ15@50557|Insecta,46GWQ@7399|Hymenoptera	33208|Metazoa	V	Lanthionine synthetase C-like protein	LANCL1	GO:0000166,GO:0001882,GO:0001883,GO:0003674,GO:0004888,GO:0004930,GO:0005102,GO:0005488,GO:0005515,GO:0005524,GO:0005525,GO:0005543,GO:0005575,GO:0005622,GO:0005623,GO:0005634,GO:0005737,GO:0005829,GO:0005856,GO:0005886,GO:0005887,GO:0005938,GO:0006355,GO:0007154,GO:0007165,GO:0007186,GO:0008144,GO:0008150,GO:0008270,GO:0008289,GO:0009787,GO:0009789,GO:0009889,GO:0009890,GO:0009892,GO:0009966,GO:…	-	-	-	-	-	-	-	-	-	-	LANC_like
lcl|KQ435687.1_prot_KOX81394.1_73	7460.GB44777-PA	6.26e-48	154.0	2DEFE@1|root,2S5Q4@2759|Eukaryota,3A7IJ@33154|Opisthokonta,3BTD4@33208|Metazoa,3D984@33213|Bilateria,420QB@6656|Arthropoda,3SP5T@50557|Insecta,46J2N@7399|Hymenoptera	33208|Metazoa	-	-	-	-	-	-	-	-	-	-	-	-	-	-	-
lcl|KQ435687.1_prot_KOX81395.1_74	7460.GB44743-PA	0.0	1683.0	COG5406@1|root,KOG1189@2759|Eukaryota,38CR6@33154|Opisthokonta,3BE31@33208|Metazoa,3CXEX@33213|Bilateria,41WX7@6656|Arthropoda,3SGG0@50557|Insecta,46GME@7399|Hymenoptera	33208|Metazoa	E	FACT complex subunit SPT16 N-terminal lobe domain	SUPT16H	GO:0001672,GO:0003674,GO:0003682,GO:0005488,GO:0005515,GO:0005575,GO:0005622,GO:0005623,GO:0005634,GO:0005654,GO:0005694,GO:0006139,GO:0006325,GO:0006333,GO:0006337,GO:0006351,GO:0006354,GO:0006355,GO:0006357,GO:0006366,GO:0006368,GO:0006725,GO:0006807,GO:0006996,GO:0008023,GO:0008150,GO:0008152,GO:0009058,GO:0009059,GO:0009889,GO:0009891,GO:0009893,GO:0009966,GO:0009987,GO:0010467,GO:0010468,GO:…	-	-	-	-	-	-	-	-	-	-	FACT-Spt16_Nlob,Peptidase_M24,Rtt106,SPT16
lcl|KQ435687.1_prot_KOX81396.1_75	132113.XP_003491658.1	0.0	1747.0	COG5599@1|root,KOG0792@2759|Eukaryota,38DFT@33154|Opisthokonta,3BFXV@33208|Metazoa,3CRZX@33213|Bilateria,41TGP@6656|Arthropoda,3SFQC@50557|Insecta,46FB0@7399|Hymenoptera	33208|Metazoa	T	FERM adjacent (FA)	PTPN3	GO:0000902,GO:0000904,GO:0001784,GO:0002028,GO:0003254,GO:0003674,GO:0003824,GO:0004721,GO:0004725,GO:0004726,GO:0005488,GO:0005515,GO:0005575,GO:0005622,GO:0005623,GO:0005634,GO:0005654,GO:0005737,GO:0005739,GO:0005856,GO:0005886,GO:0006464,GO:0006468,GO:0006470,GO:0006793,GO:0006796,GO:0006807,GO:0006928,GO:0006935,GO:0007275,GO:0007346,GO:0007399,GO:0007409,GO:0007411,GO:0007417,GO:0007420,GO:…	3.1.3.48	ko:K18027,ko:K18037	-	-	-	-	ko00000,ko01000,ko01009	-	-	-	FA,FERM_C,FERM_M,FERM_N,PDZ,Y_phosphatase
lcl|KQ435687.1_prot_KOX81397.1_76	132113.XP_003491659.1	0.0	1446.0	KOG0045@1|root,KOG0045@2759|Eukaryota,38GI9@33154|Opisthokonta,3BAJN@33208|Metazoa,3CXBA@33213|Bilateria,41TEP@6656|Arthropoda,3SHHD@50557|Insecta,46KC3@7399|Hymenoptera	33208|Metazoa	OT	Calpain-like thiol protease family.	CAPN7	GO:0003674,GO:0003824,GO:0004175,GO:0004197,GO:0004198,GO:0005488,GO:0005515,GO:0005575,GO:0005622,GO:0005623,GO:0005634,GO:0005737,GO:0006508,GO:0006807,GO:0008150,GO:0008152,GO:0008233,GO:0008234,GO:0010632,GO:0010634,GO:0016787,GO:0019538,GO:0019904,GO:0030334,GO:0030335,GO:0032879,GO:0040012,GO:0040017,GO:0043170,GO:0043226,GO:0043227,GO:0043229,GO:0043231,GO:0044238,GO:0044424,GO:0044464,GO:…	-	ko:K08576	-	-	-	-	ko00000,ko01000,ko01002	-	-	-	Calpain_III,MIT,Peptidase_C2
lcl|KQ435687.1_prot_KOX81398.1_77	7460.GB44780-PA	5.41e-226	622.0	COG1405@1|root,KOG1597@2759|Eukaryota,38ZN1@33154|Opisthokonta,3BCZE@33208|Metazoa,3CXPK@33213|Bilateria,41TQP@6656|Arthropoda,3SHBM@50557|Insecta,46HII@7399|Hymenoptera	33208|Metazoa	K	Transcription factor TFIIB repeat	TfIIB	GO:0001173,GO:0001174,GO:0003674,GO:0005488,GO:0005515,GO:0005575,GO:0005622,GO:0005623,GO:0005634,GO:0006139,GO:0006351,GO:0006352,GO:0006355,GO:0006357,GO:0006366,GO:0006367,GO:0006725,GO:0006807,GO:0008134,GO:0008150,GO:0008152,GO:0009058,GO:0009059,GO:0009889,GO:0009987,GO:0010467,GO:0010468,GO:0010556,GO:0016070,GO:0018130,GO:0019219,GO:0019222,GO:0019438,GO:0031323,GO:0031326,GO:0032774,GO:…	-	ko:K03124	ko03022,ko05169,ko05203,map03022,map05169,map05203	-	-	-	ko00000,ko00001,ko03021	-	-	-	TFIIB,TF_Zn_Ribbon
lcl|KQ435687.1_prot_KOX81399.1_78	132113.XP_003491661.1	1.85e-87	259.0	KOG3691@1|root,KOG3691@2759|Eukaryota,38DB8@33154|Opisthokonta,3BD32@33208|Metazoa,3CVXK@33213|Bilateria,41UKZ@6656|Arthropoda,3SGRF@50557|Insecta,46IJ3@7399|Hymenoptera	33208|Metazoa	U	Sec8 exocyst complex component specific domain	EXOC4	GO:0000003,GO:0000145,GO:0000212,GO:0000226,GO:0000910,GO:0000916,GO:0001505,GO:0001667,GO:0001704,GO:0001707,GO:0002064,GO:0002065,GO:0002066,GO:0003006,GO:0003674,GO:0005488,GO:0005515,GO:0005575,GO:0005622,GO:0005623,GO:0005737,GO:0005829,GO:0005886,GO:0005902,GO:0005938,GO:0006605,GO:0006612,GO:0006810,GO:0006836,GO:0006886,GO:0006887,GO:0006892,GO:0006893,GO:0006903,GO:0006904,GO:0006928,GO:…	-	ko:K06111	-	-	-	-	ko00000,ko04131	-	-	-	Sec8_exocyst
lcl|KQ435687.1_prot_KOX81400.1_79	132113.XP_003491662.1	1.89e-110	332.0	KOG0645@1|root,KOG0645@2759|Eukaryota,38CGJ@33154|Opisthokonta,3BBGF@33208|Metazoa,3CUQC@33213|Bilateria,41UU7@6656|Arthropoda,3SJJM@50557|Insecta,46GZ1@7399|Hymenoptera	33208|Metazoa	S	Essential component of the cytosolic iron-sulfur (Fe S) protein assembly machinery. Required for the maturation of extramitochondrial Fe S proteins	CIAO1	GO:0003674,GO:0003700,GO:0005488,GO:0005515,GO:0005575,GO:0005622,GO:0005623,GO:0005737,GO:0005819,GO:0005829,GO:0005856,GO:0006355,GO:0006357,GO:0006790,GO:0008150,GO:0008152,GO:0008284,GO:0009889,GO:0009987,GO:0010468,GO:0010556,GO:0015630,GO:0016043,GO:0016226,GO:0019219,GO:0019222,GO:0022607,GO:0031163,GO:0031323,GO:0031326,GO:0032991,GO:0042127,GO:0043226,GO:0043228,GO:0043229,GO:0043232,GO:…	-	-	-	-	-	-	-	-	-	-	WD40
lcl|KQ435687.1_prot_KOX81401.1_80	7460.GB44783-PA	3.4e-147	420.0	COG0327@1|root,KOG4131@2759|Eukaryota,39U3J@33154|Opisthokonta,3BE81@33208|Metazoa,3CY48@33213|Bilateria,41XIF@6656|Arthropoda,3SGM6@50557|Insecta,46H8W@7399|Hymenoptera	33208|Metazoa	S	NIF3 (NGG1p interacting factor 3)	NIF3L1	GO:0003674,GO:0005488,GO:0005515,GO:0005575,GO:0005622,GO:0005623,GO:0005634,GO:0005737,GO:0005739,GO:0006355,GO:0007275,GO:0007399,GO:0008134,GO:0008150,GO:0009889,GO:0009890,GO:0009891,GO:0009892,GO:0009893,GO:0009987,GO:0010468,GO:0010556,GO:0010557,GO:0010558,GO:0010604,GO:0010605,GO:0010628,GO:0019219,GO:0019222,GO:0022008,GO:0030154,GO:0030182,GO:0031323,GO:0031324,GO:0031325,GO:0031326,GO:…	-	-	-	-	-	-	-	-	-	-	NIF3
lcl|KQ435687.1_prot_KOX81402.1_81	132113.XP_003491663.1	1.01e-171	480.0	KOG3510@1|root,KOG3510@2759|Eukaryota,39WNB@33154|Opisthokonta,3BK9B@33208|Metazoa,3D017@33213|Bilateria,41XSI@6656|Arthropoda,3SIWU@50557|Insecta,46H7G@7399|Hymenoptera	33208|Metazoa	T	Defective proboscis extension response	-	GO:0008150,GO:0009987,GO:0016043,GO:0050808,GO:0071840	-	-	-	-	-	-	-	-	-	-	I-set,Ig_3,ig
lcl|KQ435687.1_prot_KOX81403.1_82	132113.XP_003491665.1	2.56e-204	568.0	COG5220@1|root,KOG3800@2759|Eukaryota,38CBI@33154|Opisthokonta,3BDRT@33208|Metazoa,3CRG2@33213|Bilateria,41UAC@6656|Arthropoda,3SJUT@50557|Insecta,46FS3@7399|Hymenoptera	33208|Metazoa	O	CDK-activating kinase assembly factor MAT1	MNAT1	GO:0000079,GO:0000082,GO:0000278,GO:0000428,GO:0001932,GO:0003674,GO:0005488,GO:0005515,GO:0005575,GO:0005622,GO:0005623,GO:0005634,GO:0005654,GO:0005667,GO:0005675,GO:0005737,GO:0005829,GO:0006139,GO:0006259,GO:0006281,GO:0006283,GO:0006289,GO:0006294,GO:0006351,GO:0006352,GO:0006353,GO:0006354,GO:0006355,GO:0006357,GO:0006360,GO:0006361,GO:0006363,GO:0006366,GO:0006367,GO:0006368,GO:0006370,GO:…	-	ko:K10842	ko03022,ko03420,map03022,map03420	M00290	-	-	ko00000,ko00001,ko00002,ko03021,ko03400	-	-	-	MAT1,zf-C3HC4_5
lcl|KQ435688.1_prot_KOX81310.1_83	7460.GB46547-PA	1.09e-95	284.0	KOG3510@1|root,KOG3510@2759|Eukaryota,3AAST@33154|Opisthokonta,3BU66@33208|Metazoa,3DBPI@33213|Bilateria,421FZ@6656|Arthropoda,3SMH7@50557|Insecta,46GNW@7399|Hymenoptera	33208|Metazoa	T	Immunoglobulin V-set domain	-	GO:0003008,GO:0005575,GO:0005623,GO:0005886,GO:0005887,GO:0007600,GO:0007606,GO:0008150,GO:0009987,GO:0016020,GO:0016021,GO:0016043,GO:0031224,GO:0031226,GO:0032501,GO:0044425,GO:0044459,GO:0044464,GO:0050808,GO:0050877,GO:0071840,GO:0071944	-	-	-	-	-	-	-	-	-	-	I-set,ig
lcl|KQ435688.1_prot_KOX81320.1_93	7070.TC001824-PA	3.63e-24	106.0	COG2801@1|root,KOG0017@2759|Eukaryota,38F42@33154|Opisthokonta,3BI8I@33208|Metazoa,3D5CW@33213|Bilateria,4224Q@6656|Arthropoda,3SQKC@50557|Insecta	33208|Metazoa	L	retrotransposable element Tf2 155 kDa protein type 1-like	-	-	-	-	-	-	-	-	-	-	-	-	RVT_1,rve
lcl|KQ435689.1_prot_KOX81197.1_95	7460.GB43640-PA	4.17e-20	94.4	2CZJD@1|root,2S4RK@2759|Eukaryota,3A69G@33154|Opisthokonta,3BTG5@33208|Metazoa,3D9WH@33213|Bilateria,420EK@6656|Arthropoda,3SNXK@50557|Insecta,46IC0@7399|Hymenoptera	33208|Metazoa	-	-	-	-	-	ko:K03259	ko01521,ko03013,ko04066,ko04150,ko04151,ko04211,ko04910,map01521,map03013,map04066,map04150,map04151,map04211,map04910	M00428	-	-	ko00000,ko00001,ko00002,ko03012,ko03019	-	-	-	-
lcl|KQ435689.1_prot_KOX81198.1_96	132113.XP_003493033.1	4.73e-72	219.0	COG0228@1|root,KOG3419@2759|Eukaryota,3A4RT@33154|Opisthokonta,3CNQX@33208|Metazoa,3D8U0@33213|Bilateria,42068@6656|Arthropoda,3SN4Q@50557|Insecta,46M9Q@7399|Hymenoptera	33208|Metazoa	J	Ribosomal protein S16	MRPS16	-	-	ko:K02959	ko03010,map03010	M00178	-	-	br01610,ko00000,ko00001,ko00002,ko03011,ko03029	-	-	-	Ribosomal_S16
lcl|KQ435689.1_prot_KOX81199.1_97	132113.XP_003493063.1	3.56e-128	373.0	2F70C@1|root,2T82Z@2759|Eukaryota,392HP@33154|Opisthokonta,3C7WE@33208|Metazoa,3DNX0@33213|Bilateria,42BG6@6656|Arthropoda,3SUNB@50557|Insecta,46MEX@7399|Hymenoptera	33208|Metazoa	-	-	-	-	-	-	-	-	-	-	-	-	-	-	-
lcl|KQ435689.1_prot_KOX81200.1_98	7460.GB43538-PA	7.01e-40	132.0	2DZZ2@1|root,2S7F9@2759|Eukaryota,3AC0X@33154|Opisthokonta,3BVJV@33208|Metazoa,3DCCF@33213|Bilateria,423NE@6656|Arthropoda,3SS27@50557|Insecta	33208|Metazoa	-	-	-	-	-	-	-	-	-	-	-	-	-	-	-
lcl|KQ435689.1_prot_KOX81202.1_100	132113.XP_003493029.1	2.13e-268	740.0	KOG3644@1|root,KOG3644@2759|Eukaryota,38BM7@33154|Opisthokonta,3BA9E@33208|Metazoa,3CRD3@33213|Bilateria,41UGU@6656|Arthropoda,3SGCC@50557|Insecta,46GWD@7399|Hymenoptera	33208|Metazoa	T	Neurotransmitter-gated ion-channel transmembrane region	GLRA3	GO:0000003,GO:0001101,GO:0001508,GO:0001964,GO:0002087,GO:0003008,GO:0003012,GO:0003674,GO:0005215,GO:0005216,GO:0005230,GO:0005231,GO:0005234,GO:0005237,GO:0005253,GO:0005254,GO:0005488,GO:0005515,GO:0005575,GO:0005622,GO:0005623,GO:0005737,GO:0005783,GO:0005886,GO:0005887,GO:0006810,GO:0006811,GO:0006820,GO:0006821,GO:0006936,GO:0007154,GO:0007165,GO:0007166,GO:0007186,GO:0007218,GO:0007267,GO:…	-	ko:K05193,ko:K05194,ko:K05195,ko:K05271,ko:K05273	ko04080,map04080	-	-	-	ko00000,ko00001,ko04040,ko04131	1.A.9.3,1.A.9.4	-	-	Neur_chan_LBD,Neur_chan_memb
lcl|KQ435689.1_prot_KOX81203.1_101	7460.GB43544-PA	1.47e-140	398.0	COG2012@1|root,KOG3218@2759|Eukaryota,398T1@33154|Opisthokonta,3BAP2@33208|Metazoa,3D1KQ@33213|Bilateria,41VKQ@6656|Arthropoda,3SJH3@50557|Insecta,46GES@7399|Hymenoptera	33208|Metazoa	K	RNA polymerase Rpb5, C-terminal domain	POLR2E	GO:0000375,GO:0000377,GO:0000398,GO:0000428,GO:0003674,GO:0003824,GO:0003899,GO:0005575,GO:0005622,GO:0005623,GO:0005634,GO:0005654,GO:0005665,GO:0005666,GO:0005730,GO:0005736,GO:0005737,GO:0005829,GO:0006139,GO:0006259,GO:0006281,GO:0006283,GO:0006289,GO:0006351,GO:0006352,GO:0006353,GO:0006354,GO:0006360,GO:0006361,GO:0006363,GO:0006366,GO:0006367,GO:0006368,GO:0006370,GO:0006396,GO:0006397,GO:…	-	ko:K03013	ko00230,ko00240,ko01100,ko03020,ko04623,ko05016,ko05169,map00230,map00240,map01100,map03020,map04623,map05016,map05169	M00180,M00181,M00182	R00435,R00441,R00442,R00443	RC02795	br01611,ko00000,ko00001,ko00002,ko03021,ko03400	-	-	-	RNA_pol_Rpb5_C,RNA_pol_Rpb5_N
lcl|KQ435689.1_prot_KOX81204.1_102	7460.GB43638-PA	5.18e-187	519.0	KOG3601@1|root,KOG3601@2759|Eukaryota,38H2P@33154|Opisthokonta,3BAEW@33208|Metazoa,3CZEX@33213|Bilateria,41UYN@6656|Arthropoda,3SHT6@50557|Insecta,46HGI@7399|Hymenoptera	33208|Metazoa	T	Src homology 2 domains	sem-5	GO:0000003,GO:0000165,GO:0000186,GO:0000578,GO:0001654,GO:0001700,GO:0001745,GO:0001751,GO:0001752,GO:0001754,GO:0001932,GO:0001933,GO:0001934,GO:0002009,GO:0002064,GO:0002065,GO:0002066,GO:0002119,GO:0002164,GO:0002165,GO:0002376,GO:0003002,GO:0003006,GO:0003008,GO:0003674,GO:0003824,GO:0004672,GO:0004713,GO:0004715,GO:0005070,GO:0005102,GO:0005118,GO:0005154,GO:0005488,GO:0005515,GO:0005575,GO:…	-	ko:K04364	ko01521,ko01522,ko04010,ko04012,ko04013,ko04014,ko04062,ko04068,ko04072,ko04150,ko04151,ko04320,ko04380,ko04510,ko04540,ko04550,ko04630,ko04650,ko04660,ko04662,ko04664,ko04714,ko04722,ko04910,ko04912,ko04915,ko04917,ko04926,ko05034,ko05160,ko05161,ko05165,ko05200,ko05203,ko05205,ko05206,ko05210,ko05211,ko05213,ko05214,ko05215,ko05220,ko05221,ko05223,ko05224,ko05225,ko05226,ko05231,map01521,map015…	-	-	-	ko00000,ko00001,ko04131	-	-	-	SH2,SH3_1
lcl|KQ435689.1_prot_KOX81210.1_108	7460.GB43546-PA	5.05e-190	534.0	28ITR@1|root,2QR55@2759|Eukaryota,39PFD@33154|Opisthokonta,3BMTK@33208|Metazoa,3D3DS@33213|Bilateria,41XAC@6656|Arthropoda,3SGE6@50557|Insecta,46KYA@7399|Hymenoptera	33208|Metazoa	-	-	-	GO:0001654,GO:0005575,GO:0005622,GO:0005623,GO:0005634,GO:0007275,GO:0007423,GO:0007444,GO:0008150,GO:0009888,GO:0022416,GO:0032501,GO:0032502,GO:0035220,GO:0035295,GO:0043226,GO:0043227,GO:0043229,GO:0043231,GO:0044424,GO:0044464,GO:0048513,GO:0048731,GO:0048749,GO:0048856,GO:0060429	-	-	-	-	-	-	-	-	-	-	HHH
lcl|KQ435689.1_prot_KOX81211.1_109	132113.XP_003493026.1	0.0	1317.0	KOG3711@1|root,KOG3711@2759|Eukaryota,38HGV@33154|Opisthokonta,3BIMW@33208|Metazoa,3CTS8@33213|Bilateria,41V4A@6656|Arthropoda,3SGDY@50557|Insecta,46HAS@7399|Hymenoptera	33208|Metazoa	S	Cell cycle and development regulator	ASUN	GO:0000003,GO:0000226,GO:0000278,GO:0000428,GO:0002064,GO:0002065,GO:0002066,GO:0003002,GO:0003006,GO:0005575,GO:0005622,GO:0005623,GO:0005634,GO:0005654,GO:0005737,GO:0006139,GO:0006351,GO:0006366,GO:0006396,GO:0006403,GO:0006725,GO:0006807,GO:0006928,GO:0006996,GO:0007010,GO:0007017,GO:0007049,GO:0007051,GO:0007052,GO:0007275,GO:0007276,GO:0007281,GO:0007283,GO:0007292,GO:0007304,GO:0007306,GO:…	-	-	-	-	-	-	-	-	-	-	DUF2151
lcl|KQ435689.1_prot_KOX81212.1_110	132113.XP_003493025.1	1.88e-207	576.0	COG0052@1|root,KOG0830@2759|Eukaryota,38E10@33154|Opisthokonta,3BAV4@33208|Metazoa,3CSAI@33213|Bilateria,41VVS@6656|Arthropoda,3SGKJ@50557|Insecta,46G1Y@7399|Hymenoptera	33208|Metazoa	J	Required for the assembly and or stability of the 40S ribosomal subunit. Required for the processing of the 20S rRNA- precursor to mature 18S rRNA in a late step of the maturation of 40S ribosomal subunits	RPSA	GO:0000028,GO:0000184,GO:0000447,GO:0000460,GO:0000461,GO:0000462,GO:0000466,GO:0000469,GO:0000478,GO:0000479,GO:0000956,GO:0002181,GO:0003674,GO:0003735,GO:0005055,GO:0005198,GO:0005488,GO:0005515,GO:0005575,GO:0005576,GO:0005604,GO:0005622,GO:0005623,GO:0005634,GO:0005654,GO:0005737,GO:0005783,GO:0005789,GO:0005791,GO:0005829,GO:0005840,GO:0005886,GO:0006139,GO:0006364,GO:0006396,GO:0006401,GO:…	-	ko:K02998,ko:K21848	ko03010,map03010	M00177	-	-	br01610,ko00000,ko00001,ko00002,ko03011,ko04131	9.A.19.1	-	-	40S_SA_C,Ribosomal_S2
lcl|KQ435689.1_prot_KOX81213.1_111	400682.PAC_15708359	1.84e-13	70.5	COG2801@1|root,KOG0017@2759|Eukaryota,38F42@33154|Opisthokonta,3BI8I@33208|Metazoa	33208|Metazoa	L	retrotransposable element Tf2 155 kDa protein type 1-like	-	-	-	-	-	-	-	-	-	-	-	-	RVT_1,rve
lcl|KQ435689.1_prot_KOX81214.1_112	7029.ACYPI080899-PA	4.51e-22	95.1	COG2801@1|root,2STX0@2759|Eukaryota,3APX0@33154|Opisthokonta,3C31H@33208|Metazoa,3DIGP@33213|Bilateria,42A78@6656|Arthropoda,3SZNS@50557|Insecta,3EE89@33342|Paraneoptera	2759|Eukaryota	L	transposition	-	-	-	-	-	-	-	-	-	-	-	-	-
lcl|KQ435689.1_prot_KOX81215.1_113	13249.RPRC003510-PA	3.84e-94	275.0	COG0093@1|root,KOG0901@2759|Eukaryota,39ZWX@33154|Opisthokonta,3BPE2@33208|Metazoa,3D69J@33213|Bilateria,41YRZ@6656|Arthropoda,3SKZJ@50557|Insecta,3E9X7@33342|Paraneoptera	33208|Metazoa	J	Ribosomal protein L14p/L23e	RPL23	GO:0000122,GO:0000184,GO:0000956,GO:0001221,GO:0001223,GO:0002181,GO:0003674,GO:0003676,GO:0003723,GO:0003735,GO:0004857,GO:0005198,GO:0005488,GO:0005515,GO:0005575,GO:0005622,GO:0005623,GO:0005634,GO:0005654,GO:0005730,GO:0005737,GO:0005783,GO:0005789,GO:0005791,GO:0005829,GO:0005840,GO:0006139,GO:0006355,GO:0006357,GO:0006401,GO:0006402,GO:0006412,GO:0006413,GO:0006518,GO:0006605,GO:0006606,GO:…	-	ko:K02894	ko03010,map03010	M00177	-	-	br01610,ko00000,ko00001,ko00002,ko03011	-	-	-	Ribosomal_L14
lcl|KQ435689.1_prot_KOX81216.1_114	103372.F4WXB1	7.99e-155	446.0	KOG3027@1|root,KOG3027@2759|Eukaryota,39TVI@33154|Opisthokonta,3BAN3@33208|Metazoa,3CUY0@33213|Bilateria,41WF0@6656|Arthropoda,3SGFG@50557|Insecta,46G7A@7399|Hymenoptera	33208|Metazoa	MU	Glutathione S-transferase N-terminal domain	MTX2	GO:0005575,GO:0005622,GO:0005623,GO:0005634,GO:0005730,GO:0005737,GO:0005739,GO:0005740,GO:0005741,GO:0006605,GO:0006626,GO:0006810,GO:0006839,GO:0006886,GO:0006996,GO:0007005,GO:0008104,GO:0008150,GO:0009987,GO:0015031,GO:0015833,GO:0016020,GO:0016043,GO:0019867,GO:0031090,GO:0031966,GO:0031967,GO:0031968,GO:0031974,GO:0031975,GO:0031981,GO:0033036,GO:0033365,GO:0034613,GO:0042886,GO:0043226,GO:…	-	ko:K17776	-	-	-	-	ko00000,ko03029	-	-	-	GST_C_6,Tom37
lcl|KQ435689.1_prot_KOX81217.1_115	132113.XP_003493013.1	0.0	3005.0	KOG1848@1|root,KOG1848@2759|Eukaryota,38EK8@33154|Opisthokonta,3BCYV@33208|Metazoa,3CZR1@33213|Bilateria,41V4U@6656|Arthropoda,3SH66@50557|Insecta,46H9K@7399|Hymenoptera	33208|Metazoa	S	C-terminal region of Mon2 protein	MON2	GO:0000003,GO:0000578,GO:0003002,GO:0003006,GO:0003674,GO:0005488,GO:0005515,GO:0005519,GO:0005575,GO:0005622,GO:0005623,GO:0005737,GO:0005768,GO:0005794,GO:0006810,GO:0006892,GO:0006895,GO:0006996,GO:0007010,GO:0007028,GO:0007275,GO:0007276,GO:0007281,GO:0007292,GO:0007308,GO:0007309,GO:0007314,GO:0007315,GO:0007318,GO:0007350,GO:0007351,GO:0007389,GO:0008092,GO:0008104,GO:0008150,GO:0008358,GO:…	-	ko:K18466	ko04144,map04144	-	-	-	ko00000,ko00001,ko04131	-	-	-	DCB,DUF1981,Mon2_C,Sec7_N
lcl|KQ435689.1_prot_KOX81218.1_116	7460.GB51009-PA	0.0	998.0	COG0459@1|root,KOG0358@2759|Eukaryota,39NW1@33154|Opisthokonta,3BCK9@33208|Metazoa,3CVW1@33213|Bilateria,41XMD@6656|Arthropoda,3SJS5@50557|Insecta,46FW2@7399|Hymenoptera	33208|Metazoa	O	assists the folding of proteins upon ATP hydrolysis	CCT4	GO:0000003,GO:0002199,GO:0003674,GO:0005488,GO:0005515,GO:0005575,GO:0005622,GO:0005623,GO:0005634,GO:0005654,GO:0005737,GO:0005813,GO:0005815,GO:0005829,GO:0005832,GO:0005856,GO:0005874,GO:0006403,GO:0006457,GO:0006458,GO:0006810,GO:0007275,GO:0007338,GO:0007339,GO:0008037,GO:0008150,GO:0009566,GO:0009653,GO:0009791,GO:0009886,GO:0009889,GO:0009891,GO:0009893,GO:0009987,GO:0009988,GO:0010171,GO:…	-	ko:K09496	-	-	-	-	ko00000,ko03036,ko03110,ko04147	-	-	-	Cpn60_TCP1
lcl|KQ435689.1_prot_KOX81219.1_117	132113.XP_003493016.1	0.0	1758.0	KOG3693@1|root,KOG3693@2759|Eukaryota,38D64@33154|Opisthokonta,3BBWT@33208|Metazoa,3CRBC@33213|Bilateria,41V31@6656|Arthropoda,3SH8Z@50557|Insecta,46F0R@7399|Hymenoptera	33208|Metazoa	O	Folliculin-interacting protein C-terminus	FNIP1	GO:0000122,GO:0001775,GO:0001932,GO:0001934,GO:0002327,GO:0002376,GO:0002520,GO:0002521,GO:0002682,GO:0002902,GO:0002904,GO:0003674,GO:0004857,GO:0005085,GO:0005488,GO:0005515,GO:0005575,GO:0005622,GO:0005623,GO:0005737,GO:0006355,GO:0006357,GO:0006464,GO:0006468,GO:0006793,GO:0006796,GO:0006807,GO:0006915,GO:0006950,GO:0006974,GO:0006996,GO:0007005,GO:0007154,GO:0007165,GO:0007275,GO:0008150,GO:…	-	ko:K20400,ko:K20401	ko04150,map04150	-	-	-	ko00000,ko00001	-	-	-	FNIP_C,FNIP_M,FNIP_N
lcl|KQ435689.1_prot_KOX81220.1_118	132113.XP_003493056.1	1.85e-234	649.0	COG0484@1|root,KOG0714@2759|Eukaryota,398ED@33154|Opisthokonta,3BNXD@33208|Metazoa,3D30V@33213|Bilateria,41X9G@6656|Arthropoda,3SK16@50557|Insecta,46F7T@7399|Hymenoptera	33208|Metazoa	O	DnaJ C terminal domain	-	-	-	ko:K09519	-	-	-	-	ko00000,ko03110	-	-	-	DnaJ,DnaJ_C
lcl|KQ435689.1_prot_KOX81221.1_119	7460.GB51010-PA	2.56e-88	271.0	2E8AB@1|root,2SET9@2759|Eukaryota,39NDJ@33154|Opisthokonta,3CPY6@33208|Metazoa,3E63E@33213|Bilateria,42CT8@6656|Arthropoda,3T0JZ@50557|Insecta	33208|Metazoa	K	high mobility group	-	-	-	-	-	-	-	-	-	-	-	-	HMG_box
lcl|KQ435689.1_prot_KOX81222.1_120	132113.XP_003493018.1	0.0	918.0	29KGP@1|root,2RTRQ@2759|Eukaryota,39NDK@33154|Opisthokonta,3CPY7@33208|Metazoa,3E63F@33213|Bilateria,42B5W@6656|Arthropoda,3T0K0@50557|Insecta,46J0C@7399|Hymenoptera	33208|Metazoa	-	-	-	-	-	-	-	-	-	-	-	-	-	-	-
lcl|KQ435689.1_prot_KOX81223.1_121	7460.GB51013-PA	1.36e-305	845.0	KOG3585@1|root,KOG3585@2759|Eukaryota,38UN9@33154|Opisthokonta,3BABQ@33208|Metazoa,3CV9F@33213|Bilateria,41UNF@6656|Arthropoda,3SJAJ@50557|Insecta,46F2C@7399|Hymenoptera	33208|Metazoa	K	Domain first found in the mice T locus (Brachyury) protein	T	GO:0000003,GO:0000122,GO:0000228,GO:0000578,GO:0000785,GO:0000790,GO:0000976,GO:0000977,GO:0000978,GO:0000980,GO:0000981,GO:0000987,GO:0000988,GO:0000989,GO:0001012,GO:0001067,GO:0001076,GO:0001085,GO:0001102,GO:0001158,GO:0001191,GO:0001501,GO:0001568,GO:0001570,GO:0001655,GO:0001667,GO:0001702,GO:0001704,GO:0001707,GO:0001709,GO:0001756,GO:0001822,GO:0001838,GO:0001839,GO:0001840,GO:0001841,GO:…	-	ko:K10172,ko:K10184	-	-	-	-	ko00000,ko03000	-	-	-	T-box
lcl|KQ435689.1_prot_KOX81224.1_122	132113.XP_003493019.1	0.0	946.0	KOG0006@1|root,KOG0006@2759|Eukaryota,39TKX@33154|Opisthokonta,3BAVM@33208|Metazoa,3CS3K@33213|Bilateria,41WYY@6656|Arthropoda,3SHXY@50557|Insecta,46G3T@7399|Hymenoptera	33208|Metazoa	O	E3 ubiquitin-protein ligase	PARK2	GO:0000003,GO:0000122,GO:0000139,GO:0000151,GO:0000209,GO:0000266,GO:0000422,GO:0000423,GO:0000976,GO:0001067,GO:0001101,GO:0001504,GO:0001505,GO:0001558,GO:0001664,GO:0001932,GO:0001933,GO:0001959,GO:0001961,GO:0001963,GO:0001964,GO:0002020,GO:0002791,GO:0002792,GO:0002793,GO:0003006,GO:0003008,GO:0003674,GO:0003676,GO:0003677,GO:0003690,GO:0003700,GO:0003779,GO:0003824,GO:0004842,GO:0005102,GO:…	2.3.2.31	ko:K04556	ko04120,ko04137,ko04141,ko05012,map04120,map04137,map04141,map05012	-	-	-	ko00000,ko00001,ko01000,ko03029,ko04121,ko04131	-	-	-	IBR,ubiquitin
lcl|KQ435689.1_prot_KOX81226.1_124	132113.XP_003493022.1	3.69e-121	347.0	KOG0041@1|root,KOG0041@2759|Eukaryota,39GAQ@33154|Opisthokonta,3BHRZ@33208|Metazoa,3CXRD@33213|Bilateria,41XS7@6656|Arthropoda,3SKSE@50557|Insecta,46K9K@7399|Hymenoptera	33208|Metazoa	T	EF-hand domain pair	EFHD1	GO:0003674,GO:0005488,GO:0005509,GO:0005575,GO:0005622,GO:0005623,GO:0005737,GO:0005739,GO:0005740,GO:0005743,GO:0005886,GO:0005912,GO:0005924,GO:0005927,GO:0007275,GO:0007399,GO:0007498,GO:0008150,GO:0009888,GO:0009987,GO:0016020,GO:0016043,GO:0019866,GO:0022008,GO:0030030,GO:0030054,GO:0030055,GO:0030154,GO:0030182,GO:0031090,GO:0031175,GO:0031966,GO:0031967,GO:0031975,GO:0032501,GO:0032502,GO:…	-	-	-	-	-	-	-	-	-	-	EF-hand_1,EF-hand_5,EF-hand_6,EF-hand_7
lcl|KQ435689.1_prot_KOX81227.1_125	132113.XP_003493023.1	0.0	1221.0	COG1506@1|root,KOG2100@2759|Eukaryota,38B5Y@33154|Opisthokonta,3BDDF@33208|Metazoa,3CXCG@33213|Bilateria,41W4E@6656|Arthropoda,3SKMT@50557|Insecta,46EA6@7399|Hymenoptera	33208|Metazoa	O	Prolyl oligopeptidase family	APEH	GO:0001775,GO:0002252,GO:0002263,GO:0002274,GO:0002275,GO:0002283,GO:0002366,GO:0002376,GO:0002443,GO:0002444,GO:0002446,GO:0003674,GO:0003824,GO:0004175,GO:0004252,GO:0005488,GO:0005515,GO:0005575,GO:0005576,GO:0005622,GO:0005623,GO:0005634,GO:0005635,GO:0005737,GO:0005829,GO:0006412,GO:0006415,GO:0006508,GO:0006518,GO:0006807,GO:0006810,GO:0006887,GO:0006955,GO:0008150,GO:0008152,GO:0008233,GO:…	3.4.19.1	ko:K01303	-	-	-	-	ko00000,ko01000,ko01002	-	-	-	Peptidase_S9
lcl|KQ435689.1_prot_KOX81228.1_126	132113.XP_003493057.1	1.18e-192	540.0	2E377@1|root,2SABT@2759|Eukaryota,3AAK2@33154|Opisthokonta,3CPF7@33208|Metazoa,3DBEH@33213|Bilateria,42130@6656|Arthropoda,3SPJI@50557|Insecta,46M4X@7399|Hymenoptera	33208|Metazoa	-	-	-	-	-	-	-	-	-	-	-	-	-	-	-
lcl|KQ435689.1_prot_KOX81229.1_127	7460.GB51016-PA	0.0	1323.0	2CMXN@1|root,2QSJW@2759|Eukaryota,38D5Y@33154|Opisthokonta,3BCBK@33208|Metazoa,3CYQ3@33213|Bilateria	33208|Metazoa	S	coiled-coil domain-containing protein 108	CCDC108	-	-	-	-	-	-	-	-	-	-	-	ASH,PapD-like
lcl|KQ435689.1_prot_KOX81230.1_128	132113.XP_003493059.1	1.18e-173	485.0	COG0220@1|root,KOG3115@2759|Eukaryota,38EJS@33154|Opisthokonta,3BGW2@33208|Metazoa,3CZXB@33213|Bilateria,41WQM@6656|Arthropoda,3SGI1@50557|Insecta,46JWZ@7399|Hymenoptera	33208|Metazoa	J	Catalyzes the formation of N(7)-methylguanine at position 46 (m7G46) in tRNA	METTL1	GO:0001510,GO:0003674,GO:0003824,GO:0005575,GO:0005622,GO:0005623,GO:0005634,GO:0005654,GO:0005730,GO:0005737,GO:0005829,GO:0006139,GO:0006396,GO:0006399,GO:0006400,GO:0006725,GO:0006807,GO:0008033,GO:0008150,GO:0008152,GO:0008168,GO:0008173,GO:0008175,GO:0008176,GO:0008757,GO:0009451,GO:0009987,GO:0010467,GO:0016070,GO:0016423,GO:0016740,GO:0016741,GO:0030488,GO:0031974,GO:0031981,GO:0032259,GO:…	2.1.1.33	ko:K03439	-	-	-	-	ko00000,ko01000,ko03016	-	-	-	Methyltransf_4
lcl|KQ435689.1_prot_KOX81231.1_129	132113.XP_003493060.1	0.0	2078.0	COG0666@1|root,KOG0502@2759|Eukaryota,39FDA@33154|Opisthokonta,3BGSV@33208|Metazoa,3CS2Z@33213|Bilateria,41Y2Q@6656|Arthropoda,3SIY3@50557|Insecta,46KGJ@7399|Hymenoptera	33208|Metazoa	S	KAP family P-loop domain	KIDINS220	GO:0000186,GO:0001932,GO:0001934,GO:0003674,GO:0005488,GO:0005515,GO:0005575,GO:0005622,GO:0005623,GO:0005737,GO:0005768,GO:0005770,GO:0005829,GO:0007154,GO:0007165,GO:0007166,GO:0007275,GO:0007399,GO:0008150,GO:0009719,GO:0009893,GO:0009966,GO:0009967,GO:0009987,GO:0010033,GO:0010562,GO:0010604,GO:0010646,GO:0010647,GO:0010720,GO:0010975,GO:0010976,GO:0012505,GO:0019207,GO:0019220,GO:0019222,GO:…	-	ko:K12460	ko04722,map04722	-	-	-	ko00000,ko00001	-	-	-	Ank,Ank_2,Ank_4,Ank_5,KAP_NTPase
lcl|KQ435689.1_prot_KOX81232.1_130	132113.XP_003493024.1	0.0	1323.0	KOG3530@1|root,KOG3530@2759|Eukaryota,38EPC@33154|Opisthokonta,3BE55@33208|Metazoa,3CXJ2@33213|Bilateria,41W0B@6656|Arthropoda,3SIBU@50557|Insecta,46FJ6@7399|Hymenoptera	33208|Metazoa	S	FERM adjacent (FA)	EPB41L4B	GO:0000578,GO:0000902,GO:0000904,GO:0001654,GO:0001667,GO:0001700,GO:0001701,GO:0001704,GO:0001707,GO:0001726,GO:0001738,GO:0001754,GO:0001756,GO:0001837,GO:0001839,GO:0001840,GO:0001894,GO:0001952,GO:0001954,GO:0002009,GO:0002064,GO:0003002,GO:0003382,GO:0003383,GO:0003674,GO:0005198,GO:0005200,GO:0005488,GO:0005515,GO:0005575,GO:0005622,GO:0005623,GO:0005634,GO:0005737,GO:0005829,GO:0005856,GO:…	-	ko:K21111	ko04530,map04530	-	-	-	ko00000,ko00001	-	-	-	FA,FERM_C,FERM_M,FERM_N
lcl|KQ435689.1_prot_KOX81234.1_132	132113.XP_003493892.1	3.56e-287	785.0	COG0087@1|root,KOG0746@2759|Eukaryota,38CDY@33154|Opisthokonta,3BANX@33208|Metazoa,3CYPX@33213|Bilateria,41UE9@6656|Arthropoda,3SI1X@50557|Insecta,46HE1@7399|Hymenoptera	33208|Metazoa	J	Ribosomal protein L3	RpL3	GO:0000027,GO:0002181,GO:0003674,GO:0003676,GO:0003723,GO:0003735,GO:0005198,GO:0005488,GO:0005575,GO:0005622,GO:0005623,GO:0005737,GO:0005829,GO:0005840,GO:0006412,GO:0006518,GO:0006807,GO:0006996,GO:0008150,GO:0008152,GO:0009058,GO:0009059,GO:0009987,GO:0010467,GO:0015934,GO:0016043,GO:0019538,GO:0022607,GO:0022613,GO:0022618,GO:0022625,GO:0022626,GO:0032991,GO:0034622,GO:0034641,GO:0034645,GO:…	-	ko:K02925	ko03010,map03010	M00177	-	-	br01610,ko00000,ko00001,ko00002,ko03011	-	-	-	Ribosomal_L3
lcl|KQ435689.1_prot_KOX81235.1_133	132113.XP_003493893.1	2.52e-89	264.0	KOG4009@1|root,KOG4009@2759|Eukaryota,39ZWW@33154|Opisthokonta,3BQTX@33208|Metazoa,3D6Y9@33213|Bilateria,41ZM5@6656|Arthropoda,3SMCD@50557|Insecta,46M6J@7399|Hymenoptera	33208|Metazoa	C	NADH-ubiquinone oxidoreductase subunit 10	NDUFB10	GO:0003674,GO:0003824,GO:0003954,GO:0005575,GO:0005622,GO:0005623,GO:0005737,GO:0005739,GO:0005740,GO:0005743,GO:0005746,GO:0005747,GO:0006091,GO:0006119,GO:0006120,GO:0006139,GO:0006163,GO:0006725,GO:0006753,GO:0006793,GO:0006796,GO:0006807,GO:0006996,GO:0007005,GO:0008137,GO:0008150,GO:0008152,GO:0009117,GO:0009123,GO:0009126,GO:0009141,GO:0009144,GO:0009150,GO:0009161,GO:0009167,GO:0009199,GO:…	-	ko:K03966	ko00190,ko01100,ko04714,ko04723,ko04932,ko05010,ko05012,ko05016,map00190,map01100,map04714,map04723,map04932,map05010,map05012,map05016	M00147	-	-	ko00000,ko00001,ko00002	3.D.1.6	-	-	NDUFB10
lcl|KQ435689.1_prot_KOX81236.1_134	132113.XP_003493921.1	0.0	2097.0	2CNB8@1|root,2QUYZ@2759|Eukaryota,38NI4@33154|Opisthokonta,3BDTQ@33208|Metazoa,3CX7E@33213|Bilateria,41WV6@6656|Arthropoda,3SGWQ@50557|Insecta,46FX5@7399|Hymenoptera	33208|Metazoa	S	NYN domain	KIAA0430	GO:0000003,GO:0000280,GO:0003006,GO:0005575,GO:0005622,GO:0005623,GO:0005737,GO:0005777,GO:0005794,GO:0006139,GO:0006259,GO:0006281,GO:0006302,GO:0006725,GO:0006807,GO:0006950,GO:0006974,GO:0006996,GO:0007049,GO:0007143,GO:0007276,GO:0007281,GO:0007292,GO:0008150,GO:0008152,GO:0009892,GO:0009987,GO:0010468,GO:0010563,GO:0010921,GO:0010923,GO:0012505,GO:0016043,GO:0019220,GO:0019222,GO:0019953,GO:…	-	ko:K17573	-	-	-	-	ko00000,ko01009	-	-	-	Limkain-b1,NYN,OST-HTH,RRM_1
lcl|KQ435689.1_prot_KOX81237.1_135	132113.XP_003493894.1	1.11e-160	452.0	COG0671@1|root,KOG3146@2759|Eukaryota,39RYE@33154|Opisthokonta,3BDKP@33208|Metazoa,3CSUV@33213|Bilateria,41TXH@6656|Arthropoda,3SJF8@50557|Insecta,46EH3@7399|Hymenoptera	33208|Metazoa	I	Acid phosphatase homologues	DOLPP1	GO:0003674,GO:0003824,GO:0005575,GO:0005622,GO:0005623,GO:0005737,GO:0005783,GO:0005789,GO:0006464,GO:0006486,GO:0006487,GO:0006488,GO:0006489,GO:0006490,GO:0006629,GO:0006644,GO:0006793,GO:0006796,GO:0006807,GO:0008150,GO:0008152,GO:0008610,GO:0008654,GO:0009058,GO:0009059,GO:0009100,GO:0009101,GO:0009987,GO:0012505,GO:0016020,GO:0016021,GO:0016462,GO:0016787,GO:0016817,GO:0016818,GO:0019538,GO:…	3.6.1.43	ko:K07252	ko00510,map00510	-	R01004	RC00002	ko00000,ko00001,ko01000	-	-	-	PAP2
lcl|KQ435689.1_prot_KOX81238.1_136	7460.GB43631-PA	0.0	995.0	KOG1057@1|root,KOG1057@2759|Eukaryota,38DX6@33154|Opisthokonta,3BBTH@33208|Metazoa,3CRNY@33213|Bilateria,41TGK@6656|Arthropoda,3SIPV@50557|Insecta,46ECB@7399|Hymenoptera	33208|Metazoa	Z	Histidine phosphatase superfamily (branch 2)	PPIP5K2	GO:0000166,GO:0000827,GO:0000828,GO:0000829,GO:0000832,GO:0003674,GO:0003824,GO:0005488,GO:0005524,GO:0005575,GO:0005622,GO:0005623,GO:0005737,GO:0005829,GO:0005975,GO:0006020,GO:0006066,GO:0006793,GO:0006796,GO:0008144,GO:0008150,GO:0008152,GO:0009058,GO:0009987,GO:0016301,GO:0016310,GO:0016740,GO:0016772,GO:0016776,GO:0017076,GO:0019637,GO:0019751,GO:0030554,GO:0032553,GO:0032555,GO:0032559,GO:…	2.7.4.24	ko:K12847,ko:K13024	ko03040,ko04070,map03040,map04070	M00354	R05799,R08964	RC00002	ko00000,ko00001,ko00002,ko01000,ko03041	-	-	-	His_Phos_2,RimK
lcl|KQ435689.1_prot_KOX81239.1_137	7460.GB43631-PA	0.0	1552.0	KOG1057@1|root,KOG1057@2759|Eukaryota,38DX6@33154|Opisthokonta,3BBTH@33208|Metazoa,3CRNY@33213|Bilateria,41TGK@6656|Arthropoda,3SIPV@50557|Insecta,46ECB@7399|Hymenoptera	33208|Metazoa	Z	Histidine phosphatase superfamily (branch 2)	PPIP5K2	GO:0000166,GO:0000827,GO:0000828,GO:0000829,GO:0000832,GO:0003674,GO:0003824,GO:0005488,GO:0005524,GO:0005575,GO:0005622,GO:0005623,GO:0005737,GO:0005829,GO:0005975,GO:0006020,GO:0006066,GO:0006793,GO:0006796,GO:0008144,GO:0008150,GO:0008152,GO:0009058,GO:0009987,GO:0016301,GO:0016310,GO:0016740,GO:0016772,GO:0016776,GO:0017076,GO:0019637,GO:0019751,GO:0030554,GO:0032553,GO:0032555,GO:0032559,GO:…	2.7.4.24	ko:K12847,ko:K13024	ko03040,ko04070,map03040,map04070	M00354	R05799,R08964	RC00002	ko00000,ko00001,ko00002,ko01000,ko03041	-	-	-	His_Phos_2,RimK
lcl|KQ435689.1_prot_KOX81240.1_138	7460.GB43631-PA	1.44e-65	224.0	KOG1057@1|root,KOG1057@2759|Eukaryota,38DX6@33154|Opisthokonta,3BBTH@33208|Metazoa,3CRNY@33213|Bilateria,41TGK@6656|Arthropoda,3SIPV@50557|Insecta,46ECB@7399|Hymenoptera	33208|Metazoa	Z	Histidine phosphatase superfamily (branch 2)	PPIP5K2	GO:0000166,GO:0000827,GO:0000828,GO:0000829,GO:0000832,GO:0003674,GO:0003824,GO:0005488,GO:0005524,GO:0005575,GO:0005622,GO:0005623,GO:0005737,GO:0005829,GO:0005975,GO:0006020,GO:0006066,GO:0006793,GO:0006796,GO:0008144,GO:0008150,GO:0008152,GO:0009058,GO:0009987,GO:0016301,GO:0016310,GO:0016740,GO:0016772,GO:0016776,GO:0017076,GO:0019637,GO:0019751,GO:0030554,GO:0032553,GO:0032555,GO:0032559,GO:…	2.7.4.24	ko:K12847,ko:K13024	ko03040,ko04070,map03040,map04070	M00354	R05799,R08964	RC00002	ko00000,ko00001,ko00002,ko01000,ko03041	-	-	-	His_Phos_2,RimK
lcl|KQ435689.1_prot_KOX81242.1_140	103372.F4W4H0	8.91e-116	338.0	KOG4029@1|root,KOG4029@2759|Eukaryota,3A5YD@33154|Opisthokonta,3BSW1@33208|Metazoa,3D988@33213|Bilateria,420GF@6656|Arthropoda,3SP34@50557|Insecta,46DSK@7399|Hymenoptera	33208|Metazoa	K	helix loop helix domain	FERD3L	GO:0000122,GO:0000976,GO:0000977,GO:0000981,GO:0001012,GO:0001067,GO:0001227,GO:0003674,GO:0003676,GO:0003677,GO:0003690,GO:0003700,GO:0005488,GO:0005575,GO:0005622,GO:0005623,GO:0005634,GO:0006355,GO:0006357,GO:0007275,GO:0007399,GO:0008150,GO:0009790,GO:0009792,GO:0009888,GO:0009889,GO:0009890,GO:0009892,GO:0009987,GO:0010468,GO:0010556,GO:0010558,GO:0010605,GO:0010629,GO:0019219,GO:0019222,GO:…	-	ko:K22400	-	-	-	-	ko00000,ko03000	-	-	-	HLH
lcl|KQ435689.1_prot_KOX81243.1_141	132113.XP_003493896.1	0.0	1015.0	COG3440@1|root,2QRDQ@2759|Eukaryota,397R4@33154|Opisthokonta,3BE3C@33208|Metazoa,3CURC@33213|Bilateria,41WK2@6656|Arthropoda,3SKKU@50557|Insecta,46E3F@7399|Hymenoptera	33208|Metazoa	K	SET and RING finger associated domain. Domain of unknown function in SET domain containing proteins and in Deinococcus radiodurans DRA1533.	UHRF2	GO:0000122,GO:0000166,GO:0000228,GO:0000785,GO:0000790,GO:0000791,GO:0000792,GO:0000976,GO:0000987,GO:0001067,GO:0001654,GO:0001889,GO:0001894,GO:0002088,GO:0003008,GO:0003674,GO:0003676,GO:0003677,GO:0003682,GO:0003690,GO:0003700,GO:0003824,GO:0004842,GO:0005488,GO:0005515,GO:0005575,GO:0005622,GO:0005623,GO:0005634,GO:0005654,GO:0005657,GO:0005694,GO:0005720,GO:0005737,GO:0005886,GO:0006139,GO:…	2.3.2.27	ko:K10638,ko:K15713	-	-	-	-	ko00000,ko01000,ko03036,ko04121	-	-	-	PHD,SAD_SRA,TTD,ubiquitin,zf-C3HC4
lcl|KQ435689.1_prot_KOX81244.1_142	132113.XP_003493895.1	1.65e-86	256.0	COG1324@1|root,KOG3338@2759|Eukaryota,3A1S2@33154|Opisthokonta,3BQH3@33208|Metazoa,3D77M@33213|Bilateria,41ZVP@6656|Arthropoda,3SN39@50557|Insecta,46IRI@7399|Hymenoptera	33208|Metazoa	P	CutA1 divalent ion tolerance protein	CUTA	GO:0003674,GO:0005488,GO:0005507,GO:0005515,GO:0005575,GO:0008104,GO:0008150,GO:0009987,GO:0016020,GO:0016043,GO:0019899,GO:0022607,GO:0033036,GO:0043167,GO:0043169,GO:0043933,GO:0044085,GO:0046872,GO:0046914,GO:0051179,GO:0051259,GO:0051260,GO:0065003,GO:0071840	-	ko:K03926	-	-	-	-	ko00000	-	-	-	CutA1
lcl|KQ435689.1_prot_KOX81245.1_143	103372.F4WKU4	5.37e-191	531.0	KOG4792@1|root,KOG4792@2759|Eukaryota,38F3M@33154|Opisthokonta,3BG25@33208|Metazoa,3CRDY@33213|Bilateria,41V8P@6656|Arthropoda,3SGBA@50557|Insecta,46FMR@7399|Hymenoptera	33208|Metazoa	T	Src homology 2 domains	CRKL	GO:0000003,GO:0000165,GO:0000186,GO:0000187,GO:0000302,GO:0000768,GO:0001558,GO:0001568,GO:0001667,GO:0001784,GO:0001878,GO:0001910,GO:0001911,GO:0001932,GO:0001933,GO:0001934,GO:0001944,GO:0002009,GO:0002064,GO:0002065,GO:0002066,GO:0002165,GO:0002252,GO:0002253,GO:0002376,GO:0002429,GO:0002431,GO:0002433,GO:0002520,GO:0002682,GO:0002683,GO:0002684,GO:0002697,GO:0002698,GO:0002703,GO:0002704,GO:…	-	ko:K04438	ko04010,ko04012,ko04015,ko04062,ko04510,ko04666,ko04722,ko04810,ko04910,ko05100,ko05131,ko05200,ko05206,ko05211,ko05220,map04010,map04012,map04015,map04062,map04510,map04666,map04722,map04810,map04910,map05100,map05131,map05200,map05206,map05211,map05220	-	-	-	ko00000,ko00001	-	-	-	SH2,SH3_1,SH3_2
lcl|KQ435689.1_prot_KOX81246.1_144	132113.XP_003493900.1	0.0	1032.0	KOG0583@1|root,KOG0583@2759|Eukaryota,3AGEH@33154|Opisthokonta,3BB6Z@33208|Metazoa,3CWVX@33213|Bilateria,41TM5@6656|Arthropoda,3SHC8@50557|Insecta,46KIY@7399|Hymenoptera	33208|Metazoa	T	Adenylate sensor of SNF1-like protein kinase	PRKAA1	GO:0000003,GO:0000166,GO:0000187,GO:0000278,GO:0000302,GO:0000902,GO:0000904,GO:0001101,GO:0001558,GO:0001666,GO:0001678,GO:0001932,GO:0001934,GO:0002791,GO:0002792,GO:0002793,GO:0003006,GO:0003674,GO:0003682,GO:0003824,GO:0004672,GO:0004674,GO:0004679,GO:0004690,GO:0004691,GO:0004703,GO:0004712,GO:0005488,GO:0005515,GO:0005524,GO:0005575,GO:0005622,GO:0005623,GO:0005634,GO:0005654,GO:0005737,GO:…	2.7.11.11	ko:K07198	ko04068,ko04140,ko04150,ko04151,ko04152,ko04211,ko04213,ko04371,ko04530,ko04710,ko04714,ko04910,ko04920,ko04921,ko04922,ko04931,ko04932,ko05410,ko05418,map04068,map04140,map04150,map04151,map04152,map04211,map04213,map04371,map04530,map04710,map04714,map04910,map04920,map04921,map04922,map04931,map04932,map05410,map05418	-	-	-	ko00000,ko00001,ko01000,ko01001,ko03029,ko04131	-	-	-	AdenylateSensor,Pkinase
lcl|KQ435689.1_prot_KOX81247.1_145	132113.XP_003493905.1	3.31e-206	571.0	KOG0758@1|root,KOG0758@2759|Eukaryota,38BD7@33154|Opisthokonta,3BFY8@33208|Metazoa,3CZ26@33213|Bilateria,41UX6@6656|Arthropoda,3SG1X@50557|Insecta,46E2C@7399|Hymenoptera	33208|Metazoa	C	Mitochondrial carrier protein	SLC25A20	GO:0000902,GO:0000904,GO:0002064,GO:0003382,GO:0003674,GO:0005215,GO:0005476,GO:0005575,GO:0005622,GO:0005623,GO:0005737,GO:0005739,GO:0005740,GO:0005743,GO:0005829,GO:0006810,GO:0006811,GO:0006812,GO:0006820,GO:0006839,GO:0006844,GO:0006853,GO:0006869,GO:0006873,GO:0006875,GO:0007275,GO:0007424,GO:0008150,GO:0008324,GO:0008519,GO:0009653,GO:0009888,GO:0009987,GO:0010876,GO:0010960,GO:0010961,GO:…	-	ko:K15109	ko04714,map04714	-	-	-	ko00000,ko00001,ko02000	2.A.29.8	-	-	Mito_carr
lcl|KQ435689.1_prot_KOX81248.1_146	132113.XP_003493903.1	1.2e-309	860.0	COG4886@1|root,KOG0619@2759|Eukaryota,39SVG@33154|Opisthokonta,3BAUM@33208|Metazoa,3D5IC@33213|Bilateria,41WU9@6656|Arthropoda,3SG41@50557|Insecta	33208|Metazoa	S	Leucine-rich repeats, typical (most populated) subfamily	-	-	-	-	-	-	-	-	-	-	-	-	LRR_8
lcl|KQ435689.1_prot_KOX81249.1_147	7460.GB43635-PA	1.34e-279	767.0	COG1208@1|root,KOG1460@2759|Eukaryota,38DS2@33154|Opisthokonta,3BEVT@33208|Metazoa,3CYSJ@33213|Bilateria,41X0W@6656|Arthropoda,3SHWE@50557|Insecta,46EBI@7399|Hymenoptera	33208|Metazoa	GMO	Nucleotidyl transferase	-	-	2.7.7.13	ko:K00966,ko:K14000	ko00051,ko00520,ko01100,ko01110,ko04141,map00051,map00520,map01100,map01110,map04141	M00114,M00361,M00362	R00885	RC00002	ko00000,ko00001,ko00002,ko01000	-	-	-	Hexapep,NTP_transferase
lcl|KQ435689.1_prot_KOX81250.1_148	132113.XP_003493899.1	0.0	1498.0	KOG4790@1|root,KOG4790@2759|Eukaryota,39X5Z@33154|Opisthokonta,3BATI@33208|Metazoa,3D2Y2@33213|Bilateria,41UU5@6656|Arthropoda,3SIUK@50557|Insecta,46ECN@7399|Hymenoptera	33208|Metazoa	S	XK-related protein	-	-	-	-	-	-	-	-	-	-	-	-	XK-related
lcl|KQ435689.1_prot_KOX81251.1_149	132113.XP_003493901.1	0.0	1202.0	COG2272@1|root,KOG1516@2759|Eukaryota,38F2A@33154|Opisthokonta,3BI0J@33208|Metazoa,3D5IN@33213|Bilateria,41TFG@6656|Arthropoda,3SJIS@50557|Insecta,46GEH@7399|Hymenoptera	33208|Metazoa	I	Carboxylesterase family	Nrt	GO:0000902,GO:0000904,GO:0003674,GO:0003824,GO:0005575,GO:0005623,GO:0005886,GO:0006928,GO:0006935,GO:0007275,GO:0007399,GO:0007409,GO:0007411,GO:0007413,GO:0007417,GO:0008037,GO:0008038,GO:0008150,GO:0009605,GO:0009653,GO:0009987,GO:0016020,GO:0016043,GO:0016323,GO:0016787,GO:0016788,GO:0022008,GO:0030030,GO:0030154,GO:0030182,GO:0031175,GO:0032501,GO:0032502,GO:0032989,GO:0032990,GO:0040011,GO:…	-	-	-	-	-	-	-	-	-	-	COesterase
lcl|KQ435689.1_prot_KOX81252.1_150	132113.XP_003493906.1	0.0	1652.0	COG0457@1|root,KOG1124@2759|Eukaryota,38CY4@33154|Opisthokonta,3BAFG@33208|Metazoa,3CV6Z@33213|Bilateria,41W55@6656|Arthropoda,3SG5T@50557|Insecta,46HA7@7399|Hymenoptera	33208|Metazoa	S	Domain of unknown function (DUF1736)	TMTC3	GO:0001763,GO:0002009,GO:0003401,GO:0005575,GO:0005622,GO:0005623,GO:0005737,GO:0005783,GO:0006950,GO:0007275,GO:0008150,GO:0009653,GO:0009791,GO:0009887,GO:0009888,GO:0009893,GO:0009894,GO:0009896,GO:0009987,GO:0010468,GO:0010604,GO:0012505,GO:0019222,GO:0030154,GO:0030162,GO:0030323,GO:0030324,GO:0031323,GO:0031325,GO:0031329,GO:0031331,GO:0032268,GO:0032270,GO:0032501,GO:0032502,GO:0033554,GO:…	-	-	-	-	-	-	-	-	-	-	DUF1736,TPR_1,TPR_16,TPR_2,TPR_6,TPR_8
lcl|KQ435689.1_prot_KOX81253.1_151	69319.XP_008545759.1	1.08e-20	86.7	2D0N9@1|root,2SESX@2759|Eukaryota,3AC83@33154|Opisthokonta,3BVFX@33208|Metazoa,3DC0T@33213|Bilateria,421NI@6656|Arthropoda,3SPXW@50557|Insecta,46IYZ@7399|Hymenoptera	33208|Metazoa	W	Insulin / insulin-like growth factor / relaxin family.	-	GO:0005575,GO:0005576	-	ko:K04526,ko:K05459,ko:K13769	ko01521,ko01522,ko04010,ko04014,ko04015,ko04022,ko04066,ko04068,ko04072,ko04114,ko04115,ko04140,ko04150,ko04151,ko04152,ko04211,ko04213,ko04510,ko04550,ko04730,ko04750,ko04810,ko04910,ko04911,ko04913,ko04914,ko04917,ko04923,ko04930,ko04931,ko04932,ko04940,ko04950,ko04960,ko05200,ko05202,ko05205,ko05214,ko05215,ko05218,ko05224,ko05225,ko05410,ko05414,map01521,map01522,map04010,map04014,map04015,ma…	-	-	-	ko00000,ko00001,ko00536,ko04052	-	-	-	Insulin
lcl|KQ435689.1_prot_KOX81254.1_152	132113.XP_003493907.1	0.0	1118.0	2CZMU@1|root,2SAYN@2759|Eukaryota,3A9A7@33154|Opisthokonta,3BUX4@33208|Metazoa,3DB1D@33213|Bilateria,4215A@6656|Arthropoda,3SPFB@50557|Insecta,46GXR@7399|Hymenoptera	33208|Metazoa	S	Transcription factor IIIC subunit delta N-term	-	-	2.3.1.48	ko:K11310	-	-	-	-	ko00000,ko01000,ko03021,ko03036	-	-	-	TFIIIC_delta,zf-TFIIIC
lcl|KQ435689.1_prot_KOX81255.1_153	132113.XP_003493924.1	0.0	1952.0	COG0553@1|root,KOG1015@2759|Eukaryota,38E6M@33154|Opisthokonta,3BBR9@33208|Metazoa,3CV5Z@33213|Bilateria,41TG3@6656|Arthropoda,3SIU4@50557|Insecta,46E5M@7399|Hymenoptera	33208|Metazoa	K	SNF2 family N-terminal domain	ATRX	GO:0000003,GO:0000122,GO:0000212,GO:0000226,GO:0000228,GO:0000775,GO:0000779,GO:0000780,GO:0000781,GO:0000784,GO:0000785,GO:0000790,GO:0000792,GO:0000793,GO:0000794,GO:0000902,GO:0000904,GO:0000981,GO:0001674,GO:0001932,GO:0002009,GO:0002064,GO:0002119,GO:0002164,GO:0003006,GO:0003674,GO:0003678,GO:0003682,GO:0003700,GO:0003824,GO:0004386,GO:0005488,GO:0005515,GO:0005575,GO:0005622,GO:0005623,GO:…	3.6.4.12	ko:K10779	-	-	-	-	ko00000,ko01000,ko03000,ko03036	-	-	-	Helicase_C,SNF2_N
lcl|KQ435689.1_prot_KOX81256.1_154	132113.XP_003493925.1	0.0	930.0	COG3119@1|root,KOG3731@2759|Eukaryota,39MZA@33154|Opisthokonta,3CPIJ@33208|Metazoa,3E5PF@33213|Bilateria,41VPH@6656|Arthropoda,3SH99@50557|Insecta,46HQ9@7399|Hymenoptera	33208|Metazoa	G	Sulfatase	-	-	3.1.6.13	ko:K01136	ko00531,ko01100,ko04142,map00531,map01100,map04142	M00076,M00078	R07812,R07821	-	ko00000,ko00001,ko00002,ko01000	-	-	-	Sulfatase
lcl|KQ435689.1_prot_KOX81257.1_155	132113.XP_003493911.1	9.71e-310	854.0	2F863@1|root,2T99Y@2759|Eukaryota,3941J@33154|Opisthokonta,3C987@33208|Metazoa,3DQBW@33213|Bilateria,426I5@6656|Arthropoda,3SW7U@50557|Insecta,46EP1@7399|Hymenoptera	33208|Metazoa	S	Zinc finger, C2H2 type	-	-	-	-	-	-	-	-	-	-	-	-	zf-C2H2
lcl|KQ435689.1_prot_KOX81258.1_156	132113.XP_003493926.1	1.09e-291	808.0	KOG1052@1|root,KOG1052@2759|Eukaryota,39THU@33154|Opisthokonta,3BKZT@33208|Metazoa,3D576@33213|Bilateria,41W7A@6656|Arthropoda,3SJ59@50557|Insecta,46HHK@7399|Hymenoptera	33208|Metazoa	EPT	Ligand-gated ion channel	-	GO:0001101,GO:0001583,GO:0003008,GO:0003674,GO:0004888,GO:0005215,GO:0005216,GO:0005261,GO:0005272,GO:0005575,GO:0005623,GO:0006810,GO:0006811,GO:0006812,GO:0006814,GO:0007154,GO:0007165,GO:0007600,GO:0007606,GO:0007608,GO:0008150,GO:0008324,GO:0008527,GO:0009593,GO:0009719,GO:0009987,GO:0010033,GO:0010243,GO:0015075,GO:0015077,GO:0015081,GO:0015267,GO:0015276,GO:0015318,GO:0015672,GO:0016020,GO:…	-	ko:K05313	-	-	-	-	ko00000,ko04040	1.A.10.1.14,1.A.10.1.15,1.A.10.1.16,1.A.10.1.17	-	-	Lig_chan,Lig_chan-Glu_bd
lcl|KQ435689.1_prot_KOX81259.1_157	132113.XP_003493912.1	1.63e-226	633.0	2DC3H@1|root,2S5J9@2759|Eukaryota,3A5VK@33154|Opisthokonta,3BTV7@33208|Metazoa,3D97X@33213|Bilateria,420JJ@6656|Arthropoda,3SP1S@50557|Insecta,46DQ0@7399|Hymenoptera	33208|Metazoa	T	Pleckstrin homology domain.	-	-	-	-	-	-	-	-	-	-	-	-	PH
lcl|KQ435689.1_prot_KOX81260.1_158	132113.XP_003493910.1	0.0	1160.0	COG5033@1|root,KOG3149@2759|Eukaryota,38CGV@33154|Opisthokonta,3BA60@33208|Metazoa,3CVFR@33213|Bilateria,41XTQ@6656|Arthropoda,3SM75@50557|Insecta,46KS8@7399|Hymenoptera	33208|Metazoa	K	YEATS family	YEATS2	GO:0000122,GO:0000123,GO:0000981,GO:0003674,GO:0003700,GO:0005488,GO:0005515,GO:0005575,GO:0005622,GO:0005623,GO:0005634,GO:0005654,GO:0005671,GO:0005694,GO:0005700,GO:0005819,GO:0005856,GO:0006325,GO:0006338,GO:0006355,GO:0006357,GO:0006464,GO:0006473,GO:0006475,GO:0006807,GO:0006996,GO:0008134,GO:0008150,GO:0008152,GO:0009889,GO:0009890,GO:0009892,GO:0009987,GO:0010468,GO:0010556,GO:0010558,GO:…	-	-	-	-	-	-	-	-	-	-	YEATS
lcl|KQ435689.1_prot_KOX81261.1_159	132113.XP_003493909.1	0.0	942.0	KOG2605@1|root,KOG2605@2759|Eukaryota,39SEE@33154|Opisthokonta,3BA0Q@33208|Metazoa,3CS26@33213|Bilateria,41TRT@6656|Arthropoda,3SJA6@50557|Insecta,46KFI@7399|Hymenoptera	33208|Metazoa	OT	OTU-like cysteine protease	OTUD5	GO:0000003,GO:0001775,GO:0001816,GO:0001817,GO:0001818,GO:0002237,GO:0002250,GO:0002252,GO:0002263,GO:0002285,GO:0002286,GO:0002287,GO:0002292,GO:0002293,GO:0002294,GO:0002295,GO:0002360,GO:0002363,GO:0002366,GO:0002376,GO:0002460,GO:0002520,GO:0002521,GO:0002682,GO:0002790,GO:0002791,GO:0002792,GO:0002819,GO:0002822,GO:0003006,GO:0003674,GO:0003824,GO:0004843,GO:0005575,GO:0005622,GO:0005623,GO:…	3.4.19.12	ko:K12655	ko04622,map04622	-	-	-	ko00000,ko00001,ko01000,ko01002,ko04121	-	-	-	OTU
lcl|KQ435689.1_prot_KOX81262.1_160	132113.XP_003493927.1	6.75e-183	544.0	KOG0589@1|root,KOG0589@2759|Eukaryota	2759|Eukaryota	T	protein serine/threonine kinase activity	-	-	2.7.11.1	ko:K08857	-	-	-	-	ko00000,ko01000,ko01001,ko03036,ko03400	-	-	-	Beta_helix,Pkinase
lcl|KQ435689.1_prot_KOX81263.1_161	132113.XP_003493927.1	0.0	1697.0	KOG0589@1|root,KOG0589@2759|Eukaryota	2759|Eukaryota	T	protein serine/threonine kinase activity	-	-	2.7.11.1	ko:K08857	-	-	-	-	ko00000,ko01000,ko01001,ko03036,ko03400	-	-	-	Beta_helix,Pkinase
lcl|KQ435689.1_prot_KOX81264.1_162	132113.XP_003493913.1	2.84e-229	639.0	COG0566@1|root,KOG2506@2759|Eukaryota,38CH3@33154|Opisthokonta,3BAFC@33208|Metazoa,3CRJ5@33213|Bilateria,41XUV@6656|Arthropoda,3SIY2@50557|Insecta,46G3X@7399|Hymenoptera	33208|Metazoa	J	SpoU rRNA Methylase family	RNMTL1	GO:0000154,GO:0000451,GO:0001510,GO:0003674,GO:0003824,GO:0005575,GO:0005622,GO:0005623,GO:0005737,GO:0005739,GO:0005759,GO:0006139,GO:0006364,GO:0006396,GO:0006725,GO:0006807,GO:0008150,GO:0008152,GO:0008168,GO:0008171,GO:0008173,GO:0008649,GO:0008757,GO:0009451,GO:0009987,GO:0010467,GO:0016070,GO:0016072,GO:0016435,GO:0016740,GO:0016741,GO:0022613,GO:0031167,GO:0031974,GO:0032259,GO:0034470,GO:…	-	ko:K20095	-	-	-	-	ko00000,ko01000,ko03009	-	-	-	SpoU_methylase,SpoU_sub_bind
lcl|KQ435689.1_prot_KOX81265.1_163	132113.XP_003493915.1	3.39e-131	379.0	2CPUV@1|root,2S43I@2759|Eukaryota,3A7GU@33154|Opisthokonta,3BSZW@33208|Metazoa,3DA81@33213|Bilateria,420P7@6656|Arthropoda,3SNM4@50557|Insecta,46IR3@7399|Hymenoptera	33208|Metazoa	-	-	-	-	-	-	-	-	-	-	-	-	-	-	-
lcl|KQ435689.1_prot_KOX81266.1_164	7460.GB43623-PA	0.0	1014.0	COG0513@1|root,KOG0331@2759|Eukaryota,38D0V@33154|Opisthokonta,3BCQC@33208|Metazoa,3CTK2@33213|Bilateria,41TIS@6656|Arthropoda,3SK3F@50557|Insecta,46FZ4@7399|Hymenoptera	33208|Metazoa	A	helicase superfamily c-terminal domain	DDX17	GO:0000122,GO:0000375,GO:0000377,GO:0000380,GO:0000381,GO:0000398,GO:0000956,GO:0001837,GO:0003674,GO:0003676,GO:0003682,GO:0003712,GO:0003713,GO:0003723,GO:0003724,GO:0003729,GO:0003730,GO:0003824,GO:0004004,GO:0004386,GO:0005102,GO:0005488,GO:0005515,GO:0005516,GO:0005575,GO:0005622,GO:0005623,GO:0005634,GO:0005654,GO:0005681,GO:0005730,GO:0005737,GO:0006139,GO:0006351,GO:0006355,GO:0006357,GO:…	3.6.4.13	ko:K12823,ko:K13178	ko03040,ko05202,ko05205,map03040,map05202,map05205	-	-	-	ko00000,ko00001,ko01000,ko03009,ko03041	-	-	-	DEAD,Helicase_C,P68HR
lcl|KQ435689.1_prot_KOX81267.1_165	132113.XP_003493917.1	1.8e-60	188.0	2D91H@1|root,2TCH9@2759|Eukaryota,3980N@33154|Opisthokonta,3CC9Q@33208|Metazoa,3DTJP@33213|Bilateria,429NQ@6656|Arthropoda,3SWM7@50557|Insecta,46JA9@7399|Hymenoptera	33208|Metazoa	-	-	-	-	-	-	-	-	-	-	-	-	-	-	-
lcl|KQ435689.1_prot_KOX81268.1_166	132113.XP_003493916.1	0.0	1192.0	KOG2431@1|root,KOG2431@2759|Eukaryota,38CSI@33154|Opisthokonta,3BAGZ@33208|Metazoa,3CR5J@33213|Bilateria,41WH4@6656|Arthropoda,3SIBT@50557|Insecta,46H2R@7399|Hymenoptera	33208|Metazoa	G	Glycosyl hydrolase family 47	MAN1B1	GO:0000139,GO:0002252,GO:0002376,GO:0003674,GO:0003824,GO:0004553,GO:0004559,GO:0004571,GO:0005488,GO:0005509,GO:0005575,GO:0005622,GO:0005623,GO:0005737,GO:0005783,GO:0005789,GO:0005794,GO:0005975,GO:0006464,GO:0006491,GO:0006508,GO:0006511,GO:0006516,GO:0006517,GO:0006807,GO:0006950,GO:0008150,GO:0008152,GO:0009056,GO:0009057,GO:0009100,GO:0009311,GO:0009987,GO:0010033,GO:0010243,GO:0010498,GO:…	3.2.1.113	ko:K01230	ko00510,ko00513,ko01100,ko04141,map00510,map00513,map01100,map04141	M00073,M00074	R05982,R06722	-	ko00000,ko00001,ko00002,ko01000,ko04131	-	GH47	-	Glyco_hydro_47
lcl|KQ435689.1_prot_KOX81270.1_168	7460.GB51845-PA	3.74e-310	863.0	COG0733@1|root,KOG3660@2759|Eukaryota,38GG8@33154|Opisthokonta,3BK1V@33208|Metazoa,3CYRZ@33213|Bilateria,41X24@6656|Arthropoda,3SHK6@50557|Insecta	33208|Metazoa	P	Belongs to the sodium neurotransmitter symporter (SNF) (TC 2.A.22) family	-	GO:0003333,GO:0003674,GO:0005215,GO:0005283,GO:0005326,GO:0005342,GO:0005343,GO:0005416,GO:0005575,GO:0005623,GO:0005886,GO:0005887,GO:0006810,GO:0006811,GO:0006812,GO:0006814,GO:0006820,GO:0006836,GO:0006865,GO:0007610,GO:0007632,GO:0008150,GO:0008324,GO:0008509,GO:0008514,GO:0009314,GO:0009416,GO:0009628,GO:0010035,GO:0010038,GO:0010226,GO:0015075,GO:0015077,GO:0015081,GO:0015171,GO:0015175,GO:…	-	ko:K05038	-	-	-	-	ko00000,ko02000	2.A.22.2	-	-	SNF
lcl|KQ435689.1_prot_KOX81271.1_169	136037.KDR22766	0.0	1160.0	COG0733@1|root,KOG3660@2759|Eukaryota,38GG8@33154|Opisthokonta,3BK1V@33208|Metazoa,3CYRZ@33213|Bilateria,41X24@6656|Arthropoda,3SHK6@50557|Insecta	33208|Metazoa	P	Belongs to the sodium neurotransmitter symporter (SNF) (TC 2.A.22) family	-	GO:0003333,GO:0003674,GO:0005215,GO:0005283,GO:0005326,GO:0005342,GO:0005343,GO:0005416,GO:0005575,GO:0005623,GO:0005886,GO:0005887,GO:0006810,GO:0006811,GO:0006812,GO:0006814,GO:0006820,GO:0006836,GO:0006865,GO:0007610,GO:0007632,GO:0008150,GO:0008324,GO:0008509,GO:0008514,GO:0009314,GO:0009416,GO:0009628,GO:0010035,GO:0010038,GO:0010226,GO:0015075,GO:0015077,GO:0015081,GO:0015171,GO:0015175,GO:…	-	ko:K05038	-	-	-	-	ko00000,ko02000	2.A.22.2	-	-	SNF
lcl|KQ435689.1_prot_KOX81275.1_173	132113.XP_003485200.1	1.18e-210	585.0	2CDGQ@1|root,2QPNA@2759|Eukaryota,39N9V@33154|Opisthokonta,3B9PT@33208|Metazoa,3CYUD@33213|Bilateria,41WJB@6656|Arthropoda,3SMC6@50557|Insecta,46EY4@7399|Hymenoptera	33208|Metazoa	S	Intraflagellar transport complex B protein 46 C terminal	IFT46	GO:0000226,GO:0001539,GO:0001578,GO:0001654,GO:0001655,GO:0001822,GO:0003002,GO:0003674,GO:0005488,GO:0005515,GO:0005575,GO:0005622,GO:0005623,GO:0005737,GO:0005813,GO:0005815,GO:0005856,GO:0005886,GO:0005929,GO:0006810,GO:0006928,GO:0006996,GO:0007010,GO:0007017,GO:0007018,GO:0007154,GO:0007165,GO:0007166,GO:0007224,GO:0007275,GO:0007389,GO:0007423,GO:0008022,GO:0008104,GO:0008150,GO:0009799,GO:…	-	ko:K19682	-	-	-	-	ko00000,ko03036	-	-	-	IFT46_B_C
lcl|KQ435689.1_prot_KOX81276.1_174	132113.XP_003485207.1	0.0	946.0	COG0038@1|root,KOG0474@2759|Eukaryota,38FIV@33154|Opisthokonta,3B9MN@33208|Metazoa,3CXUT@33213|Bilateria,41U70@6656|Arthropoda,3SIHF@50557|Insecta,46KZZ@7399|Hymenoptera	33208|Metazoa	P	Voltage gated chloride channel	CLCN7	GO:0000323,GO:0003008,GO:0003674,GO:0005215,GO:0005216,GO:0005244,GO:0005247,GO:0005253,GO:0005254,GO:0005575,GO:0005622,GO:0005623,GO:0005634,GO:0005654,GO:0005737,GO:0005764,GO:0005765,GO:0005768,GO:0005770,GO:0005773,GO:0005774,GO:0006807,GO:0006810,GO:0006811,GO:0006820,GO:0006821,GO:0007039,GO:0007600,GO:0008150,GO:0008152,GO:0008308,GO:0008509,GO:0009056,GO:0009057,GO:0009268,GO:0009628,GO:…	-	ko:K05015,ko:K05016	-	-	-	-	ko00000,ko01009,ko04040	2.A.49.3.3,2.A.49.3.4	-	-	CBS,Voltage_CLC
lcl|KQ435689.1_prot_KOX81277.1_175	132113.XP_003485207.1	1.72e-135	405.0	COG0038@1|root,KOG0474@2759|Eukaryota,38FIV@33154|Opisthokonta,3B9MN@33208|Metazoa,3CXUT@33213|Bilateria,41U70@6656|Arthropoda,3SIHF@50557|Insecta,46KZZ@7399|Hymenoptera	33208|Metazoa	P	Voltage gated chloride channel	CLCN7	GO:0000323,GO:0003008,GO:0003674,GO:0005215,GO:0005216,GO:0005244,GO:0005247,GO:0005253,GO:0005254,GO:0005575,GO:0005622,GO:0005623,GO:0005634,GO:0005654,GO:0005737,GO:0005764,GO:0005765,GO:0005768,GO:0005770,GO:0005773,GO:0005774,GO:0006807,GO:0006810,GO:0006811,GO:0006820,GO:0006821,GO:0007039,GO:0007600,GO:0008150,GO:0008152,GO:0008308,GO:0008509,GO:0009056,GO:0009057,GO:0009268,GO:0009628,GO:…	-	ko:K05015,ko:K05016	-	-	-	-	ko00000,ko01009,ko04040	2.A.49.3.3,2.A.49.3.4	-	-	CBS,Voltage_CLC
lcl|KQ435689.1_prot_KOX81278.1_176	69319.XP_008544942.1	1.35e-21	86.7	KOG4713@1|root,KOG4713@2759|Eukaryota	2759|Eukaryota	S	DNA polymerase binding	CDK2AP2	GO:0005575,GO:0005622,GO:0005623,GO:0005634,GO:0005737,GO:0005856,GO:0005874,GO:0007346,GO:0008150,GO:0010564,GO:0010948,GO:0015630,GO:0032886,GO:0033043,GO:0043226,GO:0043227,GO:0043228,GO:0043229,GO:0043231,GO:0043232,GO:0044422,GO:0044424,GO:0044430,GO:0044446,GO:0044464,GO:0045786,GO:0045930,GO:0048519,GO:0048523,GO:0050789,GO:0050794,GO:0051128,GO:0051302,GO:0051493,GO:0051726,GO:0065007,GO:…	-	-	-	-	-	-	-	-	-	-	CDK2AP
lcl|KQ435689.1_prot_KOX81279.1_177	132113.XP_003485097.1	2.18e-77	253.0	KOG4713@1|root,KOG4713@2759|Eukaryota,3A8EG@33154|Opisthokonta,3BU5I@33208|Metazoa,3DB1A@33213|Bilateria,4219B@6656|Arthropoda,3SP86@50557|Insecta,46GMA@7399|Hymenoptera	33208|Metazoa	DT	Cyclin-dependent kinase 2-associated protein	CDK2AP1	GO:0001701,GO:0001932,GO:0001934,GO:0003674,GO:0005488,GO:0005515,GO:0005575,GO:0005622,GO:0005623,GO:0005634,GO:0005654,GO:0005737,GO:0005829,GO:0005856,GO:0005874,GO:0006139,GO:0006259,GO:0006260,GO:0006261,GO:0006725,GO:0006807,GO:0007275,GO:0007346,GO:0008150,GO:0008152,GO:0009058,GO:0009059,GO:0009653,GO:0009790,GO:0009792,GO:0009893,GO:0009987,GO:0010171,GO:0010562,GO:0010564,GO:0010604,GO:…	-	-	-	-	-	-	-	-	-	-	CDK2AP
lcl|KQ435689.1_prot_KOX81280.1_178	7460.GB51850-PA	5.98e-55	172.0	KOG4713@1|root,KOG4713@2759|Eukaryota,3A8EG@33154|Opisthokonta,3BU5I@33208|Metazoa,3DB1A@33213|Bilateria,4219B@6656|Arthropoda,3SP86@50557|Insecta,46MJM@7399|Hymenoptera	33208|Metazoa	DT	Cyclin-dependent kinase 2-associated protein	CDK2AP1	GO:0001701,GO:0001932,GO:0001934,GO:0003674,GO:0005488,GO:0005515,GO:0005575,GO:0005622,GO:0005623,GO:0005634,GO:0005654,GO:0005737,GO:0005829,GO:0005856,GO:0005874,GO:0006139,GO:0006259,GO:0006260,GO:0006261,GO:0006725,GO:0006807,GO:0007275,GO:0007346,GO:0008150,GO:0008152,GO:0009058,GO:0009059,GO:0009653,GO:0009790,GO:0009792,GO:0009893,GO:0009987,GO:0010171,GO:0010562,GO:0010564,GO:0010604,GO:…	-	-	-	-	-	-	-	-	-	-	CDK2AP
lcl|KQ435689.1_prot_KOX81281.1_179	7460.GB51851-PA	1.3e-172	491.0	KOG0280@1|root,KOG0280@2759|Eukaryota,38UJD@33154|Opisthokonta,3BH9Y@33208|Metazoa,3D33B@33213|Bilateria,41YSU@6656|Arthropoda,3SM82@50557|Insecta,46I1K@7399|Hymenoptera	33208|Metazoa	E	WD40 repeats	DPH7	GO:0003674,GO:0003824,GO:0005575,GO:0005622,GO:0005623,GO:0005737,GO:0006417,GO:0006448,GO:0006464,GO:0006807,GO:0008150,GO:0008152,GO:0009058,GO:0009889,GO:0009987,GO:0010468,GO:0010556,GO:0010608,GO:0017182,GO:0017183,GO:0018193,GO:0018202,GO:0019222,GO:0019538,GO:0031323,GO:0031326,GO:0032268,GO:0032451,GO:0034248,GO:0036211,GO:0043170,GO:0043412,GO:0044237,GO:0044238,GO:0044249,GO:0044260,GO:…	3.1.1.97	ko:K17868	-	-	R11166	RC00460,RC00461	ko00000,ko01000,ko03012	-	-	-	WD40
lcl|KQ435689.1_prot_KOX81282.1_180	132113.XP_003485117.1	0.0	2286.0	28JM8@1|root,2QS0F@2759|Eukaryota,39WDK@33154|Opisthokonta,3BISB@33208|Metazoa,3D4R8@33213|Bilateria,41XQB@6656|Arthropoda,3SHSU@50557|Insecta,46E9N@7399|Hymenoptera	33208|Metazoa	-	-	-	-	-	-	-	-	-	-	-	-	-	-	-
lcl|KQ435689.1_prot_KOX81283.1_181	132113.XP_003485127.1	0.0	1389.0	KOG1100@1|root,KOG1595@1|root,KOG1100@2759|Eukaryota,KOG1595@2759|Eukaryota,38X00@33154|Opisthokonta,3BDMY@33208|Metazoa,3CVWP@33213|Bilateria,41XXY@6656|Arthropoda,3SGQR@50557|Insecta,46K1K@7399|Hymenoptera	33208|Metazoa	O	RING finger protein unkempt	UNK	GO:0000209,GO:0000902,GO:0000904,GO:0000981,GO:0001654,GO:0001764,GO:0002009,GO:0002164,GO:0002165,GO:0003674,GO:0003676,GO:0003677,GO:0003700,GO:0003723,GO:0003729,GO:0003824,GO:0004842,GO:0005488,GO:0005575,GO:0005622,GO:0005623,GO:0005634,GO:0005737,GO:0005829,GO:0006355,GO:0006357,GO:0006417,GO:0006464,GO:0006807,GO:0006928,GO:0007275,GO:0007399,GO:0007423,GO:0007444,GO:0007472,GO:0007476,GO:…	-	-	-	-	-	-	-	-	-	-	zf-C3HC4_3,zf-CCCH
lcl|KQ435689.1_prot_KOX81284.1_182	10029.XP_007626413.1	1.2e-86	255.0	COG2036@1|root,KOG1745@2759|Eukaryota,39ZTV@33154|Opisthokonta,3BPC3@33208|Metazoa,3DF65@33213|Bilateria,48E67@7711|Chordata,49B23@7742|Vertebrata,3JGEH@40674|Mammalia,35Q15@314146|Euarchontoglires,4Q5CE@9989|Rodentia	33208|Metazoa	B	Histone H3	H3F3A	GO:0000785,GO:0000786,GO:0003674,GO:0003676,GO:0003677,GO:0003682,GO:0005488,GO:0005575,GO:0005622,GO:0005623,GO:0005634,GO:0005694,GO:0006323,GO:0006325,GO:0006333,GO:0006334,GO:0006996,GO:0008150,GO:0009987,GO:0016043,GO:0022607,GO:0031490,GO:0031491,GO:0031492,GO:0031497,GO:0032991,GO:0032993,GO:0034622,GO:0034728,GO:0043226,GO:0043227,GO:0043228,GO:0043229,GO:0043231,GO:0043232,GO:0043933,GO:…	-	ko:K11253	ko05034,ko05202,ko05322,map05034,map05202,map05322	-	-	-	ko00000,ko00001,ko03036,ko04147	-	-	-	Histone
lcl|KQ435689.1_prot_KOX81285.1_183	10029.XP_007626413.1	1.41e-73	223.0	COG2036@1|root,KOG1745@2759|Eukaryota,39ZTV@33154|Opisthokonta,3BPC3@33208|Metazoa,3DF65@33213|Bilateria,48E67@7711|Chordata,49B23@7742|Vertebrata,3JGEH@40674|Mammalia,35Q15@314146|Euarchontoglires,4Q5CE@9989|Rodentia	33208|Metazoa	B	Histone H3	H3F3A	GO:0000785,GO:0000786,GO:0003674,GO:0003676,GO:0003677,GO:0003682,GO:0005488,GO:0005575,GO:0005622,GO:0005623,GO:0005634,GO:0005694,GO:0006323,GO:0006325,GO:0006333,GO:0006334,GO:0006996,GO:0008150,GO:0009987,GO:0016043,GO:0022607,GO:0031490,GO:0031491,GO:0031492,GO:0031497,GO:0032991,GO:0032993,GO:0034622,GO:0034728,GO:0043226,GO:0043227,GO:0043228,GO:0043229,GO:0043231,GO:0043232,GO:0043933,GO:…	-	ko:K11253	ko05034,ko05202,ko05322,map05034,map05202,map05322	-	-	-	ko00000,ko00001,ko03036,ko04147	-	-	-	Histone
lcl|KQ435689.1_prot_KOX81286.1_184	7460.GB54220-PA	1.01e-175	497.0	KOG1853@1|root,KOG1853@2759|Eukaryota,38DN4@33154|Opisthokonta,3BD6A@33208|Metazoa,3CRJH@33213|Bilateria,41ZQ6@6656|Arthropoda,3SMYJ@50557|Insecta,46DW1@7399|Hymenoptera	33208|Metazoa	Z	NUDE protein, C-terminal conserved region	NDE1	GO:0000003,GO:0000070,GO:0000086,GO:0000132,GO:0000226,GO:0000278,GO:0000280,GO:0000775,GO:0000776,GO:0000777,GO:0000779,GO:0000793,GO:0000819,GO:0000902,GO:0000904,GO:0000922,GO:0001558,GO:0001667,GO:0001701,GO:0001709,GO:0001764,GO:0001824,GO:0001832,GO:0001833,GO:0002064,GO:0002065,GO:0002066,GO:0003006,GO:0003674,GO:0003824,GO:0005488,GO:0005515,GO:0005575,GO:0005622,GO:0005623,GO:0005634,GO:…	-	ko:K16738,ko:K16739	-	-	-	-	ko00000,ko03036	-	-	-	NUDE_C
lcl|KQ435689.1_prot_KOX81287.1_185	132113.XP_003485179.1	6.06e-192	536.0	KOG1818@1|root,KOG1818@2759|Eukaryota,38G71@33154|Opisthokonta,3BF4N@33208|Metazoa,3CXXH@33213|Bilateria,41ZQ8@6656|Arthropoda,3SN34@50557|Insecta,46I4U@7399|Hymenoptera	33208|Metazoa	TU	Zinc finger FYVE domain-containing protein	ZFYVE19	GO:0000075,GO:0000278,GO:0003674,GO:0005488,GO:0005543,GO:0005575,GO:0005622,GO:0005623,GO:0005813,GO:0005815,GO:0005856,GO:0005886,GO:0007049,GO:0007093,GO:0007275,GO:0007346,GO:0008150,GO:0008289,GO:0009838,GO:0009987,GO:0010389,GO:0010564,GO:0010948,GO:0010972,GO:0015630,GO:0016020,GO:0022402,GO:0030496,GO:0032153,GO:0032154,GO:0032155,GO:0032266,GO:0032465,GO:0032466,GO:0032501,GO:0032502,GO:…	-	-	-	-	-	-	-	-	-	-	FYVE
lcl|KQ435689.1_prot_KOX81288.1_186	132113.XP_003485172.1	4.16e-182	545.0	KOG4361@1|root,KOG4361@2759|Eukaryota,3A44S@33154|Opisthokonta,3BRH2@33208|Metazoa,3D8H7@33213|Bilateria,41ZX3@6656|Arthropoda,3SMR7@50557|Insecta,46G6X@7399|Hymenoptera	33208|Metazoa	T	BAG domain	-	GO:0003674,GO:0005488,GO:0005515,GO:0005575,GO:0005622,GO:0005623,GO:0005737,GO:0008150,GO:0009889,GO:0009891,GO:0009893,GO:0010556,GO:0010557,GO:0010604,GO:0019222,GO:0030016,GO:0030017,GO:0030018,GO:0030544,GO:0031072,GO:0031323,GO:0031325,GO:0031326,GO:0031328,GO:0031399,GO:0031401,GO:0031674,GO:0032268,GO:0032270,GO:0043226,GO:0043228,GO:0043229,GO:0043232,GO:0043292,GO:0044422,GO:0044424,GO:…	-	-	-	-	-	-	-	-	-	-	BAG
lcl|KQ435689.1_prot_KOX81289.1_187	132113.XP_003485172.1	2.92e-30	118.0	KOG4361@1|root,KOG4361@2759|Eukaryota,3A44S@33154|Opisthokonta,3BRH2@33208|Metazoa,3D8H7@33213|Bilateria,41ZX3@6656|Arthropoda,3SMR7@50557|Insecta,46G6X@7399|Hymenoptera	33208|Metazoa	T	BAG domain	-	GO:0003674,GO:0005488,GO:0005515,GO:0005575,GO:0005622,GO:0005623,GO:0005737,GO:0008150,GO:0009889,GO:0009891,GO:0009893,GO:0010556,GO:0010557,GO:0010604,GO:0019222,GO:0030016,GO:0030017,GO:0030018,GO:0030544,GO:0031072,GO:0031323,GO:0031325,GO:0031326,GO:0031328,GO:0031399,GO:0031401,GO:0031674,GO:0032268,GO:0032270,GO:0043226,GO:0043228,GO:0043229,GO:0043232,GO:0043292,GO:0044422,GO:0044424,GO:…	-	-	-	-	-	-	-	-	-	-	BAG
lcl|KQ435689.1_prot_KOX81290.1_188	132113.XP_003485180.1	0.0	1402.0	2CI1V@1|root,2QV7P@2759|Eukaryota,39XUY@33154|Opisthokonta,3BNKN@33208|Metazoa,3D5UE@33213|Bilateria,41W7X@6656|Arthropoda,3SH18@50557|Insecta,46EUE@7399|Hymenoptera	33208|Metazoa	-	-	-	-	-	-	-	-	-	-	-	-	-	-	HEAT
lcl|KQ435689.1_prot_KOX81291.1_189	132113.XP_003492612.1	1.98e-236	664.0	2CW5Q@1|root,2RTQE@2759|Eukaryota,3949G@33154|Opisthokonta,3BRRG@33208|Metazoa,3D8VX@33213|Bilateria,428JW@6656|Arthropoda,3SY37@50557|Insecta,46HIV@7399|Hymenoptera	33208|Metazoa	-	-	-	-	-	-	-	-	-	-	-	-	-	-	-
lcl|KQ435689.1_prot_KOX81292.1_190	132113.XP_003492645.1	2.95e-127	361.0	COG0652@1|root,KOG0881@2759|Eukaryota,3A07C@33154|Opisthokonta,3BPDU@33208|Metazoa,3D2AK@33213|Bilateria,41UMH@6656|Arthropoda,3SJAE@50557|Insecta,46GIX@7399|Hymenoptera	33208|Metazoa	O	PPIases accelerate the folding of proteins. It catalyzes the cis-trans isomerization of proline imidic peptide bonds in oligopeptides	PPIL1	GO:0000375,GO:0000377,GO:0000398,GO:0000413,GO:0003674,GO:0003755,GO:0003824,GO:0005488,GO:0005515,GO:0005575,GO:0005622,GO:0005623,GO:0005634,GO:0005654,GO:0005681,GO:0005684,GO:0006139,GO:0006396,GO:0006397,GO:0006464,GO:0006725,GO:0006807,GO:0008144,GO:0008150,GO:0008152,GO:0008380,GO:0009987,GO:0010467,GO:0016018,GO:0016070,GO:0016071,GO:0016853,GO:0016859,GO:0018193,GO:0018208,GO:0019538,GO:…	5.2.1.8	ko:K12733	ko03040,map03040	M00355	-	-	ko00000,ko00001,ko00002,ko01000,ko03041,ko03110	-	-	-	Pro_isomerase
lcl|KQ435689.1_prot_KOX81293.1_191	132113.XP_003492647.1	1.65e-75	232.0	2E02X@1|root,2S1DE@2759|Eukaryota,3A4NQ@33154|Opisthokonta,3BRCM@33208|Metazoa,3D8AJ@33213|Bilateria,4206P@6656|Arthropoda,3SMY2@50557|Insecta,46IIH@7399|Hymenoptera	33208|Metazoa	S	Thyroid hormone-inducible hepatic protein Spot 14	-	GO:0003674,GO:0005488,GO:0005515,GO:0008092,GO:0017022	-	-	-	-	-	-	-	-	-	-	Spot_14
lcl|KQ435689.1_prot_KOX81294.1_192	132113.XP_003492646.1	0.0	1110.0	COG0515@1|root,KOG2052@2759|Eukaryota,38CA3@33154|Opisthokonta,3BCPK@33208|Metazoa,3CTV4@33213|Bilateria,41UTU@6656|Arthropoda,3SKED@50557|Insecta,46FC4@7399|Hymenoptera	33208|Metazoa	T	GS motif	ACVR1	GO:0000003,GO:0000082,GO:0000166,GO:0000278,GO:0000578,GO:0001525,GO:0001568,GO:0001569,GO:0001654,GO:0001655,GO:0001667,GO:0001701,GO:0001702,GO:0001704,GO:0001707,GO:0001745,GO:0001755,GO:0001763,GO:0001775,GO:0001837,GO:0001932,GO:0001934,GO:0001944,GO:0002009,GO:0002064,GO:0002065,GO:0002066,GO:0002165,GO:0002526,GO:0003002,GO:0003006,GO:0003007,GO:0003143,GO:0003157,GO:0003158,GO:0003170,GO:…	2.7.11.30	ko:K04674,ko:K04675,ko:K13578	ko04010,ko04013,ko04060,ko04068,ko04144,ko04218,ko04350,ko04360,ko04371,ko04380,ko04390,ko04520,ko04550,ko04659,ko04926,ko04933,ko05142,ko05161,ko05166,ko05200,ko05210,ko05212,ko05220,ko05225,ko05226,ko05418,map04010,map04013,map04060,map04068,map04144,map04218,map04350,map04360,map04371,map04380,map04390,map04520,map04550,map04659,map04926,map04933,map05142,map05161,map05166,map05200,map05210,ma…	M00679,M00680	-	-	ko00000,ko00001,ko00002,ko01000,ko01001,ko01020,ko04050,ko04090	-	-	-	Activin_recp,Pkinase,Pkinase_Tyr,TGF_beta_GS
lcl|KQ435689.1_prot_KOX81295.1_193	132113.XP_003490246.1	1.95e-107	308.0	COG5132@1|root,KOG3404@2759|Eukaryota,3A009@33154|Opisthokonta,3BPBE@33208|Metazoa,3D67N@33213|Bilateria,41Z1M@6656|Arthropoda,3SM1H@50557|Insecta,46HBX@7399|Hymenoptera	33208|Metazoa	K	G10 protein	bud31	GO:0000375,GO:0000377,GO:0000398,GO:0005575,GO:0005622,GO:0005623,GO:0005634,GO:0005681,GO:0006139,GO:0006396,GO:0006397,GO:0006725,GO:0006807,GO:0008150,GO:0008152,GO:0008380,GO:0009987,GO:0010467,GO:0016070,GO:0016071,GO:0032991,GO:0034641,GO:0043170,GO:0043226,GO:0043227,GO:0043229,GO:0043231,GO:0044237,GO:0044238,GO:0044422,GO:0044424,GO:0044428,GO:0044446,GO:0044464,GO:0046483,GO:0071704,GO:…	-	ko:K12873	ko03040,map03040	M00355	-	-	ko00000,ko00001,ko00002,ko03041	-	-	-	G10
lcl|KQ435689.1_prot_KOX81296.1_194	132113.XP_003486035.1	4.47e-71	222.0	KOG3314@1|root,KOG3314@2759|Eukaryota,39SMK@33154|Opisthokonta,3BGJI@33208|Metazoa,3CVE9@33213|Bilateria,41YAA@6656|Arthropoda,3SGK9@50557|Insecta,46IAF@7399|Hymenoptera	33208|Metazoa	L	Peptidase M76 family	XRCC6BP1	GO:0000726,GO:0003674,GO:0003824,GO:0004672,GO:0004674,GO:0004677,GO:0005575,GO:0005622,GO:0005623,GO:0005634,GO:0005737,GO:0005829,GO:0005886,GO:0005958,GO:0006139,GO:0006259,GO:0006281,GO:0006302,GO:0006303,GO:0006464,GO:0006468,GO:0006725,GO:0006793,GO:0006796,GO:0006807,GO:0006950,GO:0006974,GO:0008150,GO:0008152,GO:0009987,GO:0016020,GO:0016301,GO:0016310,GO:0016740,GO:0016772,GO:0016773,GO:…	-	ko:K18156	-	-	-	-	ko00000,ko01000,ko03029	-	-	-	Peptidase_M76
lcl|KQ435689.1_prot_KOX81297.1_195	132113.XP_003493609.1	0.0	3470.0	2BY2G@1|root,2QPW4@2759|Eukaryota,38FBN@33154|Opisthokonta,3BBY1@33208|Metazoa,3CS7S@33213|Bilateria,41WM4@6656|Arthropoda,3SGPN@50557|Insecta,46DVX@7399|Hymenoptera	33208|Metazoa	S	corpus callosum morphogenesis	-	-	-	-	-	-	-	-	-	-	-	-	-
lcl|KQ435689.1_prot_KOX81298.1_196	132113.XP_003493615.1	3.07e-73	239.0	2BY2G@1|root,2QPW4@2759|Eukaryota,38FBN@33154|Opisthokonta,3BBY1@33208|Metazoa,3CS7S@33213|Bilateria,41WM4@6656|Arthropoda,3SGPN@50557|Insecta,46DVX@7399|Hymenoptera	33208|Metazoa	S	corpus callosum morphogenesis	-	-	-	-	-	-	-	-	-	-	-	-	-
lcl|KQ435689.1_prot_KOX81299.1_197	7460.GB43703-PA	2.71e-33	126.0	KOG0850@1|root,KOG0492@2759|Eukaryota,3A4Q0@33154|Opisthokonta,3BRJ3@33208|Metazoa,3D90V@33213|Bilateria,42158@6656|Arthropoda,3SPE1@50557|Insecta,46MP0@7399|Hymenoptera	33208|Metazoa	K	Homeodomain	-	-	-	ko:K09341	ko05166,map05166	-	-	-	ko00000,ko00001,ko03000	-	-	-	Homeobox
lcl|KQ435689.1_prot_KOX81300.1_198	132113.XP_003493610.1	4.35e-276	760.0	COG0104@1|root,KOG1355@2759|Eukaryota,38HVH@33154|Opisthokonta,3BCDJ@33208|Metazoa,3CTAB@33213|Bilateria,41WU0@6656|Arthropoda,3SHMU@50557|Insecta,46DT4@7399|Hymenoptera	33208|Metazoa	F	Plays an important role in the de novo pathway and in the salvage pathway of purine nucleotide biosynthesis. Catalyzes the first commited step in the biosynthesis of AMP from IMP	ADSS	GO:0000166,GO:0001882,GO:0001883,GO:0002376,GO:0003674,GO:0003779,GO:0003824,GO:0003924,GO:0004019,GO:0005488,GO:0005515,GO:0005525,GO:0005575,GO:0005622,GO:0005623,GO:0005737,GO:0005829,GO:0005886,GO:0006082,GO:0006139,GO:0006163,GO:0006164,GO:0006167,GO:0006520,GO:0006531,GO:0006725,GO:0006753,GO:0006793,GO:0006796,GO:0006807,GO:0007275,GO:0007517,GO:0007519,GO:0008092,GO:0008150,GO:0008152,GO:…	6.3.4.4	ko:K01939	ko00230,ko00250,ko01100,map00230,map00250,map01100	M00049	R01135	RC00458,RC00459	ko00000,ko00001,ko00002,ko01000	-	-	-	Adenylsucc_synt
lcl|KQ435689.1_prot_KOX81301.1_199	132113.XP_003493612.1	1.79e-73	229.0	2D59K@1|root,2SXU4@2759|Eukaryota,3AT6C@33154|Opisthokonta,3C49B@33208|Metazoa,3DJHJ@33213|Bilateria,423QW@6656|Arthropoda,3SS7G@50557|Insecta,46MF3@7399|Hymenoptera	33208|Metazoa	-	-	-	-	-	-	-	-	-	-	-	-	-	-	-
lcl|KQ435689.1_prot_KOX81302.1_200	132113.XP_003493613.1	5.95e-103	307.0	KOG3391@1|root,KOG3391@2759|Eukaryota,38EFX@33154|Opisthokonta,3BDYF@33208|Metazoa,3D1AX@33213|Bilateria,41ZAD@6656|Arthropoda,3SMSC@50557|Insecta,46I4T@7399|Hymenoptera	33208|Metazoa	K	Sin3 associated polypeptide p18 (SAP18)	SAP18	GO:0000118,GO:0000228,GO:0000375,GO:0000377,GO:0000381,GO:0000398,GO:0000785,GO:0000790,GO:0003674,GO:0003712,GO:0003714,GO:0003824,GO:0004407,GO:0005488,GO:0005515,GO:0005575,GO:0005622,GO:0005623,GO:0005634,GO:0005654,GO:0005667,GO:0005694,GO:0005737,GO:0005829,GO:0006139,GO:0006325,GO:0006342,GO:0006355,GO:0006357,GO:0006396,GO:0006397,GO:0006464,GO:0006476,GO:0006725,GO:0006807,GO:0006996,GO:…	-	ko:K14324	ko03013,ko03015,map03013,map03015	M00430	-	-	ko00000,ko00001,ko00002,ko03019,ko03036	-	-	-	SAP18
lcl|KQ435689.1_prot_KOX81308.1_206	132113.XP_003489662.1	3.57e-100	325.0	COG2355@1|root,KOG4127@2759|Eukaryota,38D9H@33154|Opisthokonta,3BCAM@33208|Metazoa,3CRIG@33213|Bilateria,41UZC@6656|Arthropoda,3SGPD@50557|Insecta,46N4A@7399|Hymenoptera	33208|Metazoa	O	Membrane dipeptidase (Peptidase family M19)	-	GO:0003674,GO:0003824,GO:0006508,GO:0006807,GO:0008150,GO:0008152,GO:0008233,GO:0008238,GO:0016787,GO:0016805,GO:0019538,GO:0043170,GO:0044238,GO:0070011,GO:0071704,GO:0140096,GO:1901564	3.4.13.19	ko:K01273	-	-	-	-	ko00000,ko00537,ko01000,ko01002,ko04147	-	-	-	Peptidase_M19
lcl|KQ435689.1_prot_KOX81309.1_207	7460.GB42268-PA	8.85e-90	280.0	COG2355@1|root,KOG4127@2759|Eukaryota,38D9H@33154|Opisthokonta,3BCAM@33208|Metazoa,3CRIG@33213|Bilateria,41UZC@6656|Arthropoda,3SGPD@50557|Insecta	33208|Metazoa	O	Belongs to the metallo-dependent hydrolases superfamily. Peptidase M19 family	-	GO:0003674,GO:0003824,GO:0006508,GO:0006807,GO:0008150,GO:0008152,GO:0008233,GO:0008238,GO:0016787,GO:0016805,GO:0019538,GO:0043170,GO:0044238,GO:0070011,GO:0071704,GO:0140096,GO:1901564	3.4.13.19	ko:K01273	-	-	-	-	ko00000,ko00537,ko01000,ko01002,ko04147	-	-	-	Peptidase_M19
lcl|KQ435690.1_prot_KOX81175.1_209	12957.ACEP25126-PA	2.1e-44	145.0	KOG2723@1|root,KOG2723@2759|Eukaryota,38EBT@33154|Opisthokonta,3BA0Z@33208|Metazoa,3CX3D@33213|Bilateria,41VV0@6656|Arthropoda,3SKG0@50557|Insecta,46G0C@7399|Hymenoptera	33208|Metazoa	S	It is involved in the biological process described with protein homooligomerization	KCTD15	GO:0000003,GO:0002118,GO:0002121,GO:0003674,GO:0005488,GO:0005515,GO:0007154,GO:0007165,GO:0007166,GO:0007267,GO:0007275,GO:0007610,GO:0007617,GO:0007618,GO:0007619,GO:0007626,GO:0007631,GO:0008049,GO:0008150,GO:0008343,GO:0008344,GO:0009790,GO:0009792,GO:0009888,GO:0009889,GO:0009966,GO:0009968,GO:0009987,GO:0010556,GO:0010646,GO:0010648,GO:0014033,GO:0016055,GO:0019098,GO:0019219,GO:0019222,GO:…	-	ko:K21754	-	-	-	-	ko00000,ko04121	-	-	-	BTB_2
lcl|KQ435690.1_prot_KOX81178.1_212	132113.XP_003487692.1	0.0	1683.0	KOG1094@1|root,KOG1094@2759|Eukaryota,39RBT@33154|Opisthokonta,3BM1V@33208|Metazoa,3CW98@33213|Bilateria,41TC3@6656|Arthropoda,3SIAV@50557|Insecta,46JP1@7399|Hymenoptera	33208|Metazoa	T	Coagulation factor 5/8 C-terminal domain, discoidin domain	-	-	2.7.10.1	ko:K05125	-	-	-	-	ko00000,ko01000,ko01001,ko01020,ko04050,ko04090	-	-	-	F5_F8_type_C,Pkinase_Tyr
lcl|KQ435690.1_prot_KOX81182.1_216	132113.XP_003487695.1	0.0	1462.0	KOG1094@1|root,KOG1094@2759|Eukaryota,38E80@33154|Opisthokonta,3BB69@33208|Metazoa,3CYAH@33213|Bilateria,41WFQ@6656|Arthropoda,3SHNT@50557|Insecta,46K0M@7399|Hymenoptera	33208|Metazoa	T	Tyrosine kinase, catalytic domain	DDR2	GO:0000003,GO:0000902,GO:0000904,GO:0001558,GO:0001763,GO:0001932,GO:0001934,GO:0001952,GO:0002009,GO:0002011,GO:0003416,GO:0003674,GO:0003824,GO:0004672,GO:0004713,GO:0004714,GO:0004888,GO:0005488,GO:0005515,GO:0005518,GO:0005575,GO:0005622,GO:0005623,GO:0005737,GO:0005856,GO:0005886,GO:0005887,GO:0005903,GO:0005912,GO:0005924,GO:0005925,GO:0006355,GO:0006464,GO:0006468,GO:0006793,GO:0006796,GO:…	2.7.10.1	ko:K05124,ko:K05125	-	-	-	-	ko00000,ko01000,ko01001,ko01020,ko04050,ko04090	-	-	-	F5_F8_type_C,Pkinase_Tyr
lcl|KQ435690.1_prot_KOX81183.1_217	132113.XP_003487695.1	3.13e-110	349.0	KOG1094@1|root,KOG1094@2759|Eukaryota,38E80@33154|Opisthokonta,3BB69@33208|Metazoa,3CYAH@33213|Bilateria,41WFQ@6656|Arthropoda,3SHNT@50557|Insecta,46K0M@7399|Hymenoptera	33208|Metazoa	T	Tyrosine kinase, catalytic domain	DDR2	GO:0000003,GO:0000902,GO:0000904,GO:0001558,GO:0001763,GO:0001932,GO:0001934,GO:0001952,GO:0002009,GO:0002011,GO:0003416,GO:0003674,GO:0003824,GO:0004672,GO:0004713,GO:0004714,GO:0004888,GO:0005488,GO:0005515,GO:0005518,GO:0005575,GO:0005622,GO:0005623,GO:0005737,GO:0005856,GO:0005886,GO:0005887,GO:0005903,GO:0005912,GO:0005924,GO:0005925,GO:0006355,GO:0006464,GO:0006468,GO:0006793,GO:0006796,GO:…	2.7.10.1	ko:K05124,ko:K05125	-	-	-	-	ko00000,ko01000,ko01001,ko01020,ko04050,ko04090	-	-	-	F5_F8_type_C,Pkinase_Tyr
lcl|KQ435690.1_prot_KOX81193.1_227	132113.XP_003493500.1	9.23e-56	184.0	2CXPK@1|root,2RYWI@2759|Eukaryota,3A0FF@33154|Opisthokonta,3BPTP@33208|Metazoa,3D6SN@33213|Bilateria	33208|Metazoa	-	-	-	-	2.1.1.43	ko:K11433	ko00310,map00310	-	R03875,R03938,R04866,R04867	RC00003,RC00060,RC00181,RC00496	ko00000,ko00001,ko01000,ko03036	-	-	-	DDE_3,HTH_Tnp_Tc3_2,Transposase_1
lcl|KQ435690.1_prot_KOX81194.1_228	7460.GB44276-PA	3.51e-14	74.7	KOG1094@1|root,KOG1094@2759|Eukaryota,38E80@33154|Opisthokonta,3BB69@33208|Metazoa,3CYAH@33213|Bilateria,41WFQ@6656|Arthropoda,3SHNT@50557|Insecta,46KZ6@7399|Hymenoptera	33208|Metazoa	T	Coagulation factor 5/8 C-terminal domain, discoidin domain	DDR2	GO:0000003,GO:0000902,GO:0000904,GO:0001558,GO:0001763,GO:0001932,GO:0001934,GO:0001952,GO:0002009,GO:0002011,GO:0003416,GO:0003674,GO:0003824,GO:0004672,GO:0004713,GO:0004714,GO:0004888,GO:0005488,GO:0005515,GO:0005518,GO:0005575,GO:0005622,GO:0005623,GO:0005737,GO:0005856,GO:0005886,GO:0005887,GO:0005903,GO:0006355,GO:0006464,GO:0006468,GO:0006793,GO:0006796,GO:0006807,GO:0006928,GO:0006935,GO:…	2.7.10.1	ko:K05124,ko:K05125	-	-	-	-	ko00000,ko01000,ko01001,ko01020,ko04050,ko04090	-	-	-	F5_F8_type_C,Pkinase_Tyr
lcl|KQ435690.1_prot_KOX81195.1_229	132113.XP_003487696.1	0.0	1130.0	KOG1094@1|root,KOG1094@2759|Eukaryota,38E80@33154|Opisthokonta,3BB69@33208|Metazoa,3CYAH@33213|Bilateria,41WFQ@6656|Arthropoda,3SHNT@50557|Insecta,46KZ6@7399|Hymenoptera	33208|Metazoa	T	Coagulation factor 5/8 C-terminal domain, discoidin domain	DDR2	GO:0000003,GO:0000902,GO:0000904,GO:0001558,GO:0001763,GO:0001932,GO:0001934,GO:0001952,GO:0002009,GO:0002011,GO:0003416,GO:0003674,GO:0003824,GO:0004672,GO:0004713,GO:0004714,GO:0004888,GO:0005488,GO:0005515,GO:0005518,GO:0005575,GO:0005622,GO:0005623,GO:0005737,GO:0005856,GO:0005886,GO:0005887,GO:0005903,GO:0006355,GO:0006464,GO:0006468,GO:0006793,GO:0006796,GO:0006807,GO:0006928,GO:0006935,GO:…	2.7.10.1	ko:K05124,ko:K05125	-	-	-	-	ko00000,ko01000,ko01001,ko01020,ko04050,ko04090	-	-	-	F5_F8_type_C,Pkinase_Tyr
lcl|KQ435691.1_prot_KOX81146.1_239	132113.XP_003487713.1	0.0	1245.0	KOG3561@1|root,KOG3561@2759|Eukaryota,39VXK@33154|Opisthokonta,3BIRQ@33208|Metazoa,3D45B@33213|Bilateria,41TID@6656|Arthropoda,3SIYF@50557|Insecta,46FXC@7399|Hymenoptera	33208|Metazoa	K	PAS domain	Met	GO:0000981,GO:0003674,GO:0003700,GO:0004879,GO:0004880,GO:0005488,GO:0005500,GO:0005515,GO:0005575,GO:0005622,GO:0005623,GO:0005634,GO:0006355,GO:0006357,GO:0007154,GO:0007165,GO:0008134,GO:0008150,GO:0008289,GO:0009719,GO:0009725,GO:0009755,GO:0009889,GO:0009891,GO:0009893,GO:0009987,GO:0010033,GO:0010468,GO:0010556,GO:0010557,GO:0010604,GO:0010628,GO:0010941,GO:0019219,GO:0019222,GO:0019840,GO:…	-	ko:K09026	ko04710,map04710	-	-	-	ko00000,ko00001,ko03000	-	-	-	HLH,PAS,PAS_11
lcl|KQ435691.1_prot_KOX81147.1_240	7460.GB44296-PA	0.0	960.0	KOG3775@1|root,KOG3775@2759|Eukaryota,39BXW@33154|Opisthokonta,3B9JR@33208|Metazoa,3CZ1D@33213|Bilateria,41XIU@6656|Arthropoda,3SK49@50557|Insecta,46H8U@7399|Hymenoptera	33208|Metazoa	T	Phosphotyrosine-binding domain	MAPK8IP1	GO:0000165,GO:0001932,GO:0001933,GO:0001934,GO:0002682,GO:0002694,GO:0003674,GO:0004857,GO:0004860,GO:0005078,GO:0005198,GO:0005488,GO:0005515,GO:0005575,GO:0005622,GO:0005623,GO:0005737,GO:0005739,GO:0005740,GO:0005783,GO:0005789,GO:0005829,GO:0005886,GO:0006355,GO:0006464,GO:0006468,GO:0006469,GO:0006793,GO:0006796,GO:0006807,GO:0006810,GO:0006928,GO:0006950,GO:0007017,GO:0007018,GO:0007154,GO:…	-	ko:K04434	ko04010,map04010	-	-	-	ko00000,ko00001,ko04131	-	-	-	PID,SH3_9
lcl|KQ435691.1_prot_KOX81148.1_241	132113.XP_003487754.1	0.0	979.0	COG3186@1|root,KOG3820@2759|Eukaryota,38G6R@33154|Opisthokonta,3BB8B@33208|Metazoa,3CUNE@33213|Bilateria,41TMG@6656|Arthropoda,3SGZE@50557|Insecta,46HV2@7399|Hymenoptera	33208|Metazoa	E	ACT domain	Trh	GO:0001505,GO:0003674,GO:0003824,GO:0004497,GO:0004505,GO:0004510,GO:0006725,GO:0006807,GO:0008150,GO:0008152,GO:0009058,GO:0009987,GO:0016491,GO:0016705,GO:0016714,GO:0018130,GO:0018958,GO:0019438,GO:0030431,GO:0032501,GO:0034641,GO:0042133,GO:0042136,GO:0042427,GO:0042428,GO:0042430,GO:0042435,GO:0042749,GO:0042752,GO:0044237,GO:0044249,GO:0044271,GO:0045187,GO:0046189,GO:0046483,GO:0050789,GO:…	1.14.16.4	ko:K00502	ko00380,ko00790,ko01100,ko04726,map00380,map00790,map01100,map04726	M00037	R01814,R07213	RC00490	ko00000,ko00001,ko00002,ko01000	-	-	-	ACT,Biopterin_H
lcl|KQ435691.1_prot_KOX81149.1_242	132113.XP_003487712.1	9.91e-241	674.0	28N0X@1|root,2QUJT@2759|Eukaryota,38X9K@33154|Opisthokonta,3BN4R@33208|Metazoa,3CZFT@33213|Bilateria,41XM7@6656|Arthropoda,3SKGT@50557|Insecta,46HBJ@7399|Hymenoptera	33208|Metazoa	S	Adenomatous polyposis coli tumour suppressor protein	SAPCD2	GO:0000132,GO:0000226,GO:0000278,GO:0005575,GO:0005622,GO:0005623,GO:0005634,GO:0005730,GO:0005737,GO:0005829,GO:0005911,GO:0005938,GO:0006996,GO:0007010,GO:0007017,GO:0007049,GO:0007163,GO:0008150,GO:0008284,GO:0009987,GO:0016043,GO:0022402,GO:0022603,GO:0030010,GO:0030054,GO:0031974,GO:0031981,GO:0032879,GO:0032880,GO:0040001,GO:0042127,GO:0043226,GO:0043227,GO:0043228,GO:0043229,GO:0043231,GO:…	-	-	-	-	-	-	-	-	-	-	Suppressor_APC
lcl|KQ435691.1_prot_KOX81151.1_244	7460.GB44291-PA	0.0	1370.0	28K4H@1|root,2QSJ1@2759|Eukaryota,38BWF@33154|Opisthokonta,3BGBV@33208|Metazoa,3CWXT@33213|Bilateria,41TH3@6656|Arthropoda,3SGZG@50557|Insecta,46FMA@7399|Hymenoptera	33208|Metazoa	S	SUZ-C motif	CSDE1	GO:0000003,GO:0000956,GO:0003006,GO:0003674,GO:0003676,GO:0003723,GO:0003729,GO:0003730,GO:0005488,GO:0005515,GO:0005575,GO:0005622,GO:0005623,GO:0005737,GO:0005794,GO:0005829,GO:0005886,GO:0006139,GO:0006401,GO:0006402,GO:0006417,GO:0006725,GO:0006807,GO:0007275,GO:0007548,GO:0007549,GO:0008150,GO:0008152,GO:0008406,GO:0008584,GO:0009047,GO:0009056,GO:0009057,GO:0009889,GO:0009890,GO:0009892,GO:…	-	-	-	-	-	-	-	-	-	-	CSD,SUZ-C
lcl|KQ435691.1_prot_KOX81152.1_245	132113.XP_003487709.1	5.87e-199	561.0	KOG2935@1|root,KOG2935@2759|Eukaryota,38FCI@33154|Opisthokonta,3BBAX@33208|Metazoa,3CZ57@33213|Bilateria,41W9X@6656|Arthropoda,3SKGY@50557|Insecta,46GT2@7399|Hymenoptera	33208|Metazoa	O	Josephin	ATXN3	GO:0000226,GO:0001012,GO:0001067,GO:0003674,GO:0003676,GO:0003677,GO:0003824,GO:0004843,GO:0005488,GO:0005515,GO:0005575,GO:0005622,GO:0005623,GO:0005634,GO:0005654,GO:0005730,GO:0005737,GO:0005739,GO:0005740,GO:0005759,GO:0005829,GO:0005886,GO:0006139,GO:0006259,GO:0006281,GO:0006289,GO:0006325,GO:0006464,GO:0006476,GO:0006508,GO:0006511,GO:0006515,GO:0006725,GO:0006807,GO:0006950,GO:0006974,GO:…	-	ko:K11863	ko04141,map04141	-	-	-	ko00000,ko00001,ko01000,ko01002,ko04121	-	-	-	Josephin,SUIM_assoc,UIM
lcl|KQ435691.1_prot_KOX81153.1_246	132113.XP_003487708.1	0.0	1193.0	KOG1290@1|root,KOG1290@2759|Eukaryota,38CNN@33154|Opisthokonta,3B9NI@33208|Metazoa,3CSMR@33213|Bilateria,41WEA@6656|Arthropoda,3SHI7@50557|Insecta,46HRM@7399|Hymenoptera	33208|Metazoa	T	Protein kinase domain	SRPK2	GO:0000003,GO:0000166,GO:0000212,GO:0000226,GO:0000245,GO:0000280,GO:0000287,GO:0000375,GO:0000377,GO:0000398,GO:0001525,GO:0001568,GO:0001944,GO:0002376,GO:0003006,GO:0003674,GO:0003824,GO:0004672,GO:0004674,GO:0005488,GO:0005515,GO:0005524,GO:0005575,GO:0005622,GO:0005623,GO:0005634,GO:0005654,GO:0005730,GO:0005737,GO:0005829,GO:0005886,GO:0006139,GO:0006323,GO:0006325,GO:0006396,GO:0006397,GO:…	2.7.11.1	ko:K08831,ko:K08832,ko:K15409	ko05168,map05168	-	-	-	ko00000,ko00001,ko01000,ko01001,ko03041	-	-	-	Pkinase
lcl|KQ435691.1_prot_KOX81154.1_247	132113.XP_003487707.1	0.0	1039.0	COG0025@1|root,KOG1965@2759|Eukaryota,38C64@33154|Opisthokonta,3BD8Q@33208|Metazoa,3CSIN@33213|Bilateria,41WFW@6656|Arthropoda,3SJTD@50557|Insecta,46FFY@7399|Hymenoptera	33208|Metazoa	P	Belongs to the monovalent cation proton antiporter 1 (CPA1) transporter (TC 2.A.36) family	SLC9A8	GO:0000139,GO:0003674,GO:0005215,GO:0005451,GO:0005575,GO:0005622,GO:0005623,GO:0005737,GO:0005794,GO:0006810,GO:0006811,GO:0006812,GO:0006813,GO:0006814,GO:0006873,GO:0006885,GO:0008150,GO:0008324,GO:0009987,GO:0012505,GO:0015075,GO:0015077,GO:0015078,GO:0015079,GO:0015081,GO:0015291,GO:0015297,GO:0015298,GO:0015299,GO:0015318,GO:0015385,GO:0015386,GO:0015491,GO:0015672,GO:0016020,GO:0019725,GO:…	-	ko:K14724	-	-	-	-	ko00000,ko02000	2.A.36.1.12,2.A.36.1.9	-	-	Na_H_Exchanger
lcl|KQ435691.1_prot_KOX81155.1_248	132113.XP_003487706.1	2.97e-272	750.0	COG1736@1|root,KOG2648@2759|Eukaryota,38FXZ@33154|Opisthokonta,3BG2P@33208|Metazoa,3CXQE@33213|Bilateria,41UF3@6656|Arthropoda,3SG84@50557|Insecta,46DVY@7399|Hymenoptera	33208|Metazoa	J	Required for the first step in the synthesis of diphthamide, a post-translational modification of histidine which occurs in translation elongation factor 2	DPH2	GO:0003674,GO:0003824,GO:0005575,GO:0005622,GO:0005623,GO:0005737,GO:0005829,GO:0006417,GO:0006448,GO:0006464,GO:0006807,GO:0008150,GO:0008152,GO:0009058,GO:0009889,GO:0009987,GO:0010468,GO:0010556,GO:0010608,GO:0016740,GO:0016765,GO:0017182,GO:0017183,GO:0018193,GO:0018202,GO:0019222,GO:0019538,GO:0031323,GO:0031326,GO:0032268,GO:0034248,GO:0036211,GO:0043170,GO:0043412,GO:0044237,GO:0044238,GO:…	-	ko:K17866	-	-	-	-	ko00000,ko03012	-	-	-	Diphthamide_syn
lcl|KQ435691.1_prot_KOX81156.1_249	7460.GB44285-PA	0.0	3206.0	2B786@1|root,2S0NW@2759|Eukaryota,3A2E9@33154|Opisthokonta,3BR8M@33208|Metazoa,3D7VZ@33213|Bilateria,41ZMX@6656|Arthropoda,3SMVW@50557|Insecta,46G20@7399|Hymenoptera	33208|Metazoa	S	Conserved region of unknown function on GLTSCR protein	-	GO:0006950,GO:0008150,GO:0009987,GO:0033554,GO:0034976,GO:0050896,GO:0051716	-	ko:K14971	-	-	-	-	ko00000,ko03036,ko04131	-	-	-	GLTSCR1
lcl|KQ435691.1_prot_KOX81157.1_250	7460.GB44283-PA	0.0	941.0	2CN3A@1|root,2QTP9@2759|Eukaryota,39VM6@33154|Opisthokonta,3BJWY@33208|Metazoa,3D25A@33213|Bilateria,41TSQ@6656|Arthropoda,3SG8K@50557|Insecta,46JMT@7399|Hymenoptera	33208|Metazoa	T	Protein phosphatase 2C	-	-	-	-	-	-	-	-	-	-	-	-	PP2C_2
lcl|KQ435691.1_prot_KOX81158.1_251	7460.GB44373-PA	0.0	1375.0	KOG3665@1|root,KOG3665@2759|Eukaryota,38NQ4@33154|Opisthokonta,3BH4X@33208|Metazoa,3CV34@33213|Bilateria,41V7B@6656|Arthropoda,3SGS0@50557|Insecta,46GNN@7399|Hymenoptera	33208|Metazoa	S	Zyg-11 family member B, cell cycle regulator	ZYG11B	GO:0000151,GO:0003674,GO:0003824,GO:0004842,GO:0005575,GO:0005622,GO:0005623,GO:0006464,GO:0006807,GO:0008150,GO:0008152,GO:0009987,GO:0016567,GO:0016740,GO:0019222,GO:0019538,GO:0019787,GO:0031323,GO:0031396,GO:0031399,GO:0031461,GO:0031462,GO:0032268,GO:0032446,GO:0032991,GO:0036211,GO:0043170,GO:0043412,GO:0044237,GO:0044238,GO:0044260,GO:0044267,GO:0044424,GO:0044464,GO:0050789,GO:0050790,GO:…	-	ko:K10350	-	-	-	-	ko00000,ko04121	-	-	-	-
lcl|KQ435691.1_prot_KOX81159.1_252	132113.XP_003487700.1	2.44e-126	362.0	KOG4209@1|root,KOG4209@2759|Eukaryota,393XN@33154|Opisthokonta,3BICN@33208|Metazoa,3CZWB@33213|Bilateria,41UPC@6656|Arthropoda,3SIUD@50557|Insecta,46KRK@7399|Hymenoptera	33208|Metazoa	A	RNA recognition motif	PABPN1	GO:0000003,GO:0000165,GO:0000288,GO:0000289,GO:0000375,GO:0000377,GO:0000398,GO:0000956,GO:0002237,GO:0003008,GO:0003012,GO:0003674,GO:0003676,GO:0003723,GO:0003727,GO:0003729,GO:0005488,GO:0005515,GO:0005575,GO:0005622,GO:0005623,GO:0005634,GO:0005654,GO:0005737,GO:0005739,GO:0005740,GO:0005741,GO:0006139,GO:0006351,GO:0006353,GO:0006366,GO:0006369,GO:0006378,GO:0006396,GO:0006397,GO:0006401,GO:…	-	ko:K02163,ko:K14396	ko03015,ko05164,ko05206,map03015,map05164,map05206	-	-	-	ko00000,ko00001,ko01009,ko02000,ko03019	1.A.21.1.5	-	-	BH4,Bcl-2,RRM_1
lcl|KQ435691.1_prot_KOX81160.1_253	132113.XP_003487698.1	9.69e-104	300.0	KOG4549@1|root,KOG4549@2759|Eukaryota,39WE6@33154|Opisthokonta,3BK9R@33208|Metazoa,3D3RU@33213|Bilateria,420E3@6656|Arthropoda,3SP1T@50557|Insecta,46IBU@7399|Hymenoptera	33208|Metazoa	S	Acid Phosphatase	MDP1	GO:0003674,GO:0003824,GO:0006040,GO:0006793,GO:0006796,GO:0008150,GO:0008152,GO:0009987,GO:0016311,GO:0016787,GO:0016788,GO:0016791,GO:0030389,GO:0042578,GO:0044237,GO:0071704,GO:1901135	3.1.3.48	ko:K17619	-	-	-	-	ko00000,ko01000,ko01009	-	-	-	Acid_PPase,ubiquitin
lcl|KQ435691.1_prot_KOX81161.1_254	103372.F4WGU6	1.09e-160	466.0	COG2219@1|root,KOG2267@2759|Eukaryota,3A2V7@33154|Opisthokonta,3BQJS@33208|Metazoa,3D7XW@33213|Bilateria,420FZ@6656|Arthropoda,3SNKG@50557|Insecta,46KKB@7399|Hymenoptera	33208|Metazoa	L	Eukaryotic and archaeal DNA primase, large subunit	-	-	-	ko:K02685	ko00230,ko00240,ko01100,ko03030,map00230,map00240,map01100,map03030	M00261	R00375,R00376,R00377,R00378	RC02795	ko00000,ko00001,ko00002,ko01000,ko03032	-	-	-	DNA_primase_lrg
lcl|KQ435691.1_prot_KOX81162.1_255	7460.GB43279-PA	4.66e-108	319.0	KOG2739@1|root,KOG2739@2759|Eukaryota,38PGI@33154|Opisthokonta,3BBPV@33208|Metazoa,3CYFG@33213|Bilateria,41Z17@6656|Arthropoda,3SM99@50557|Insecta,46EKM@7399|Hymenoptera	33208|Metazoa	D	occurring C-terminal to leucine-rich repeats	ANP32A	GO:0000082,GO:0000278,GO:0001944,GO:0003674,GO:0005102,GO:0005178,GO:0005488,GO:0005515,GO:0005575,GO:0005622,GO:0005623,GO:0005634,GO:0005654,GO:0005737,GO:0005783,GO:0005829,GO:0005856,GO:0005875,GO:0006323,GO:0006325,GO:0006333,GO:0006334,GO:0006338,GO:0006810,GO:0006913,GO:0006919,GO:0006996,GO:0007017,GO:0007049,GO:0007154,GO:0007165,GO:0007275,GO:0007346,GO:0007399,GO:0007417,GO:0007420,GO:…	-	ko:K18646,ko:K18647	-	-	-	-	ko00000,ko03019,ko04147	-	-	-	LRR_4,LRR_9
lcl|KQ435691.1_prot_KOX81163.1_256	132113.XP_003492691.1	0.0	1052.0	2CTWG@1|root,2S4CQ@2759|Eukaryota,3A6CI@33154|Opisthokonta,3BT16@33208|Metazoa,3DAHJ@33213|Bilateria,420SK@6656|Arthropoda,3SP3G@50557|Insecta,46ER9@7399|Hymenoptera	33208|Metazoa	S	BTB/POZ domain	-	-	-	-	-	-	-	-	-	-	-	-	BTB
lcl|KQ435691.1_prot_KOX81164.1_257	132113.XP_003492690.1	0.0	1688.0	COG0308@1|root,KOG1046@2759|Eukaryota,39XH0@33154|Opisthokonta,3BKME@33208|Metazoa,3D5WP@33213|Bilateria,41WH0@6656|Arthropoda,3SH8N@50557|Insecta,46EP4@7399|Hymenoptera	33208|Metazoa	EO	ERAP1-like C-terminal domain	-	GO:0003674,GO:0003824,GO:0004177,GO:0005488,GO:0005575,GO:0005622,GO:0005623,GO:0005737,GO:0006508,GO:0006518,GO:0006807,GO:0008150,GO:0008152,GO:0008233,GO:0008235,GO:0008237,GO:0008238,GO:0008270,GO:0009056,GO:0009987,GO:0016787,GO:0019538,GO:0033218,GO:0034641,GO:0042277,GO:0043167,GO:0043169,GO:0043170,GO:0043171,GO:0043603,GO:0044237,GO:0044238,GO:0044248,GO:0044424,GO:0044464,GO:0046872,GO:…	-	-	-	-	-	-	-	-	-	-	ERAP1_C,Peptidase_M1
lcl|KQ435691.1_prot_KOX81165.1_258	132113.XP_003494377.1	0.0	1471.0	COG0308@1|root,KOG1046@2759|Eukaryota,38CFG@33154|Opisthokonta,3BD0T@33208|Metazoa,3CUKR@33213|Bilateria,41W20@6656|Arthropoda,3SINB@50557|Insecta,46EHD@7399|Hymenoptera	33208|Metazoa	EO	ERAP1-like C-terminal domain	-	-	3.4.11.2	ko:K11140	ko00480,ko01100,ko04614,ko04640,map00480,map01100,map04614,map04640	-	R00899,R04951	RC00096,RC00141	ko00000,ko00001,ko01000,ko01002,ko04090,ko04131,ko04147	-	-	-	ERAP1_C,Peptidase_M1
lcl|KQ435691.1_prot_KOX81166.1_259	7460.GB43275-PA	4.48e-311	856.0	KOG3645@1|root,KOG3645@2759|Eukaryota,38BP2@33154|Opisthokonta,3BD2A@33208|Metazoa,3CS0W@33213|Bilateria,41XDI@6656|Arthropoda,3SJZG@50557|Insecta,46HJZ@7399|Hymenoptera	33208|Metazoa	T	channel activity. It is involved in the biological process described with ion transport	nAChRa4	GO:0003008,GO:0003674,GO:0005215,GO:0005216,GO:0005230,GO:0005231,GO:0005261,GO:0005575,GO:0005623,GO:0005886,GO:0006810,GO:0006811,GO:0006812,GO:0006816,GO:0006873,GO:0006874,GO:0006875,GO:0006937,GO:0007154,GO:0007165,GO:0007166,GO:0007204,GO:0007267,GO:0007268,GO:0007271,GO:0007274,GO:0007275,GO:0008150,GO:0008324,GO:0009791,GO:0009987,GO:0015075,GO:0015267,GO:0015276,GO:0015318,GO:0016020,GO:…	-	ko:K05312	-	-	-	-	ko00000,ko04040	1.A.9.1	-	-	Neur_chan_LBD,Neur_chan_memb
lcl|KQ435691.1_prot_KOX81167.1_260	132113.XP_003493500.1	1.68e-74	235.0	2CXPK@1|root,2RYWI@2759|Eukaryota,3A0FF@33154|Opisthokonta,3BPTP@33208|Metazoa,3D6SN@33213|Bilateria	33208|Metazoa	-	-	-	-	2.1.1.43	ko:K11433	ko00310,map00310	-	R03875,R03938,R04866,R04867	RC00003,RC00060,RC00181,RC00496	ko00000,ko00001,ko01000,ko03036	-	-	-	DDE_3,HTH_Tnp_Tc3_2,Transposase_1
lcl|KQ435691.1_prot_KOX81173.1_266	12957.ACEP15497-PA	1.29e-40	135.0	KOG3645@1|root,KOG3645@2759|Eukaryota,38BP2@33154|Opisthokonta,3BD2A@33208|Metazoa,3CS0W@33213|Bilateria,41XDI@6656|Arthropoda,3SJZG@50557|Insecta,46HJZ@7399|Hymenoptera	33208|Metazoa	T	channel activity. It is involved in the biological process described with ion transport	unc-63	GO:0003008,GO:0003674,GO:0005215,GO:0005216,GO:0005230,GO:0005231,GO:0005261,GO:0005575,GO:0005623,GO:0005886,GO:0005887,GO:0005892,GO:0006810,GO:0006811,GO:0006812,GO:0006816,GO:0006873,GO:0006874,GO:0006875,GO:0006937,GO:0007154,GO:0007165,GO:0007166,GO:0007204,GO:0007267,GO:0007268,GO:0007271,GO:0007274,GO:0007275,GO:0008150,GO:0008324,GO:0009791,GO:0009987,GO:0015075,GO:0015267,GO:0015276,GO:…	-	ko:K05312	-	-	-	-	ko00000,ko04040	1.A.9.1	-	-	Neur_chan_LBD,Neur_chan_memb
lcl|KQ435692.1_prot_KOX81024.1_267	132113.XP_003490028.1	7.41e-237	669.0	KOG2088@1|root,KOG2088@2759|Eukaryota,38C88@33154|Opisthokonta,3BEGS@33208|Metazoa,3CTQE@33213|Bilateria,41TRQ@6656|Arthropoda,3SJ9E@50557|Insecta,46HG6@7399|Hymenoptera	33208|Metazoa	IOT	Lipase (class 3)	DAGLB	GO:0001505,GO:0001676,GO:0003674,GO:0003824,GO:0005575,GO:0005622,GO:0005623,GO:0005634,GO:0005886,GO:0006082,GO:0006629,GO:0006631,GO:0006690,GO:0007275,GO:0007399,GO:0007405,GO:0008150,GO:0008152,GO:0008283,GO:0009058,GO:0009987,GO:0016020,GO:0016298,GO:0016787,GO:0016788,GO:0019369,GO:0019752,GO:0022008,GO:0030154,GO:0032501,GO:0032502,GO:0032787,GO:0033559,GO:0042133,GO:0042136,GO:0043226,GO:…	-	ko:K13806	ko04723,ko04745,ko04925,map04723,map04745,map04925	-	-	-	ko00000,ko00001,ko01000	-	-	-	Lipase_3
lcl|KQ435692.1_prot_KOX81033.1_276	7460.GB48690-PA	2.5e-270	767.0	2CTEF@1|root,2RG1U@2759|Eukaryota,39Z3S@33154|Opisthokonta,3BJ65@33208|Metazoa,3CXD7@33213|Bilateria,41X2J@6656|Arthropoda,3SG95@50557|Insecta,46H8M@7399|Hymenoptera	33208|Metazoa	S	helix-turn-helix, Psq domain	-	GO:0000003,GO:0003006,GO:0005575,GO:0005622,GO:0005623,GO:0005634,GO:0006355,GO:0006357,GO:0007275,GO:0007276,GO:0007281,GO:0007292,GO:0007399,GO:0007417,GO:0007418,GO:0007610,GO:0007617,GO:0007618,GO:0007619,GO:0007626,GO:0007631,GO:0008049,GO:0008150,GO:0008345,GO:0008346,GO:0009605,GO:0009628,GO:0009629,GO:0009889,GO:0009987,GO:0010468,GO:0010556,GO:0019098,GO:0019219,GO:0019222,GO:0019953,GO:…	-	-	-	-	-	-	-	-	-	-	BTB,HTH_psq
lcl|KQ435692.1_prot_KOX81035.1_278	132113.XP_003490026.1	0.0	944.0	KOG4806@1|root,KOG4806@2759|Eukaryota,38DG5@33154|Opisthokonta,3BCKU@33208|Metazoa,3CUY5@33213|Bilateria,420F9@6656|Arthropoda,3SPAX@50557|Insecta,46ES2@7399|Hymenoptera	33208|Metazoa	S	Uncharacterised conserved protein (DUF2369)	NDNF	GO:0001525,GO:0001568,GO:0001666,GO:0001764,GO:0001944,GO:0002931,GO:0003674,GO:0005488,GO:0005539,GO:0005575,GO:0005576,GO:0006022,GO:0006029,GO:0006082,GO:0006464,GO:0006790,GO:0006807,GO:0006928,GO:0006950,GO:0007154,GO:0007165,GO:0007263,GO:0007275,GO:0007399,GO:0008150,GO:0008152,GO:0008201,GO:0009100,GO:0009611,GO:0009628,GO:0009653,GO:0009987,GO:0010720,GO:0010810,GO:0010811,GO:0010941,GO:…	-	-	-	-	-	-	-	-	-	-	DUF2369
lcl|KQ435692.1_prot_KOX81036.1_279	132113.XP_003490027.1	0.0	874.0	COG2940@1|root,KOG2084@2759|Eukaryota,39T85@33154|Opisthokonta,3BAIZ@33208|Metazoa,3D3PG@33213|Bilateria,41V25@6656|Arthropoda,3SH7M@50557|Insecta,46EU0@7399|Hymenoptera	33208|Metazoa	B	MYND finger	-	GO:0003674,GO:0005488,GO:0005515,GO:0008150,GO:0009892,GO:0010468,GO:0010605,GO:0010629,GO:0019222,GO:0019899,GO:0042826,GO:0048519,GO:0050789,GO:0060255,GO:0065007	-	-	-	-	-	-	-	-	-	-	SET,zf-MYND
lcl|KQ435692.1_prot_KOX81037.1_280	132113.XP_003490025.1	2.32e-292	800.0	KOG3058@1|root,KOG3058@2759|Eukaryota,38GXT@33154|Opisthokonta,3BC23@33208|Metazoa,3CVX4@33213|Bilateria,41WJR@6656|Arthropoda,3SFYP@50557|Insecta,46KGM@7399|Hymenoptera	33208|Metazoa	S	PAP2 superfamily C-terminal	SAMD8	GO:0000139,GO:0002950,GO:0003674,GO:0003824,GO:0005575,GO:0005622,GO:0005623,GO:0005737,GO:0005783,GO:0005789,GO:0005794,GO:0005829,GO:0005886,GO:0005887,GO:0006629,GO:0006643,GO:0006644,GO:0006665,GO:0006672,GO:0006684,GO:0006686,GO:0006793,GO:0006796,GO:0006807,GO:0006996,GO:0007030,GO:0008150,GO:0008152,GO:0008361,GO:0008610,GO:0008654,GO:0009058,GO:0009889,GO:0009987,GO:0010256,GO:0010556,GO:…	-	-	-	-	-	-	-	-	-	-	PAP2_C,SAM_1
lcl|KQ435692.1_prot_KOX81038.1_281	132113.XP_003490024.1	0.0	1281.0	COG5407@1|root,KOG0721@2759|Eukaryota,38CNP@33154|Opisthokonta,3BEXP@33208|Metazoa,3CWF0@33213|Bilateria,41UGZ@6656|Arthropoda,3SIH8@50557|Insecta,46F6J@7399|Hymenoptera	33208|Metazoa	OU	Sec63 Brl domain	SEC63	GO:0001655,GO:0001889,GO:0003674,GO:0005575,GO:0005622,GO:0005623,GO:0005737,GO:0005783,GO:0005789,GO:0005829,GO:0006605,GO:0006612,GO:0006613,GO:0006614,GO:0006620,GO:0006807,GO:0006810,GO:0006886,GO:0007154,GO:0007165,GO:0007275,GO:0007568,GO:0008104,GO:0008150,GO:0008152,GO:0009987,GO:0010259,GO:0012505,GO:0015031,GO:0015833,GO:0016020,GO:0023052,GO:0031984,GO:0032501,GO:0032502,GO:0033036,GO:…	-	ko:K09540	ko03060,ko04141,map03060,map04141	-	-	-	ko00000,ko00001,ko02044,ko03110	3.A.5.8,3.A.5.9	-	-	DnaJ,Sec63
lcl|KQ435692.1_prot_KOX81039.1_282	132113.XP_003490103.1	0.0	1011.0	COG0515@1|root,KOG4250@2759|Eukaryota,38FHS@33154|Opisthokonta,3BHXK@33208|Metazoa,3CVZY@33213|Bilateria,41XBA@6656|Arthropoda,3SG9S@50557|Insecta,46HUT@7399|Hymenoptera	33208|Metazoa	T	Protein tyrosine kinase	IKBKB	GO:0000165,GO:0000166,GO:0000302,GO:0001101,GO:0001666,GO:0001702,GO:0001756,GO:0001757,GO:0001776,GO:0001782,GO:0001817,GO:0001819,GO:0001959,GO:0002009,GO:0002011,GO:0002028,GO:0002218,GO:0002220,GO:0002221,GO:0002223,GO:0002224,GO:0002225,GO:0002230,GO:0002237,GO:0002252,GO:0002253,GO:0002260,GO:0002376,GO:0002429,GO:0002474,GO:0002478,GO:0002479,GO:0002520,GO:0002521,GO:0002573,GO:0002682,GO:…	2.7.11.10	ko:K04467,ko:K07209	ko01523,ko04010,ko04014,ko04062,ko04064,ko04068,ko04150,ko04151,ko04210,ko04380,ko04620,ko04621,ko04622,ko04623,ko04624,ko04657,ko04658,ko04659,ko04660,ko04662,ko04668,ko04722,ko04910,ko04920,ko04930,ko04931,ko04932,ko05120,ko05131,ko05142,ko05145,ko05160,ko05161,ko05162,ko05164,ko05165,ko05166,ko05167,ko05168,ko05169,ko05200,ko05206,ko05212,ko05215,ko05220,ko05221,ko05222,ko05418,map01523,map040…	M00686	-	-	ko00000,ko00001,ko00002,ko01000,ko01001	-	-	-	IKKbetaNEMObind,Pkinase
lcl|KQ435692.1_prot_KOX81040.1_283	132113.XP_003490023.1	0.0	4667.0	KOG1242@1|root,KOG1242@2759|Eukaryota,38G0Y@33154|Opisthokonta,3BA6J@33208|Metazoa,3CTE7@33213|Bilateria,41UYQ@6656|Arthropoda,3SHTD@50557|Insecta,46GJW@7399|Hymenoptera	33208|Metazoa	J	HEAT-like repeat	GCN1L1	GO:0001932,GO:0001934,GO:0003674,GO:0003676,GO:0003723,GO:0005488,GO:0005515,GO:0005575,GO:0005622,GO:0005623,GO:0005737,GO:0005829,GO:0005840,GO:0005844,GO:0006355,GO:0006357,GO:0006412,GO:0006417,GO:0006518,GO:0006807,GO:0006950,GO:0006970,GO:0006972,GO:0007154,GO:0008135,GO:0008150,GO:0008152,GO:0009058,GO:0009059,GO:0009267,GO:0009605,GO:0009628,GO:0009651,GO:0009889,GO:0009891,GO:0009893,GO:…	-	-	-	-	-	-	-	-	-	-	HEAT
lcl|KQ435692.1_prot_KOX81041.1_284	7460.GB48706-PA	1.05e-174	525.0	COG4642@1|root,KOG0231@2759|Eukaryota,38BBY@33154|Opisthokonta,3B99A@33208|Metazoa,3D1H8@33213|Bilateria,41Z9U@6656|Arthropoda,3SMKG@50557|Insecta	33208|Metazoa	S	Possible plasma membrane-binding motif in junctophilins, PIP-5-kinases and protein kinases.	RSPH10B	-	-	-	-	-	-	-	-	-	-	-	MORN
lcl|KQ435692.1_prot_KOX81043.1_286	7460.GB48703-PA	9.51e-15	73.6	2F7Z7@1|root,2T92Y@2759|Eukaryota,3ASYX@33154|Opisthokonta,3C907@33208|Metazoa,3DKEU@33213|Bilateria,423QM@6656|Arthropoda	33208|Metazoa	T	Odorant receptor	-	-	-	ko:K08471	-	-	-	-	ko00000,ko04030	-	-	-	7tm_6
lcl|KQ435692.1_prot_KOX81044.1_287	132113.XP_003490100.1	3.66e-148	430.0	2F7Z7@1|root,2T92Y@2759|Eukaryota,3ASYX@33154|Opisthokonta,3C907@33208|Metazoa,3DKEU@33213|Bilateria,423QM@6656|Arthropoda	33208|Metazoa	T	Odorant receptor	-	-	-	ko:K08471	-	-	-	-	ko00000,ko04030	-	-	-	7tm_6
lcl|KQ435692.1_prot_KOX81045.1_288	7460.GB48701-PA	1.69e-11	60.1	2E899@1|root,2SESC@2759|Eukaryota,3AD1E@33154|Opisthokonta,3BVU1@33208|Metazoa,3DC7D@33213|Bilateria,421KR@6656|Arthropoda,3SQ1X@50557|Insecta	33208|Metazoa	O	Drosulfakinin-0 (DSK 0) plays diverse biological roles including regulating gut muscle contraction in adults but not in larvae	Dsk	GO:0001664,GO:0003008,GO:0003012,GO:0003674,GO:0005102,GO:0005179,GO:0005184,GO:0005488,GO:0005515,GO:0005575,GO:0005576,GO:0005615,GO:0006873,GO:0006874,GO:0006875,GO:0006936,GO:0006937,GO:0006939,GO:0006940,GO:0006950,GO:0007154,GO:0007165,GO:0007186,GO:0007204,GO:0007218,GO:0007528,GO:0007610,GO:0007626,GO:0007631,GO:0008150,GO:0008343,GO:0008344,GO:0008345,GO:0009966,GO:0009987,GO:0010469,GO:…	-	-	-	-	-	-	-	-	-	-	Sulfakinin
lcl|KQ435692.1_prot_KOX81046.1_289	132113.XP_003490021.1	2.98e-181	511.0	2CJJS@1|root,2T9J0@2759|Eukaryota,394CV@33154|Opisthokonta,3C9HN@33208|Metazoa,3DQMX@33213|Bilateria,42C5J@6656|Arthropoda,3SWI8@50557|Insecta,46IV1@7399|Hymenoptera	33208|Metazoa	-	-	-	-	-	-	-	-	-	-	-	-	-	-	-
lcl|KQ435692.1_prot_KOX81047.1_290	132113.XP_003490020.1	1.27e-142	405.0	KOG3882@1|root,KOG3882@2759|Eukaryota,38HQR@33154|Opisthokonta,3BC50@33208|Metazoa,3D33M@33213|Bilateria,41Z5F@6656|Arthropoda,3SMKX@50557|Insecta,46GND@7399|Hymenoptera	33208|Metazoa	S	Tetraspanin family	TSPAN7	GO:0005575,GO:0005623,GO:0005886,GO:0005887,GO:0007154,GO:0007165,GO:0007166,GO:0008150,GO:0009987,GO:0016020,GO:0016021,GO:0023052,GO:0031224,GO:0031226,GO:0044425,GO:0044459,GO:0044464,GO:0050789,GO:0050794,GO:0050896,GO:0051716,GO:0065007,GO:0071944	-	ko:K06571,ko:K17295	ko05202,map05202	-	-	-	ko00000,ko00001,ko04090,ko04147	-	-	-	Tetraspannin
lcl|KQ435692.1_prot_KOX81048.1_291	132113.XP_003490144.1	3.01e-273	763.0	29N4V@1|root,2RVFC@2759|Eukaryota,39Y2V@33154|Opisthokonta,3BP1K@33208|Metazoa,3D2V8@33213|Bilateria,41UEK@6656|Arthropoda,3SKAE@50557|Insecta,46FR4@7399|Hymenoptera	33208|Metazoa	S	GRIP domain	-	GO:0000003,GO:0007610,GO:0007617,GO:0007618,GO:0007619,GO:0008049,GO:0008150,GO:0019098,GO:0019953,GO:0022414,GO:0032501,GO:0032504,GO:0044703,GO:0048047,GO:0048609,GO:0051704,GO:0060179	-	-	-	-	-	-	-	-	-	-	GRIP,Syntaphilin
lcl|KQ435692.1_prot_KOX81050.1_293	132113.XP_003490099.1	0.0	980.0	2E6SY@1|root,2SDFT@2759|Eukaryota,3ABH6@33154|Opisthokonta,3BVJY@33208|Metazoa,3DCD1@33213|Bilateria,421TB@6656|Arthropoda,3SPTY@50557|Insecta,46M36@7399|Hymenoptera	33208|Metazoa	-	-	-	-	-	-	-	-	-	-	-	-	-	-	-
lcl|KQ435692.1_prot_KOX81051.1_294	132113.XP_003490099.1	4.91e-71	238.0	2E6SY@1|root,2SDFT@2759|Eukaryota,3ABH6@33154|Opisthokonta,3BVJY@33208|Metazoa,3DCD1@33213|Bilateria,421TB@6656|Arthropoda,3SPTY@50557|Insecta,46M36@7399|Hymenoptera	33208|Metazoa	-	-	-	-	-	-	-	-	-	-	-	-	-	-	-
lcl|KQ435692.1_prot_KOX81052.1_295	132113.XP_003490098.1	1.05e-291	811.0	KOG2504@1|root,KOG2504@2759|Eukaryota,39S3U@33154|Opisthokonta,3BNVI@33208|Metazoa,3D626@33213|Bilateria,41TRF@6656|Arthropoda,3SI9P@50557|Insecta,46G2P@7399|Hymenoptera	33208|Metazoa	G	Major Facilitator Superfamily	-	-	-	-	-	-	-	-	-	-	-	-	MFS_1
lcl|KQ435692.1_prot_KOX81053.1_296	132113.XP_003490097.1	1.63e-56	194.0	KOG2504@1|root,KOG2504@2759|Eukaryota,39ZK7@33154|Opisthokonta,3BKZQ@33208|Metazoa,3D3J6@33213|Bilateria,41YE9@6656|Arthropoda,3SKQC@50557|Insecta,46KN0@7399|Hymenoptera	33208|Metazoa	G	Major Facilitator Superfamily	-	GO:0000003,GO:0003006,GO:0003674,GO:0005215,GO:0005342,GO:0005575,GO:0006810,GO:0006811,GO:0006820,GO:0007276,GO:0007281,GO:0008028,GO:0008150,GO:0008219,GO:0008509,GO:0008514,GO:0009987,GO:0010623,GO:0012501,GO:0015075,GO:0015318,GO:0015711,GO:0015718,GO:0015849,GO:0016020,GO:0016021,GO:0019953,GO:0022412,GO:0022414,GO:0022857,GO:0030154,GO:0031224,GO:0032501,GO:0032502,GO:0032504,GO:0034220,GO:…	-	-	-	-	-	-	-	-	-	-	MFS_1
lcl|KQ435692.1_prot_KOX81054.1_297	7460.GB43694-PA	8.79e-124	360.0	COG2828@1|root,KOG3246@2759|Eukaryota,38EQW@33154|Opisthokonta,3BBJZ@33208|Metazoa,3CTY4@33213|Bilateria,41ZYF@6656|Arthropoda,3SMYG@50557|Insecta,46M2A@7399|Hymenoptera	33208|Metazoa	S	Ulp1 protease family, C-terminal catalytic domain	SENP8	GO:0000338,GO:0003674,GO:0003824,GO:0004175,GO:0005575,GO:0005622,GO:0005623,GO:0005634,GO:0005737,GO:0005829,GO:0006464,GO:0006508,GO:0006807,GO:0008150,GO:0008152,GO:0008233,GO:0008234,GO:0009987,GO:0010941,GO:0010942,GO:0016579,GO:0016787,GO:0016926,GO:0018193,GO:0018205,GO:0019538,GO:0019783,GO:0019784,GO:0036211,GO:0042981,GO:0043065,GO:0043067,GO:0043068,GO:0043170,GO:0043226,GO:0043227,GO:…	3.4.22.68	ko:K08597	-	-	-	-	ko00000,ko01000,ko01002,ko04121	-	-	-	Peptidase_C48
lcl|KQ435692.1_prot_KOX81055.1_298	7460.GB43693-PA	1.28e-295	813.0	COG2124@1|root,KOG0156@2759|Eukaryota,38BSU@33154|Opisthokonta,3BC78@33208|Metazoa,3CRSA@33213|Bilateria,41YFR@6656|Arthropoda,3SGVT@50557|Insecta,46EAM@7399|Hymenoptera	33208|Metazoa	Q	Cytochrome P450	CYP15A1	GO:0003674,GO:0003824,GO:0004497,GO:0006629,GO:0006714,GO:0006716,GO:0006718,GO:0006720,GO:0006721,GO:0007275,GO:0007552,GO:0008150,GO:0008152,GO:0008299,GO:0008610,GO:0009058,GO:0009987,GO:0010817,GO:0016106,GO:0016114,GO:0016491,GO:0016705,GO:0016709,GO:0032501,GO:0032502,GO:0034754,GO:0042445,GO:0042446,GO:0044237,GO:0044238,GO:0044249,GO:0044255,GO:0048856,GO:0055114,GO:0065007,GO:0065008,GO:…	1.14.13.202,1.14.13.203,1.14.14.1	ko:K07414,ko:K07418,ko:K07422,ko:K14937,ko:K14985	ko00140,ko00590,ko00591,ko00981,ko01100,ko04212,ko04726,ko04750,ko04913,map00140,map00590,map00591,map00981,map01100,map04212,map04726,map04750,map04913	-	R03408,R07041,R07042,R07043,R07044,R07045,R07046,R07048,R07050,R07051,R07052,R07055,R07056,R08143,R08148,R10925	RC00201,RC00704,RC00797,RC01184,RC01693,RC01710,RC01711,RC01723,RC01725	ko00000,ko00001,ko00199,ko01000	-	-	-	p450
lcl|KQ435692.1_prot_KOX81056.1_299	132113.XP_003490140.1	0.0	909.0	KOG2649@1|root,KOG2649@2759|Eukaryota,38R1Y@33154|Opisthokonta,3BD7D@33208|Metazoa,3CSIH@33213|Bilateria,41WVG@6656|Arthropoda,3SK1J@50557|Insecta	33208|Metazoa	O	metallocarboxypeptidase activity. It is involved in the biological process described with proteolysis	CPM	GO:0003674,GO:0003824,GO:0004180,GO:0004181,GO:0004185,GO:0005575,GO:0005576,GO:0005615,GO:0005623,GO:0005886,GO:0006508,GO:0006518,GO:0006807,GO:0008150,GO:0008152,GO:0008233,GO:0008235,GO:0008236,GO:0008237,GO:0008238,GO:0009653,GO:0009986,GO:0009987,GO:0010467,GO:0016020,GO:0016485,GO:0016787,GO:0017171,GO:0019538,GO:0032502,GO:0034641,GO:0043170,GO:0043603,GO:0044237,GO:0044238,GO:0044421,GO:…	3.4.17.12	ko:K01296	-	-	-	-	ko00000,ko00537,ko01000,ko01002	-	-	-	CarboxypepD_reg,Peptidase_M14
lcl|KQ435692.1_prot_KOX81057.1_300	103372.F4WR17	6.77e-26	104.0	KOG3575@1|root,KOG3575@2759|Eukaryota,3AHKE@33154|Opisthokonta,3BX04@33208|Metazoa,3CZ0V@33213|Bilateria	33208|Metazoa	K	steroid hormone mediated signaling pathway	-	-	2.1.1.43	ko:K11433	ko00310,map00310	-	R03875,R03938,R04866,R04867	RC00003,RC00060,RC00181,RC00496	ko00000,ko00001,ko01000,ko03036	-	-	-	HTH_24,HTH_Tnp_Tc3_2,Transposase_1
lcl|KQ435692.1_prot_KOX81058.1_301	132113.XP_003490139.1	0.0	1776.0	KOG3528@1|root,KOG3528@2759|Eukaryota,39MJ1@33154|Opisthokonta,3CP5S@33208|Metazoa,3D7RU@33213|Bilateria,41ZJS@6656|Arthropoda,3SMNY@50557|Insecta,46GQG@7399|Hymenoptera	33208|Metazoa	S	Domain present in PSD-95, Dlg, and ZO-1/2.	-	-	-	-	-	-	-	-	-	-	-	-	PDZ
lcl|KQ435692.1_prot_KOX81059.1_302	7460.GB41583-PA	8.67e-69	208.0	KOG3476@1|root,KOG3476@2759|Eukaryota,3A3MT@33154|Opisthokonta,3BRGS@33208|Metazoa,3D84U@33213|Bilateria,4207A@6656|Arthropoda,3SNB9@50557|Insecta,46INA@7399|Hymenoptera	33208|Metazoa	Z	Microtubule-associated protein CRIPT	CRIPT	GO:0000226,GO:0001650,GO:0003674,GO:0005488,GO:0005515,GO:0005575,GO:0005622,GO:0005623,GO:0005634,GO:0005730,GO:0006996,GO:0007010,GO:0007017,GO:0008017,GO:0008092,GO:0008104,GO:0008150,GO:0009987,GO:0014069,GO:0015631,GO:0016043,GO:0019904,GO:0030165,GO:0030425,GO:0031122,GO:0031974,GO:0031981,GO:0032279,GO:0032879,GO:0032880,GO:0033036,GO:0033043,GO:0033365,GO:0034613,GO:0035372,GO:0036477,GO:…	-	-	-	-	-	-	-	-	-	-	Cript
lcl|KQ435692.1_prot_KOX81060.1_303	132113.XP_003490137.1	0.0	1478.0	KOG3605@1|root,KOG3605@2759|Eukaryota,38DKI@33154|Opisthokonta,3BCEM@33208|Metazoa,3CTMI@33213|Bilateria,41TW6@6656|Arthropoda,3SGK2@50557|Insecta,46I0Z@7399|Hymenoptera	33208|Metazoa	S	Phosphotyrosine-binding domain, phosphotyrosine-interaction (PI) domain	APBA1	GO:0000138,GO:0001505,GO:0001540,GO:0001701,GO:0003008,GO:0003674,GO:0005488,GO:0005515,GO:0005543,GO:0005546,GO:0005575,GO:0005622,GO:0005623,GO:0005737,GO:0005794,GO:0005795,GO:0005798,GO:0005829,GO:0005886,GO:0006810,GO:0006811,GO:0006820,GO:0006835,GO:0006836,GO:0006865,GO:0006886,GO:0006887,GO:0006928,GO:0007017,GO:0007018,GO:0007154,GO:0007155,GO:0007267,GO:0007268,GO:0007269,GO:0007270,GO:…	-	ko:K04531,ko:K20055	-	-	-	-	ko00000,ko04131	-	-	-	PDZ,PID
lcl|KQ435692.1_prot_KOX81061.1_304	132113.XP_003490137.1	2.33e-73	245.0	KOG3605@1|root,KOG3605@2759|Eukaryota,38DKI@33154|Opisthokonta,3BCEM@33208|Metazoa,3CTMI@33213|Bilateria,41TW6@6656|Arthropoda,3SGK2@50557|Insecta,46I0Z@7399|Hymenoptera	33208|Metazoa	S	Phosphotyrosine-binding domain, phosphotyrosine-interaction (PI) domain	APBA1	GO:0000138,GO:0001505,GO:0001540,GO:0001701,GO:0003008,GO:0003674,GO:0005488,GO:0005515,GO:0005543,GO:0005546,GO:0005575,GO:0005622,GO:0005623,GO:0005737,GO:0005794,GO:0005795,GO:0005798,GO:0005829,GO:0005886,GO:0006810,GO:0006811,GO:0006820,GO:0006835,GO:0006836,GO:0006865,GO:0006886,GO:0006887,GO:0006928,GO:0007017,GO:0007018,GO:0007154,GO:0007155,GO:0007267,GO:0007268,GO:0007269,GO:0007270,GO:…	-	ko:K04531,ko:K20055	-	-	-	-	ko00000,ko04131	-	-	-	PDZ,PID
lcl|KQ435692.1_prot_KOX81062.1_305	103372.F4W5N5	1.43e-99	309.0	KOG3605@1|root,KOG3605@2759|Eukaryota,38DKI@33154|Opisthokonta,3BCEM@33208|Metazoa,3CTMI@33213|Bilateria,41TW6@6656|Arthropoda,3SGK2@50557|Insecta,46I0Z@7399|Hymenoptera	33208|Metazoa	S	Phosphotyrosine-binding domain, phosphotyrosine-interaction (PI) domain	APBA1	GO:0000138,GO:0001505,GO:0001540,GO:0001701,GO:0003008,GO:0003674,GO:0005488,GO:0005515,GO:0005543,GO:0005546,GO:0005575,GO:0005622,GO:0005623,GO:0005737,GO:0005794,GO:0005795,GO:0005798,GO:0005829,GO:0005886,GO:0006810,GO:0006811,GO:0006820,GO:0006835,GO:0006836,GO:0006865,GO:0006886,GO:0006887,GO:0006928,GO:0007017,GO:0007018,GO:0007154,GO:0007155,GO:0007267,GO:0007268,GO:0007269,GO:0007270,GO:…	-	ko:K04531,ko:K20055	-	-	-	-	ko00000,ko04131	-	-	-	PDZ,PID
lcl|KQ435692.1_prot_KOX81063.1_306	7460.GB52246-PA	2.34e-208	609.0	KOG2548@1|root,KOG2548@2759|Eukaryota,3990A@33154|Opisthokonta,3BGAY@33208|Metazoa,3CUD8@33213|Bilateria,41V2R@6656|Arthropoda,3SGDS@50557|Insecta,46N14@7399|Hymenoptera	33208|Metazoa	AH	Alternative splicing regulator	CLASRP	GO:0005575,GO:0005622,GO:0005623,GO:0005634,GO:0005654,GO:0031974,GO:0031981,GO:0043226,GO:0043227,GO:0043229,GO:0043231,GO:0043233,GO:0044422,GO:0044424,GO:0044428,GO:0044446,GO:0044464,GO:0070013	-	ko:K13168	-	-	-	-	ko00000,ko03041	-	-	-	DRY_EERY
lcl|KQ435692.1_prot_KOX81064.1_307	132113.XP_003490135.1	0.0	1326.0	2DAFS@1|root,2TJE3@2759|Eukaryota,397EQ@33154|Opisthokonta,3CBQS@33208|Metazoa,3DJIU@33213|Bilateria,42395@6656|Arthropoda,3SS6U@50557|Insecta,46HDG@7399|Hymenoptera	33208|Metazoa	-	-	-	-	-	-	-	-	-	-	-	-	-	-	-
lcl|KQ435692.1_prot_KOX81065.1_308	132113.XP_003490134.1	6.44e-302	838.0	COG5260@1|root,KOG2277@2759|Eukaryota,38DC1@33154|Opisthokonta,3BI65@33208|Metazoa,3CUX9@33213|Bilateria,41YSX@6656|Arthropoda,3SM4W@50557|Insecta,46I6A@7399|Hymenoptera	33208|Metazoa	D	Cid1 family poly A polymerase	-	-	2.7.7.19,2.7.7.52	ko:K18709	-	-	-	-	ko00000,ko01000,ko03019	-	-	-	NTP_transf_2,PAP_assoc,RRM_1
lcl|KQ435692.1_prot_KOX81068.1_311	7460.GB53062-PA	0.0	1197.0	KOG0667@1|root,KOG0667@2759|Eukaryota,38D9D@33154|Opisthokonta,3B9IW@33208|Metazoa,3CVNP@33213|Bilateria,41WZ6@6656|Arthropoda,3SITP@50557|Insecta,46HTI@7399|Hymenoptera	33208|Metazoa	T	Serine/Threonine protein kinases, catalytic domain	DYRK1A	GO:0000381,GO:0000768,GO:0001932,GO:0001933,GO:0003008,GO:0003674,GO:0003712,GO:0003713,GO:0003779,GO:0003824,GO:0004672,GO:0004674,GO:0004713,GO:0004715,GO:0004857,GO:0004860,GO:0005488,GO:0005515,GO:0005575,GO:0005622,GO:0005623,GO:0005634,GO:0005654,GO:0005737,GO:0005856,GO:0006355,GO:0006464,GO:0006468,GO:0006469,GO:0006518,GO:0006793,GO:0006796,GO:0006807,GO:0006949,GO:0007275,GO:0007399,GO:…	2.7.12.1	ko:K08825	-	-	-	-	ko00000,ko01000,ko01001,ko04131	-	-	-	Pkinase
lcl|KQ435692.1_prot_KOX81070.1_313	132113.XP_003493500.1	8.98e-43	157.0	2CXPK@1|root,2RYWI@2759|Eukaryota,3A0FF@33154|Opisthokonta,3BPTP@33208|Metazoa,3D6SN@33213|Bilateria	33208|Metazoa	-	-	-	-	2.1.1.43	ko:K11433	ko00310,map00310	-	R03875,R03938,R04866,R04867	RC00003,RC00060,RC00181,RC00496	ko00000,ko00001,ko01000,ko03036	-	-	-	DDE_3,HTH_Tnp_Tc3_2,Transposase_1
lcl|KQ435692.1_prot_KOX81071.1_314	132113.XP_003490132.1	0.0	1101.0	COG0323@1|root,KOG1978@2759|Eukaryota,38E9K@33154|Opisthokonta,3BBD6@33208|Metazoa,3CSPB@33213|Bilateria,41V9A@6656|Arthropoda,3SJ9W@50557|Insecta,46HI6@7399|Hymenoptera	33208|Metazoa	L	MutL C terminal dimerisation domain	-	GO:0003674,GO:0003676,GO:0003677,GO:0003697,GO:0003824,GO:0005488,GO:0005515,GO:0005575,GO:0005622,GO:0005623,GO:0005634,GO:0006139,GO:0006259,GO:0006281,GO:0006298,GO:0006725,GO:0006807,GO:0006950,GO:0006974,GO:0008150,GO:0008152,GO:0009987,GO:0016462,GO:0016787,GO:0016817,GO:0016818,GO:0016887,GO:0017111,GO:0032300,GO:0032389,GO:0032991,GO:0033554,GO:0034641,GO:0043170,GO:0043226,GO:0043227,GO:…	-	ko:K10858	ko03430,ko03460,map03430,map03460	M00295	-	-	ko00000,ko00001,ko00002,ko03400	-	-	-	DNA_mis_repair,HATPase_c_3,MutL_C
lcl|KQ435692.1_prot_KOX81072.1_315	132113.XP_003490131.1	1.21e-195	557.0	KOG0302@1|root,KOG0302@2759|Eukaryota,38C0U@33154|Opisthokonta,3BH60@33208|Metazoa,3CVMD@33213|Bilateria,41TM9@6656|Arthropoda,3SFYQ@50557|Insecta,46G8K@7399|Hymenoptera	33208|Metazoa	K	Histone-binding protein RBBP4 or subunit C of CAF1 complex	GRWD1	GO:0003674,GO:0003676,GO:0003677,GO:0003682,GO:0003688,GO:0003690,GO:0005488,GO:0005515,GO:0005575,GO:0005622,GO:0005623,GO:0005634,GO:0005730,GO:0005737,GO:0005829,GO:0006139,GO:0006259,GO:0006260,GO:0006323,GO:0006325,GO:0006333,GO:0006334,GO:0006337,GO:0006725,GO:0006807,GO:0006996,GO:0008150,GO:0008152,GO:0009058,GO:0009059,GO:0009987,GO:0016043,GO:0022411,GO:0022607,GO:0031497,GO:0031498,GO:…	-	ko:K14848	-	-	-	-	ko00000,ko03009	-	-	-	CAF1C_H4-bd,WD40
lcl|KQ435692.1_prot_KOX81073.1_316	7460.GB55891-PA	1.82e-131	372.0	COG0494@1|root,KOG2839@2759|Eukaryota,39RM5@33154|Opisthokonta,3BFW4@33208|Metazoa,3D20R@33213|Bilateria,41ZK3@6656|Arthropoda,3SMAN@50557|Insecta,46H93@7399|Hymenoptera	33208|Metazoa	T	NUDIX domain	NUDT3	GO:0000287,GO:0000298,GO:0003674,GO:0003824,GO:0004551,GO:0005488,GO:0005575,GO:0005622,GO:0005623,GO:0005634,GO:0005737,GO:0005829,GO:0006066,GO:0006139,GO:0006163,GO:0006195,GO:0006725,GO:0006753,GO:0006793,GO:0006796,GO:0006807,GO:0006950,GO:0007154,GO:0007267,GO:0008150,GO:0008152,GO:0008486,GO:0009056,GO:0009058,GO:0009117,GO:0009123,GO:0009125,GO:0009126,GO:0009128,GO:0009150,GO:0009154,GO:…	3.6.1.52	ko:K07766	-	-	-	-	ko00000,ko01000	-	-	-	NUDIX
lcl|KQ435692.1_prot_KOX81074.1_317	132113.XP_003485475.1	7.19e-106	315.0	COG1905@1|root,KOG3196@2759|Eukaryota,38G5A@33154|Opisthokonta,3BI24@33208|Metazoa,3CSRY@33213|Bilateria,41UJR@6656|Arthropoda,3SJWK@50557|Insecta,46DRN@7399|Hymenoptera	33208|Metazoa	C	Thioredoxin-like [2Fe-2S] ferredoxin	NDUFV2	GO:0003674,GO:0003824,GO:0003954,GO:0005575,GO:0005622,GO:0005623,GO:0005737,GO:0005739,GO:0005740,GO:0005743,GO:0005746,GO:0005747,GO:0006091,GO:0006119,GO:0006120,GO:0006139,GO:0006163,GO:0006725,GO:0006753,GO:0006793,GO:0006796,GO:0006807,GO:0006996,GO:0007005,GO:0007275,GO:0007399,GO:0007507,GO:0008137,GO:0008150,GO:0008152,GO:0009055,GO:0009117,GO:0009123,GO:0009126,GO:0009141,GO:0009144,GO:…	1.6.5.3,1.6.99.3	ko:K03943	ko00190,ko01100,ko04714,ko04723,ko04932,ko05010,ko05012,ko05016,map00190,map01100,map04714,map04723,map04932,map05010,map05012,map05016	M00143	R11945	RC00061	ko00000,ko00001,ko00002,ko01000	3.D.1.6	-	-	2Fe-2S_thioredx
lcl|KQ435692.1_prot_KOX81075.1_318	132113.XP_003485486.1	3.87e-167	482.0	KOG3512@1|root,KOG3512@2759|Eukaryota,38JQI@33154|Opisthokonta,3BAQP@33208|Metazoa,3CVRN@33213|Bilateria,41UHN@6656|Arthropoda,3SJ8Y@50557|Insecta,46GZW@7399|Hymenoptera	33208|Metazoa	T	Laminin-type epidermal growth factor-like domai	-	GO:0000902,GO:0000904,GO:0001654,GO:0003002,GO:0005575,GO:0005576,GO:0005622,GO:0005623,GO:0005737,GO:0006928,GO:0006935,GO:0007275,GO:0007389,GO:0007399,GO:0007409,GO:0007411,GO:0007423,GO:0007431,GO:0007432,GO:0008037,GO:0008038,GO:0008039,GO:0008045,GO:0008150,GO:0008347,GO:0009605,GO:0009653,GO:0009887,GO:0009987,GO:0010160,GO:0010769,GO:0010975,GO:0016043,GO:0016200,GO:0016358,GO:0016477,GO:…	-	ko:K06843	ko04360,map04360	-	-	-	ko00000,ko00001,ko00536,ko04516	-	-	-	Laminin_EGF,Laminin_N,NTR
lcl|KQ435692.1_prot_KOX81077.1_320	132113.XP_003485486.1	2.78e-259	726.0	KOG3512@1|root,KOG3512@2759|Eukaryota,38JQI@33154|Opisthokonta,3BAQP@33208|Metazoa,3CVRN@33213|Bilateria,41UHN@6656|Arthropoda,3SJ8Y@50557|Insecta,46GZW@7399|Hymenoptera	33208|Metazoa	T	Laminin-type epidermal growth factor-like domai	-	GO:0000902,GO:0000904,GO:0001654,GO:0003002,GO:0005575,GO:0005576,GO:0005622,GO:0005623,GO:0005737,GO:0006928,GO:0006935,GO:0007275,GO:0007389,GO:0007399,GO:0007409,GO:0007411,GO:0007423,GO:0007431,GO:0007432,GO:0008037,GO:0008038,GO:0008039,GO:0008045,GO:0008150,GO:0008347,GO:0009605,GO:0009653,GO:0009887,GO:0009987,GO:0010160,GO:0010769,GO:0010975,GO:0016043,GO:0016200,GO:0016358,GO:0016477,GO:…	-	ko:K06843	ko04360,map04360	-	-	-	ko00000,ko00001,ko00536,ko04516	-	-	-	Laminin_EGF,Laminin_N,NTR
lcl|KQ435692.1_prot_KOX81079.1_322	7460.GB54625-PA	1.29e-140	438.0	KOG1886@1|root,KOG1886@2759|Eukaryota,39V22@33154|Opisthokonta,3BDFQ@33208|Metazoa,3CYEF@33213|Bilateria,41X9P@6656|Arthropoda,3SFTN@50557|Insecta,46HBF@7399|Hymenoptera	33208|Metazoa	K	Bromo adjacent homology domain	BAHD1	GO:0000785,GO:0000976,GO:0001067,GO:0003674,GO:0003676,GO:0003677,GO:0003682,GO:0003690,GO:0005488,GO:0005575,GO:0005622,GO:0005623,GO:0005634,GO:0005654,GO:0005677,GO:0005694,GO:0006323,GO:0006325,GO:0006333,GO:0006338,GO:0006342,GO:0006355,GO:0006996,GO:0008150,GO:0009889,GO:0009890,GO:0009892,GO:0009987,GO:0010468,GO:0010556,GO:0010558,GO:0010605,GO:0010629,GO:0016043,GO:0016458,GO:0017053,GO:…	-	-	-	-	-	-	-	-	-	-	BAH
lcl|KQ435692.1_prot_KOX81080.1_323	132113.XP_003485467.1	0.0	1030.0	COG0303@1|root,KOG2371@2759|Eukaryota,38FK6@33154|Opisthokonta,3BG31@33208|Metazoa,3CYMX@33213|Bilateria,41X0M@6656|Arthropoda,3SJNF@50557|Insecta,46N4Z@7399|Hymenoptera	33208|Metazoa	H	MoeA C-terminal region (domain IV)	GPHN	GO:0001941,GO:0003674,GO:0003824,GO:0005102,GO:0005198,GO:0005488,GO:0005515,GO:0005575,GO:0005622,GO:0005623,GO:0005634,GO:0005737,GO:0005886,GO:0006139,GO:0006163,GO:0006464,GO:0006605,GO:0006725,GO:0006732,GO:0006753,GO:0006777,GO:0006793,GO:0006796,GO:0006807,GO:0006810,GO:0006886,GO:0006996,GO:0007275,GO:0007399,GO:0007416,GO:0007528,GO:0007529,GO:0008092,GO:0008104,GO:0008150,GO:0008152,GO:…	2.10.1.1,2.7.7.75	ko:K15376	ko00790,ko01100,ko04727,map00790,map01100,map04727	-	R09726,R09735	RC00002,RC03462	ko00000,ko00001,ko01000	-	-	-	MoCF_biosynth,MoeA_C,MoeA_N
lcl|KQ435692.1_prot_KOX81081.1_324	132113.XP_003485466.1	0.0	1030.0	KOG3716@1|root,KOG3716@2759|Eukaryota,3AN4Z@33154|Opisthokonta,3BCUH@33208|Metazoa,3CTF1@33213|Bilateria,41W9N@6656|Arthropoda,3SHTI@50557|Insecta,46EI3@7399|Hymenoptera	33208|Metazoa	I	Carnitine O-palmitoyltransferase N-terminus	CPT1A	GO:0001101,GO:0001676,GO:0002791,GO:0003674,GO:0003824,GO:0004095,GO:0005488,GO:0005515,GO:0005575,GO:0005622,GO:0005623,GO:0005737,GO:0005739,GO:0005740,GO:0005741,GO:0005975,GO:0005996,GO:0006006,GO:0006082,GO:0006575,GO:0006577,GO:0006629,GO:0006631,GO:0006635,GO:0006638,GO:0006639,GO:0006641,GO:0006807,GO:0006810,GO:0006811,GO:0006820,GO:0006839,GO:0006853,GO:0006869,GO:0006950,GO:0006979,GO:…	2.3.1.21	ko:K08765,ko:K14848,ko:K19523	ko00071,ko01212,ko03320,ko04152,ko04714,ko04920,ko04922,ko04931,map00071,map01212,map03320,map04152,map04714,map04920,map04922,map04931	-	R01923	RC00004,RC00037,RC02816	ko00000,ko00001,ko01000,ko03009,ko03029	-	-	-	CPT_N,Carn_acyltransf
lcl|KQ435692.1_prot_KOX81082.1_325	132113.XP_003485464.1	1.2e-101	301.0	KOG1508@1|root,KOG1508@2759|Eukaryota,38BTK@33154|Opisthokonta,3BFWB@33208|Metazoa,3CUC3@33213|Bilateria,41VBI@6656|Arthropoda,3SKK5@50557|Insecta,46GIJ@7399|Hymenoptera	33208|Metazoa	L	Nucleosome assembly protein (NAP)	SET	GO:0003158,GO:0003674,GO:0003682,GO:0004857,GO:0004864,GO:0005488,GO:0005515,GO:0005575,GO:0005622,GO:0005623,GO:0005634,GO:0005654,GO:0005737,GO:0005783,GO:0005811,GO:0005829,GO:0006139,GO:0006259,GO:0006260,GO:0006323,GO:0006325,GO:0006333,GO:0006334,GO:0006337,GO:0006355,GO:0006357,GO:0006725,GO:0006807,GO:0006996,GO:0008150,GO:0008152,GO:0009058,GO:0009059,GO:0009888,GO:0009889,GO:0009890,GO:…	-	ko:K11284,ko:K11290,ko:K15413	ko05168,ko05203,map05168,map05203	-	-	-	ko00000,ko00001,ko03036	-	-	-	NAP
lcl|KQ435692.1_prot_KOX81083.1_326	132113.XP_003485464.1	2.33e-07	54.3	KOG1508@1|root,KOG1508@2759|Eukaryota,38BTK@33154|Opisthokonta,3BFWB@33208|Metazoa,3CUC3@33213|Bilateria,41VBI@6656|Arthropoda,3SKK5@50557|Insecta,46GIJ@7399|Hymenoptera	33208|Metazoa	L	Nucleosome assembly protein (NAP)	SET	GO:0003158,GO:0003674,GO:0003682,GO:0004857,GO:0004864,GO:0005488,GO:0005515,GO:0005575,GO:0005622,GO:0005623,GO:0005634,GO:0005654,GO:0005737,GO:0005783,GO:0005811,GO:0005829,GO:0006139,GO:0006259,GO:0006260,GO:0006323,GO:0006325,GO:0006333,GO:0006334,GO:0006337,GO:0006355,GO:0006357,GO:0006725,GO:0006807,GO:0006996,GO:0008150,GO:0008152,GO:0009058,GO:0009059,GO:0009888,GO:0009889,GO:0009890,GO:…	-	ko:K11284,ko:K11290,ko:K15413	ko05168,ko05203,map05168,map05203	-	-	-	ko00000,ko00001,ko03036	-	-	-	NAP
lcl|KQ435692.1_prot_KOX81084.1_327	132113.XP_003485485.1	0.0	1741.0	KOG1217@1|root,KOG1217@2759|Eukaryota,38DQA@33154|Opisthokonta,3BC1W@33208|Metazoa,3CTJ2@33213|Bilateria,41XX0@6656|Arthropoda,3SJZH@50557|Insecta,46HG0@7399|Hymenoptera	33208|Metazoa	T	Complement Clr-like EGF-like	FBLN2	GO:0001667,GO:0001817,GO:0001818,GO:0001932,GO:0001933,GO:0001968,GO:0002791,GO:0002792,GO:0003674,GO:0005102,GO:0005178,GO:0005198,GO:0005201,GO:0005488,GO:0005509,GO:0005515,GO:0005575,GO:0005576,GO:0005604,GO:0005605,GO:0005615,GO:0006807,GO:0006928,GO:0006950,GO:0007162,GO:0007275,GO:0007596,GO:0007599,GO:0008022,GO:0008047,GO:0008104,GO:0008150,GO:0008152,GO:0008284,GO:0008285,GO:0009611,GO:…	-	ko:K17307	-	-	-	-	ko00000,ko04147	-	-	-	ANATO,EGF_CA
lcl|KQ435692.1_prot_KOX81085.1_328	132113.XP_003485484.1	0.0	1332.0	KOG0575@1|root,KOG0575@2759|Eukaryota,38G8G@33154|Opisthokonta,3BBT5@33208|Metazoa,3CUCV@33213|Bilateria,41TIM@6656|Arthropoda,3SKRU@50557|Insecta,46ENW@7399|Hymenoptera	33208|Metazoa	T	POLO box duplicated region	PLK2	GO:0000075,GO:0000077,GO:0000082,GO:0000226,GO:0000278,GO:0000785,GO:0003008,GO:0003674,GO:0003824,GO:0004672,GO:0004674,GO:0005488,GO:0005515,GO:0005575,GO:0005622,GO:0005623,GO:0005694,GO:0005737,GO:0005813,GO:0005814,GO:0005815,GO:0005829,GO:0005856,GO:0006464,GO:0006468,GO:0006793,GO:0006796,GO:0006807,GO:0006950,GO:0006974,GO:0006977,GO:0006996,GO:0007010,GO:0007017,GO:0007049,GO:0007051,GO:…	2.7.11.21	ko:K06631,ko:K08861	ko04068,ko04110,ko04114,ko04914,map04068,map04110,map04114,map04914	-	-	-	ko00000,ko00001,ko01000,ko01001,ko03036	-	-	-	POLO_box,Pkinase
lcl|KQ435692.1_prot_KOX81087.1_330	132113.XP_003485463.1	0.0	1199.0	KOG1829@1|root,KOG1829@2759|Eukaryota,38DQN@33154|Opisthokonta,3BJJ4@33208|Metazoa,3CXB1@33213|Bilateria,41W86@6656|Arthropoda,3SHJC@50557|Insecta,46H5F@7399|Hymenoptera	33208|Metazoa	T	DUF4206	PLEKHM3	GO:0005575,GO:0005622,GO:0005623,GO:0005737,GO:0005794,GO:0005886,GO:0006996,GO:0007033,GO:0007040,GO:0008150,GO:0009987,GO:0012505,GO:0016020,GO:0016043,GO:0030154,GO:0032502,GO:0043226,GO:0043227,GO:0043229,GO:0043231,GO:0044424,GO:0044444,GO:0044464,GO:0045445,GO:0048856,GO:0048869,GO:0061061,GO:0071840,GO:0071944,GO:0080171	-	-	-	-	-	-	-	-	-	-	PH,RUN,zf-RING_9
lcl|KQ435692.1_prot_KOX81088.1_331	132113.XP_003485462.1	0.0	966.0	2CMEI@1|root,2QQ4W@2759|Eukaryota,38E2Y@33154|Opisthokonta,3BFK1@33208|Metazoa,3CXZ8@33213|Bilateria,41YUK@6656|Arthropoda,3SM0C@50557|Insecta,46FZV@7399|Hymenoptera	33208|Metazoa	S	Centriolar protein SAS N-terminal	SASS6	GO:0000003,GO:0000226,GO:0000278,GO:0000280,GO:0003674,GO:0005488,GO:0005515,GO:0005575,GO:0005622,GO:0005623,GO:0005737,GO:0005813,GO:0005814,GO:0005815,GO:0005829,GO:0005856,GO:0006996,GO:0007010,GO:0007017,GO:0007049,GO:0007051,GO:0007052,GO:0007098,GO:0007099,GO:0007275,GO:0007276,GO:0007283,GO:0008150,GO:0009790,GO:0009987,GO:0010457,GO:0015630,GO:0016043,GO:0019953,GO:0022402,GO:0022414,GO:…	-	ko:K16487	-	-	-	-	ko00000,ko03036	-	-	-	SAS-6_N
lcl|KQ435692.1_prot_KOX81089.1_332	103372.F4WYD1	3.73e-76	239.0	COG0513@1|root,KOG0326@2759|Eukaryota,38DGD@33154|Opisthokonta,3BB9C@33208|Metazoa,3CUXR@33213|Bilateria,41XRP@6656|Arthropoda,3SHKR@50557|Insecta,46G78@7399|Hymenoptera	33208|Metazoa	A	DEAD/DEAH box helicase	DDX6	GO:0000003,GO:0000288,GO:0000291,GO:0000785,GO:0000792,GO:0000932,GO:0000956,GO:0001520,GO:0002064,GO:0002065,GO:0002066,GO:0002682,GO:0002697,GO:0002831,GO:0003006,GO:0003008,GO:0003674,GO:0003676,GO:0003723,GO:0003724,GO:0003824,GO:0004004,GO:0004386,GO:0005488,GO:0005515,GO:0005575,GO:0005622,GO:0005623,GO:0005634,GO:0005694,GO:0005730,GO:0005737,GO:0005739,GO:0005829,GO:0005856,GO:0005929,GO:…	3.6.4.13	ko:K12614	ko03018,map03018	M00395	-	-	ko00000,ko00001,ko00002,ko01000,ko03019,ko03036	-	-	-	DEAD,Helicase_C
lcl|KQ435692.1_prot_KOX81090.1_333	132113.XP_003492171.1	1.4e-17	84.7	KOG4012@1|root,KOG4012@2759|Eukaryota,3A73W@33154|Opisthokonta,3BSV0@33208|Metazoa,3D97P@33213|Bilateria,420FB@6656|Arthropoda,3SNP5@50557|Insecta,46MFB@7399|Hymenoptera	33208|Metazoa	B	Histone H1-like	HIST1H1A	GO:0000003,GO:0000228,GO:0000785,GO:0000790,GO:0000791,GO:0003674,GO:0003676,GO:0003677,GO:0003682,GO:0005488,GO:0005539,GO:0005575,GO:0005622,GO:0005623,GO:0005634,GO:0005694,GO:0005719,GO:0006325,GO:0006342,GO:0006355,GO:0006996,GO:0007276,GO:0007283,GO:0008150,GO:0008201,GO:0009889,GO:0009890,GO:0009892,GO:0009986,GO:0009987,GO:0010468,GO:0010556,GO:0010558,GO:0010605,GO:0010629,GO:0010639,GO:…	-	ko:K11253,ko:K11275	ko05034,ko05202,ko05322,map05034,map05202,map05322	-	-	-	ko00000,ko00001,ko03036,ko04147	-	-	-	Linker_histone
lcl|KQ435692.1_prot_KOX81091.1_334	132113.XP_003485460.1	1.3e-93	279.0	KOG4006@1|root,KOG4006@2759|Eukaryota,3A43J@33154|Opisthokonta,3BSA3@33208|Metazoa,3DAC3@33213|Bilateria,41ZZ2@6656|Arthropoda,3SN9D@50557|Insecta,46II4@7399|Hymenoptera	33208|Metazoa	T	BTG family	BTG1	-	-	ko:K14443	ko03018,map03018	-	-	-	ko00000,ko00001,ko03019	-	-	-	BTG
lcl|KQ435692.1_prot_KOX81093.1_336	132113.XP_003493875.1	5.74e-52	194.0	KOG1868@1|root,KOG1868@2759|Eukaryota,38DC9@33154|Opisthokonta,3BBP8@33208|Metazoa,3CZKP@33213|Bilateria,41YC0@6656|Arthropoda,3SH87@50557|Insecta,46EVD@7399|Hymenoptera	33208|Metazoa	O	Ubiquitin carboxyl-terminal hydrolase	USP2	GO:0000122,GO:0002682,GO:0002683,GO:0002697,GO:0002698,GO:0002700,GO:0002701,GO:0002759,GO:0002784,GO:0002785,GO:0002831,GO:0002832,GO:0002920,GO:0002921,GO:0003674,GO:0003824,GO:0004175,GO:0004197,GO:0004843,GO:0005488,GO:0005515,GO:0005575,GO:0005622,GO:0005623,GO:0005634,GO:0005654,GO:0005737,GO:0005813,GO:0005815,GO:0005856,GO:0005938,GO:0006355,GO:0006357,GO:0006464,GO:0006508,GO:0006807,GO:…	3.4.19.12	ko:K11833	-	-	-	-	ko00000,ko01000,ko01002,ko04121	-	-	-	UCH
lcl|KQ435692.1_prot_KOX81094.1_337	132113.XP_003493875.1	5.23e-36	144.0	KOG1868@1|root,KOG1868@2759|Eukaryota,38DC9@33154|Opisthokonta,3BBP8@33208|Metazoa,3CZKP@33213|Bilateria,41YC0@6656|Arthropoda,3SH87@50557|Insecta,46EVD@7399|Hymenoptera	33208|Metazoa	O	Ubiquitin carboxyl-terminal hydrolase	USP2	GO:0000122,GO:0002682,GO:0002683,GO:0002697,GO:0002698,GO:0002700,GO:0002701,GO:0002759,GO:0002784,GO:0002785,GO:0002831,GO:0002832,GO:0002920,GO:0002921,GO:0003674,GO:0003824,GO:0004175,GO:0004197,GO:0004843,GO:0005488,GO:0005515,GO:0005575,GO:0005622,GO:0005623,GO:0005634,GO:0005654,GO:0005737,GO:0005813,GO:0005815,GO:0005856,GO:0005938,GO:0006355,GO:0006357,GO:0006464,GO:0006508,GO:0006807,GO:…	3.4.19.12	ko:K11833	-	-	-	-	ko00000,ko01000,ko01002,ko04121	-	-	-	UCH
lcl|KQ435692.1_prot_KOX81095.1_338	132113.XP_003485459.1	1.14e-47	183.0	KOG4749@1|root,KOG4749@2759|Eukaryota,3901E@33154|Opisthokonta,3BDDN@33208|Metazoa,3CW4X@33213|Bilateria,420MQ@6656|Arthropoda,3SP53@50557|Insecta,46IMZ@7399|Hymenoptera	33208|Metazoa	T	Phosphorylates Ins(1,3,4,5,6)P5 at position 2 to form Ins(1,2,3,4,5,6)P6 (InsP6 or phytate)	IPPK	GO:0003341,GO:0003351,GO:0003674,GO:0003824,GO:0005198,GO:0005488,GO:0005515,GO:0005575,GO:0005622,GO:0005623,GO:0005634,GO:0005654,GO:0005730,GO:0005737,GO:0005813,GO:0005815,GO:0005829,GO:0005856,GO:0005929,GO:0005975,GO:0006020,GO:0006066,GO:0006355,GO:0006356,GO:0006793,GO:0006796,GO:0006810,GO:0006928,GO:0007017,GO:0007018,GO:0007275,GO:0007368,GO:0007389,GO:0008150,GO:0008152,GO:0009058,GO:…	2.7.1.158	ko:K10572	ko00562,ko01100,ko04070,map00562,map01100,map04070	M00132	R05202	RC00002,RC00078	ko00000,ko00001,ko00002,ko01000	-	-	-	Ins_P5_2-kin
lcl|KQ435692.1_prot_KOX81096.1_339	7070.TC010686-PA	1.58e-59	221.0	2CMP4@1|root,2QR56@2759|Eukaryota,39VQX@33154|Opisthokonta,3BR69@33208|Metazoa,3D755@33213|Bilateria,4230R@6656|Arthropoda,3T012@50557|Insecta	33208|Metazoa	S	Pao retrotransposon peptidase	-	-	-	-	-	-	-	-	-	-	-	-	DUF1758,DUF1759,Peptidase_A17,RVT_1,rve
lcl|KQ435692.1_prot_KOX81098.1_341	132113.XP_003485459.1	5.59e-239	672.0	KOG4749@1|root,KOG4749@2759|Eukaryota,3901E@33154|Opisthokonta,3BDDN@33208|Metazoa,3CW4X@33213|Bilateria,420MQ@6656|Arthropoda,3SP53@50557|Insecta,46IMZ@7399|Hymenoptera	33208|Metazoa	T	Phosphorylates Ins(1,3,4,5,6)P5 at position 2 to form Ins(1,2,3,4,5,6)P6 (InsP6 or phytate)	IPPK	GO:0003341,GO:0003351,GO:0003674,GO:0003824,GO:0005198,GO:0005488,GO:0005515,GO:0005575,GO:0005622,GO:0005623,GO:0005634,GO:0005654,GO:0005730,GO:0005737,GO:0005813,GO:0005815,GO:0005829,GO:0005856,GO:0005929,GO:0005975,GO:0006020,GO:0006066,GO:0006355,GO:0006356,GO:0006793,GO:0006796,GO:0006810,GO:0006928,GO:0007017,GO:0007018,GO:0007275,GO:0007368,GO:0007389,GO:0008150,GO:0008152,GO:0009058,GO:…	2.7.1.158	ko:K10572	ko00562,ko01100,ko04070,map00562,map01100,map04070	M00132	R05202	RC00002,RC00078	ko00000,ko00001,ko00002,ko01000	-	-	-	Ins_P5_2-kin
lcl|KQ435692.1_prot_KOX81100.1_343	7460.GB46321-PA	0.0	4981.0	KOG1826@1|root,KOG1826@2759|Eukaryota,38EMB@33154|Opisthokonta,3BBWX@33208|Metazoa,3CW2Y@33213|Bilateria,41VM7@6656|Arthropoda,3SKHY@50557|Insecta,46FWQ@7399|Hymenoptera	33208|Metazoa	V	GTPase-activator protein for Ras-like GTPases	NF1	GO:0000165,GO:0001503,GO:0001505,GO:0001568,GO:0001649,GO:0001654,GO:0001655,GO:0001656,GO:0001666,GO:0001822,GO:0001889,GO:0001932,GO:0001933,GO:0001936,GO:0001937,GO:0001938,GO:0001942,GO:0001944,GO:0001952,GO:0001953,GO:0002682,GO:0002683,GO:0002761,GO:0002762,GO:0003008,GO:0003674,GO:0005096,GO:0005488,GO:0005515,GO:0005543,GO:0005575,GO:0005622,GO:0005623,GO:0005634,GO:0005737,GO:0005829,GO:…	-	ko:K08052	ko01521,ko04010,ko04014,map01521,map04010,map04014	-	-	-	ko00000,ko00001	-	-	-	CRAL_TRIO_2,RasGAP
lcl|KQ435692.1_prot_KOX81101.1_344	7460.GB43026-PA	1.37e-45	169.0	2F7Z7@1|root,2T92Y@2759|Eukaryota,3ASYX@33154|Opisthokonta,3C907@33208|Metazoa,3DKEU@33213|Bilateria,423QM@6656|Arthropoda	33208|Metazoa	T	Odorant receptor	-	-	-	ko:K08471	-	-	-	-	ko00000,ko04030	-	-	-	7tm_6
lcl|KQ435692.1_prot_KOX81102.1_345	12957.ACEP19028-PA	3.33e-80	258.0	2D3TG@1|root,2SSPN@2759|Eukaryota,3AR2M@33154|Opisthokonta,3C2U0@33208|Metazoa,3DI8D@33213|Bilateria,42364@6656|Arthropoda	33208|Metazoa	I	It is involved in the biological process described with sensory perception of smell	GPROR31	GO:0003008,GO:0003674,GO:0004888,GO:0004984,GO:0005488,GO:0005549,GO:0005575,GO:0005623,GO:0005886,GO:0007154,GO:0007165,GO:0007600,GO:0007606,GO:0007608,GO:0008150,GO:0009593,GO:0009987,GO:0016020,GO:0016021,GO:0023052,GO:0030425,GO:0031224,GO:0031252,GO:0031253,GO:0031256,GO:0032501,GO:0032589,GO:0032590,GO:0036477,GO:0038023,GO:0042221,GO:0042995,GO:0043005,GO:0044425,GO:0044459,GO:0044463,GO:…	-	ko:K08471	-	-	-	-	ko00000,ko04030	-	-	-	7tm_6
lcl|KQ435692.1_prot_KOX81103.1_346	132113.XP_003493257.1	9.77e-280	779.0	KOG0254@1|root,KOG0254@2759|Eukaryota,39QJ5@33154|Opisthokonta,3BKV8@33208|Metazoa,3D5DA@33213|Bilateria,41WR8@6656|Arthropoda,3SGHP@50557|Insecta	33208|Metazoa	U	Transporter activity. It is involved in the biological process described with transmembrane transport	-	GO:0003674,GO:0005215,GO:0005351,GO:0005355,GO:0005402,GO:0006810,GO:0006811,GO:0006812,GO:0008150,GO:0008324,GO:0008643,GO:0008645,GO:0015075,GO:0015077,GO:0015078,GO:0015144,GO:0015145,GO:0015149,GO:0015291,GO:0015293,GO:0015294,GO:0015295,GO:0015318,GO:0015672,GO:0015749,GO:0022804,GO:0022857,GO:0022890,GO:0034219,GO:0034220,GO:0046323,GO:0051119,GO:0051179,GO:0051234,GO:0055085,GO:0071702,GO:…	-	ko:K08145	-	-	-	-	ko00000,ko02000	2.A.1.1.46	-	-	MFS_1,Sugar_tr
lcl|KQ435692.1_prot_KOX81104.1_347	132113.XP_003493255.1	1.56e-287	787.0	COG0148@1|root,KOG2670@2759|Eukaryota,38C66@33154|Opisthokonta,3BE2S@33208|Metazoa,3CU4G@33213|Bilateria,41W7N@6656|Arthropoda,3SG24@50557|Insecta,46DPK@7399|Hymenoptera	33208|Metazoa	G	Enolase, N-terminal domain	enol-1	GO:0005575,GO:0005622,GO:0005623,GO:0005737,GO:0008150,GO:0033500,GO:0042592,GO:0042593,GO:0044424,GO:0044464,GO:0048878,GO:0065007,GO:0065008	4.2.1.11	ko:K01689	ko00010,ko00680,ko01100,ko01110,ko01120,ko01130,ko01200,ko01230,ko03018,ko04066,map00010,map00680,map01100,map01110,map01120,map01130,map01200,map01230,map03018,map04066	M00001,M00002,M00003,M00346,M00394	R00658	RC00349	ko00000,ko00001,ko00002,ko01000,ko03019,ko04147	-	-	-	Enolase_C,Enolase_N
lcl|KQ435692.1_prot_KOX81105.1_348	7460.GB54752-PA	1.09e-137	392.0	KOG4466@1|root,KOG4466@2759|Eukaryota,393RK@33154|Opisthokonta,3BCID@33208|Metazoa,3CUUE@33213|Bilateria,41YRJ@6656|Arthropoda,3SMQ5@50557|Insecta,46I8P@7399|Hymenoptera	33208|Metazoa	DK	Sds3-like	BRMS1L	GO:0000118,GO:0000122,GO:0000228,GO:0000785,GO:0000790,GO:0003674,GO:0003824,GO:0004407,GO:0005488,GO:0005515,GO:0005575,GO:0005622,GO:0005623,GO:0005634,GO:0005654,GO:0005694,GO:0005737,GO:0006325,GO:0006355,GO:0006357,GO:0006464,GO:0006476,GO:0006807,GO:0006996,GO:0008134,GO:0008150,GO:0008152,GO:0008593,GO:0009889,GO:0009890,GO:0009891,GO:0009892,GO:0009893,GO:0009966,GO:0009967,GO:0009987,GO:…	-	ko:K19196	-	-	-	-	ko00000,ko03036	-	-	-	Sds3
lcl|KQ435692.1_prot_KOX81107.1_350	7029.ACYPI081786-PA	1.37e-09	60.1	2CZGH@1|root,2SAAC@2759|Eukaryota	2759|Eukaryota	-	-	-	-	-	-	-	-	-	-	-	-	-	-	-
lcl|KQ435692.1_prot_KOX81109.1_352	7460.GB41545-PA	3.01e-107	309.0	2DBFY@1|root,2S5HZ@2759|Eukaryota,3A77W@33154|Opisthokonta,3BUA8@33208|Metazoa,3DB6J@33213|Bilateria,4219E@6656|Arthropoda,3SP54@50557|Insecta	33208|Metazoa	S	intracellular cholesterol transport	-	GO:0001530,GO:0002376,GO:0003674,GO:0003823,GO:0005488,GO:0005496,GO:0005539,GO:0005575,GO:0005576,GO:0005615,GO:0006810,GO:0006869,GO:0006950,GO:0006952,GO:0006955,GO:0006959,GO:0007498,GO:0007599,GO:0008150,GO:0008289,GO:0009611,GO:0009888,GO:0010876,GO:0015850,GO:0015918,GO:0030882,GO:0032501,GO:0032502,GO:0032934,GO:0033036,GO:0042060,GO:0042381,GO:0042834,GO:0044421,GO:0045087,GO:0048856,GO:…	-	ko:K13443	ko04142,ko04979,map04142,map04979	-	-	-	ko00000,ko00001,ko02000	2.A.6.6	-	-	E1_DerP2_DerF2
lcl|KQ435692.1_prot_KOX81111.1_354	7460.GB41544-PA	0.0	1781.0	28PMT@1|root,2QW9V@2759|Eukaryota,397UK@33154|Opisthokonta,3BFXE@33208|Metazoa,3CXFQ@33213|Bilateria,41VF1@6656|Arthropoda,3SITK@50557|Insecta,46JYR@7399|Hymenoptera	33208|Metazoa	-	-	-	-	-	-	-	-	-	-	-	-	-	-	CH,SAM_1,SAM_2
lcl|KQ435692.1_prot_KOX81112.1_355	103372.F4WIA5	4.95e-11	67.4	KOG0254@1|root,KOG0254@2759|Eukaryota,39XWY@33154|Opisthokonta,3BFI4@33208|Metazoa,3D5TT@33213|Bilateria,41XRW@6656|Arthropoda,3SIV1@50557|Insecta,46HQM@7399|Hymenoptera	33208|Metazoa	U	Facilitated trehalose transporter Tret1-like	-	-	-	ko:K08145	-	-	-	-	ko00000,ko02000	2.A.1.1.46	-	-	Sugar_tr
lcl|KQ435692.1_prot_KOX81119.1_362	132113.XP_003493254.1	1.52e-26	103.0	2BGY9@1|root,2S1AF@2759|Eukaryota,3A34M@33154|Opisthokonta,3BQFW@33208|Metazoa,3D7HM@33213|Bilateria,41Z90@6656|Arthropoda,3SMID@50557|Insecta,46M1Q@7399|Hymenoptera	33208|Metazoa	C	Globin	-	-	-	ko:K21893	-	-	-	-	ko00000,ko02000	1.A.107.1.4	-	-	Globin
lcl|KQ435692.1_prot_KOX81120.1_363	132113.XP_003493254.1	3.12e-84	254.0	2BGY9@1|root,2S1AF@2759|Eukaryota,3A34M@33154|Opisthokonta,3BQFW@33208|Metazoa,3D7HM@33213|Bilateria,41Z90@6656|Arthropoda,3SMID@50557|Insecta,46M1Q@7399|Hymenoptera	33208|Metazoa	C	Globin	-	-	-	ko:K21893	-	-	-	-	ko00000,ko02000	1.A.107.1.4	-	-	Globin
lcl|KQ435692.1_prot_KOX81122.1_365	9371.XP_004711537.1	7.49e-13	69.3	28RKT@1|root,2QY9Y@2759|Eukaryota,392E2@33154|Opisthokonta,3BIAH@33208|Metazoa,3D1DQ@33213|Bilateria,48364@7711|Chordata,490J2@7742|Vertebrata,3J83Q@40674|Mammalia,34ZDE@311790|Afrotheria	33208|Metazoa	S	Spermatogenesis-associated serine-rich protein 2	SPATS2	GO:0005575,GO:0005622,GO:0005623,GO:0005737,GO:0005829,GO:0044424,GO:0044444,GO:0044464	-	-	-	-	-	-	-	-	-	-	DUF1387
lcl|KQ435692.1_prot_KOX81123.1_366	132113.XP_003493251.1	5.27e-98	313.0	COG2319@1|root,KOG2106@2759|Eukaryota,38B67@33154|Opisthokonta,3BAU9@33208|Metazoa,3CRT7@33213|Bilateria,41TVT@6656|Arthropoda,3SFM0@50557|Insecta,46GQK@7399|Hymenoptera	33208|Metazoa	S	HELP motif	EML1	GO:0000226,GO:0000278,GO:0002244,GO:0002376,GO:0002520,GO:0003008,GO:0003674,GO:0005102,GO:0005488,GO:0005509,GO:0005515,GO:0005575,GO:0005622,GO:0005623,GO:0005737,GO:0005829,GO:0005856,GO:0005875,GO:0006996,GO:0007010,GO:0007017,GO:0007049,GO:0007051,GO:0007052,GO:0007275,GO:0007399,GO:0007405,GO:0007417,GO:0007420,GO:0007600,GO:0007601,GO:0007605,GO:0008017,GO:0008022,GO:0008092,GO:0008150,GO:…	-	ko:K15420,ko:K18595,ko:K18596	ko05200,ko05223,map05200,map05223	-	-	-	ko00000,ko00001,ko04812	-	-	-	HELP,WD40
lcl|KQ435692.1_prot_KOX81124.1_367	132113.XP_003493251.1	0.0	1288.0	COG2319@1|root,KOG2106@2759|Eukaryota,38B67@33154|Opisthokonta,3BAU9@33208|Metazoa,3CRT7@33213|Bilateria,41TVT@6656|Arthropoda,3SFM0@50557|Insecta,46GQK@7399|Hymenoptera	33208|Metazoa	S	HELP motif	EML1	GO:0000226,GO:0000278,GO:0002244,GO:0002376,GO:0002520,GO:0003008,GO:0003674,GO:0005102,GO:0005488,GO:0005509,GO:0005515,GO:0005575,GO:0005622,GO:0005623,GO:0005737,GO:0005829,GO:0005856,GO:0005875,GO:0006996,GO:0007010,GO:0007017,GO:0007049,GO:0007051,GO:0007052,GO:0007275,GO:0007399,GO:0007405,GO:0007417,GO:0007420,GO:0007600,GO:0007601,GO:0007605,GO:0008017,GO:0008022,GO:0008092,GO:0008150,GO:…	-	ko:K15420,ko:K18595,ko:K18596	ko05200,ko05223,map05200,map05223	-	-	-	ko00000,ko00001,ko04812	-	-	-	HELP,WD40
lcl|KQ435692.1_prot_KOX81126.1_369	7668.SPU_028832-tr	9.48e-05	50.8	KOG3105@1|root,KOG3105@2759|Eukaryota,38DQS@33154|Opisthokonta,3BGR7@33208|Metazoa,3D3JB@33213|Bilateria	33208|Metazoa	S	DDE superfamily endonuclease	-	-	-	-	-	-	-	-	-	-	-	-	DDE_1,HTH_Tnp_Tc5,HTH_psq
lcl|KQ435692.1_prot_KOX81130.1_373	132113.XP_003493231.1	4.8e-143	422.0	COG5063@1|root,KOG1677@2759|Eukaryota,38BNY@33154|Opisthokonta,3B9VE@33208|Metazoa,3D1FF@33213|Bilateria,41ZSW@6656|Arthropoda,3SN0X@50557|Insecta,46F5T@7399|Hymenoptera	33208|Metazoa	S	Zinc finger C-x8-C-x5-C-x3-H type (and similar)	ZFP36L2	GO:0003674,GO:0003676,GO:0003723,GO:0003729,GO:0003730,GO:0005488,GO:0005575,GO:0005622,GO:0005623,GO:0005634,GO:0006417,GO:0008150,GO:0009889,GO:0009890,GO:0009892,GO:0009893,GO:0009894,GO:0009896,GO:0009987,GO:0010468,GO:0010556,GO:0010558,GO:0010604,GO:0010605,GO:0010608,GO:0010629,GO:0016246,GO:0016441,GO:0016458,GO:0017091,GO:0017148,GO:0019219,GO:0019222,GO:0031047,GO:0031323,GO:0031324,GO:…	-	ko:K15308,ko:K18753	ko04218,ko05166,ko05167,map04218,map05166,map05167	-	-	-	ko00000,ko00001,ko03019	-	-	-	Tis11B_N,zf-CCCH
lcl|KQ435692.1_prot_KOX81134.1_377	132113.XP_003493249.1	0.0	910.0	KOG2449@1|root,KOG2449@2759|Eukaryota,38EU5@33154|Opisthokonta,3BBIA@33208|Metazoa,3CTRG@33213|Bilateria,41X6K@6656|Arthropoda,3SJ3N@50557|Insecta,46F9Q@7399|Hymenoptera	33208|Metazoa	EG	Aldehyde dehydrogenase family	-	GO:0000062,GO:0000166,GO:0003674,GO:0003824,GO:0004491,GO:0005488,GO:0005575,GO:0005622,GO:0005623,GO:0005737,GO:0005739,GO:0006082,GO:0006139,GO:0006206,GO:0006520,GO:0006573,GO:0006725,GO:0006807,GO:0008150,GO:0008152,GO:0009081,GO:0009112,GO:0009987,GO:0016491,GO:0016620,GO:0016903,GO:0017076,GO:0018478,GO:0019752,GO:0019859,GO:0030554,GO:0032553,GO:0032555,GO:0032559,GO:0033218,GO:0034641,GO:…	1.2.1.18,1.2.1.27	ko:K00140	ko00280,ko00410,ko00562,ko00640,ko01100,ko01200,map00280,map00410,map00562,map00640,map01100,map01200	M00013	R00705,R00706,R00922,R00935	RC00004,RC02723,RC02817	ko00000,ko00001,ko00002,ko01000	-	-	-	Aldedh
lcl|KQ435692.1_prot_KOX81136.1_379	7460.GB40279-PA	1.37e-96	307.0	2FBBV@1|root,2TCJC@2759|Eukaryota,39835@33154|Opisthokonta,3CCC4@33208|Metazoa,3DTN7@33213|Bilateria,429RC@6656|Arthropoda,3SVKT@50557|Insecta,46MBG@7399|Hymenoptera	33208|Metazoa	-	-	-	-	-	-	-	-	-	-	-	-	-	-	-
lcl|KQ435692.1_prot_KOX81137.1_380	7460.GB50007-PA	6.53e-93	304.0	COG5024@1|root,KOG0654@2759|Eukaryota,393K9@33154|Opisthokonta,3C8UX@33208|Metazoa,3DPWS@33213|Bilateria,42639@6656|Arthropoda,3ST3M@50557|Insecta,46MN2@7399|Hymenoptera	33208|Metazoa	D	domain present in cyclins, TFIIB and Retinoblastoma	-	-	-	-	-	-	-	-	-	-	-	-	Cyclin_N
lcl|KQ435693.1_prot_KOX80987.1_383	132113.XP_003490217.1	4.02e-275	769.0	KOG0498@1|root,KOG0498@2759|Eukaryota,38C5X@33154|Opisthokonta,3BBK2@33208|Metazoa,3CZ4A@33213|Bilateria,41W9Z@6656|Arthropoda,3SIW6@50557|Insecta,46JH3@7399|Hymenoptera	33208|Metazoa	PT	channel activity. It is involved in the biological process described with	HCN3	GO:0001505,GO:0001508,GO:0001701,GO:0002027,GO:0003008,GO:0003012,GO:0003013,GO:0003254,GO:0003674,GO:0005198,GO:0005215,GO:0005216,GO:0005217,GO:0005221,GO:0005222,GO:0005244,GO:0005248,GO:0005249,GO:0005261,GO:0005267,GO:0005272,GO:0005488,GO:0005515,GO:0005575,GO:0005622,GO:0005623,GO:0005737,GO:0005886,GO:0005887,GO:0006810,GO:0006811,GO:0006812,GO:0006813,GO:0006814,GO:0006936,GO:0006937,GO:…	-	ko:K04955,ko:K04956,ko:K04957	ko04024,ko04742,map04024,map04742	-	-	-	ko00000,ko00001,ko04040	1.A.1.5,1.A.1.5.10,1.A.1.5.11	-	-	Ion_trans,Ion_trans_N,cNMP_binding
lcl|KQ435693.1_prot_KOX80988.1_384	132113.XP_003490202.1	5.23e-34	126.0	2CBGK@1|root,2S3AI@2759|Eukaryota,39MW0@33154|Opisthokonta,3CPFN@33208|Metazoa,3E5KP@33213|Bilateria	33208|Metazoa	-	-	-	-	-	-	-	-	-	-	-	-	-	-	-
lcl|KQ435693.1_prot_KOX80989.1_385	132113.XP_003490206.1	5.18e-32	114.0	KOG4630@1|root,KOG4630@2759|Eukaryota,3A4AM@33154|Opisthokonta,3BRJ4@33208|Metazoa,3DBKS@33213|Bilateria,421AX@6656|Arthropoda,3SP9H@50557|Insecta,46MII@7399|Hymenoptera	33208|Metazoa	C	NADH:ubiquinone oxidoreductase subunit B14.5a (Complex I-B14.5a)	NDUFA7	GO:0000313,GO:0003674,GO:0003735,GO:0003824,GO:0003954,GO:0005198,GO:0005575,GO:0005622,GO:0005623,GO:0005737,GO:0005739,GO:0005740,GO:0005743,GO:0005746,GO:0005747,GO:0005759,GO:0005761,GO:0005840,GO:0006091,GO:0006119,GO:0006120,GO:0006139,GO:0006163,GO:0006412,GO:0006518,GO:0006725,GO:0006753,GO:0006793,GO:0006796,GO:0006807,GO:0006996,GO:0007005,GO:0008137,GO:0008150,GO:0008152,GO:0009058,GO:…	-	ko:K03951	ko00190,ko01100,ko04714,ko04723,ko04932,ko05010,ko05012,ko05016,map00190,map01100,map04714,map04723,map04932,map05010,map05012,map05016	M00146	-	-	ko00000,ko00001,ko00002	3.D.1.6	-	-	CI-B14_5a
lcl|KQ435693.1_prot_KOX80990.1_386	132113.XP_003490236.1	1.02e-98	288.0	COG2032@1|root,KOG0441@2759|Eukaryota,3A1IR@33154|Opisthokonta,3BQA3@33208|Metazoa,3D760@33213|Bilateria,41Z70@6656|Arthropoda,3SMIU@50557|Insecta,46I8B@7399|Hymenoptera	33208|Metazoa	P	Destroys radicals which are normally produced within the cells and which are toxic to biological systems	Sod	GO:0000302,GO:0000303,GO:0000305,GO:0001306,GO:0003674,GO:0003824,GO:0004784,GO:0005488,GO:0005507,GO:0005515,GO:0005575,GO:0005576,GO:0005615,GO:0005622,GO:0005623,GO:0005737,GO:0005777,GO:0006801,GO:0006950,GO:0006979,GO:0007275,GO:0007568,GO:0007571,GO:0008150,GO:0008152,GO:0008270,GO:0008340,GO:0009636,GO:0009894,GO:0009987,GO:0010035,GO:0010259,GO:0010506,GO:0010821,GO:0016209,GO:0016491,GO:…	1.15.1.1	ko:K04565	ko04146,ko04213,ko05014,ko05016,ko05020,map04146,map04213,map05014,map05016,map05020	-	-	-	ko00000,ko00001,ko01000	-	-	-	Sod_Cu
lcl|KQ435693.1_prot_KOX80991.1_387	132113.XP_003490230.1	0.0	1388.0	2D0DS@1|root,2SDTQ@2759|Eukaryota,3ADVC@33154|Opisthokonta,3BVJZ@33208|Metazoa,3DCXS@33213|Bilateria,421IG@6656|Arthropoda,3SPTZ@50557|Insecta,46FX0@7399|Hymenoptera	33208|Metazoa	-	-	-	GO:0000003,GO:0000075,GO:0000076,GO:0000077,GO:0000278,GO:0000280,GO:0000723,GO:0005575,GO:0005622,GO:0005623,GO:0005737,GO:0006139,GO:0006259,GO:0006281,GO:0006310,GO:0006725,GO:0006807,GO:0006950,GO:0006974,GO:0006996,GO:0007049,GO:0007059,GO:0007093,GO:0007127,GO:0007131,GO:0007143,GO:0007275,GO:0007276,GO:0007292,GO:0007346,GO:0007348,GO:0007444,GO:0008150,GO:0008152,GO:0009314,GO:0009628,GO:…	-	-	-	-	-	-	-	-	-	-	-
lcl|KQ435693.1_prot_KOX80992.1_388	132113.XP_003490225.1	1.03e-310	862.0	28M5J@1|root,2QTND@2759|Eukaryota,39MQS@33154|Opisthokonta,3BGHB@33208|Metazoa,3E5FE@33213|Bilateria,42AK3@6656|Arthropoda,3T01I@50557|Insecta,46FQY@7399|Hymenoptera	33208|Metazoa	T	Somatomedin B domain	MDGA2	-	-	-	-	-	-	-	-	-	-	-	Ig_3,MAM,Somatomedin_B,Sushi
lcl|KQ435693.1_prot_KOX80993.1_389	12957.ACEP13446-PA	3,00E-28	108.0	2C3N2@1|root,2S2U3@2759|Eukaryota,3A4PJ@33154|Opisthokonta,3BRVB@33208|Metazoa,3D8K6@33213|Bilateria,41ZY0@6656|Arthropoda,3SN22@50557|Insecta,46MCU@7399|Hymenoptera	33208|Metazoa	O	Low-density lipoprotein receptor domain class A	-	GO:0000902,GO:0000904,GO:0001654,GO:0001667,GO:0001704,GO:0001707,GO:0001708,GO:0001745,GO:0001751,GO:0001754,GO:0001932,GO:0001934,GO:0003674,GO:0005575,GO:0005576,GO:0005615,GO:0005622,GO:0005623,GO:0005737,GO:0006928,GO:0006935,GO:0007154,GO:0007165,GO:0007166,GO:0007167,GO:0007169,GO:0007171,GO:0007275,GO:0007369,GO:0007399,GO:0007409,GO:0007411,GO:0007416,GO:0007423,GO:0007431,GO:0007435,GO:…	-	-	-	-	-	-	-	-	-	-	-
lcl|KQ435693.1_prot_KOX80994.1_390	7460.GB54546-PA	5.9e-160	461.0	2C3N2@1|root,2S2U3@2759|Eukaryota,3A4PJ@33154|Opisthokonta,3BRVB@33208|Metazoa,3D8K6@33213|Bilateria,41ZY0@6656|Arthropoda,3SN22@50557|Insecta,46MCU@7399|Hymenoptera	33208|Metazoa	O	Low-density lipoprotein receptor domain class A	-	GO:0000902,GO:0000904,GO:0001654,GO:0001667,GO:0001704,GO:0001707,GO:0001708,GO:0001745,GO:0001751,GO:0001754,GO:0001932,GO:0001934,GO:0003674,GO:0005575,GO:0005576,GO:0005615,GO:0005622,GO:0005623,GO:0005737,GO:0006928,GO:0006935,GO:0007154,GO:0007165,GO:0007166,GO:0007167,GO:0007169,GO:0007171,GO:0007275,GO:0007369,GO:0007399,GO:0007409,GO:0007411,GO:0007416,GO:0007423,GO:0007431,GO:0007435,GO:…	-	-	-	-	-	-	-	-	-	-	-
lcl|KQ435693.1_prot_KOX80996.1_392	132113.XP_003491784.1	0.0	4836.0	KOG4338@1|root,KOG4338@2759|Eukaryota,39UJK@33154|Opisthokonta,3BMJD@33208|Metazoa,3CYW8@33213|Bilateria,41WQ0@6656|Arthropoda,3SFXD@50557|Insecta,46HE6@7399|Hymenoptera	33208|Metazoa	I	Domain of Unknown Function (DUF1081)	-	GO:0003674,GO:0005102,GO:0005215,GO:0005319,GO:0005488,GO:0005501,GO:0005504,GO:0005515,GO:0005575,GO:0005576,GO:0005615,GO:0005622,GO:0005623,GO:0005737,GO:0006810,GO:0006869,GO:0008017,GO:0008092,GO:0008150,GO:0008289,GO:0008589,GO:0009966,GO:0009967,GO:0010646,GO:0010647,GO:0010876,GO:0015631,GO:0019840,GO:0019841,GO:0019842,GO:0020037,GO:0023051,GO:0023056,GO:0030111,GO:0030139,GO:0030177,GO:…	-	ko:K06271	ko04015,ko04510,ko04611,ko05166,map04015,map04510,map04611,map05166	-	-	-	ko00000,ko00001,ko04147	-	-	-	DUF1081,DUF1943,VWD,Vitellogenin_N
lcl|KQ435693.1_prot_KOX80997.1_393	132113.XP_003491785.1	3.19e-108	338.0	KOG2838@1|root,KOG2838@2759|Eukaryota,38CJW@33154|Opisthokonta,3BHZC@33208|Metazoa,3CWW8@33213|Bilateria,41W6E@6656|Arthropoda,3SIAC@50557|Insecta,46JRI@7399|Hymenoptera	33208|Metazoa	S	BTB And C-terminal Kelch	BTBD7	GO:0005575,GO:0005622,GO:0005623,GO:0005634,GO:0008150,GO:0022603,GO:0043226,GO:0043227,GO:0043229,GO:0043231,GO:0044424,GO:0044464,GO:0050789,GO:0050793,GO:0051239,GO:0060688,GO:0060693,GO:0065007,GO:1905330,GO:2000026,GO:2000027	-	ko:K10479	-	-	-	-	ko00000,ko04121	-	-	-	BACK,BTB
lcl|KQ435693.1_prot_KOX80998.1_394	132113.XP_003491786.1	9.92e-228	635.0	2AMXB@1|root,2SM2X@2759|Eukaryota,3AGQR@33154|Opisthokonta,3BXA0@33208|Metazoa,3DFJX@33213|Bilateria,4221I@6656|Arthropoda,3SNFN@50557|Insecta,46JG0@7399|Hymenoptera	33208|Metazoa	S	ZnF_C4 abd HLH domain containing kinases domain	-	-	-	-	-	-	-	-	-	-	-	-	EcKinase
lcl|KQ435693.1_prot_KOX80999.1_395	7460.GB54543-PA	0.0	1437.0	KOG2838@1|root,KOG2838@2759|Eukaryota,38CJW@33154|Opisthokonta,3BHZC@33208|Metazoa,3CWW8@33213|Bilateria,41W6E@6656|Arthropoda,3SIAC@50557|Insecta,46JRI@7399|Hymenoptera	33208|Metazoa	S	BTB And C-terminal Kelch	BTBD7	GO:0005575,GO:0005622,GO:0005623,GO:0005634,GO:0008150,GO:0022603,GO:0043226,GO:0043227,GO:0043229,GO:0043231,GO:0044424,GO:0044464,GO:0050789,GO:0050793,GO:0051239,GO:0060688,GO:0060693,GO:0065007,GO:1905330,GO:2000026,GO:2000027	-	ko:K10479	-	-	-	-	ko00000,ko04121	-	-	-	BACK,BTB
lcl|KQ435693.1_prot_KOX81000.1_396	132113.XP_003491787.1	0.0	1108.0	COG5258@1|root,KOG1143@2759|Eukaryota,3ARE2@33154|Opisthokonta,3BAIQ@33208|Metazoa,3CUAB@33213|Bilateria,41XWE@6656|Arthropoda,3SJCZ@50557|Insecta,46GWX@7399|Hymenoptera	33208|Metazoa	J	Elongation factor Tu GTP binding domain	GTPBP2	GO:0000166,GO:0001882,GO:0001883,GO:0002576,GO:0003674,GO:0005488,GO:0005515,GO:0005525,GO:0005575,GO:0005576,GO:0005622,GO:0005623,GO:0005737,GO:0006810,GO:0006887,GO:0008150,GO:0009987,GO:0012505,GO:0016192,GO:0017076,GO:0019001,GO:0030141,GO:0031091,GO:0031093,GO:0031410,GO:0031974,GO:0031982,GO:0031983,GO:0032549,GO:0032550,GO:0032553,GO:0032555,GO:0032561,GO:0032940,GO:0034774,GO:0035639,GO:…	-	-	-	-	-	-	-	-	-	-	GTP_EFTU,GTP_EFTU_D2
lcl|KQ435693.1_prot_KOX81001.1_397	132113.XP_003491788.1	4.66e-281	791.0	COG4826@1|root,KOG2392@2759|Eukaryota,39ZKM@33154|Opisthokonta,3BNVU@33208|Metazoa,3D4HI@33213|Bilateria,41YB0@6656|Arthropoda,3SFX4@50557|Insecta,46F5I@7399|Hymenoptera	33208|Metazoa	V	SERine Proteinase INhibitors	SRPN6	GO:0002682,GO:0002683,GO:0003674,GO:0004857,GO:0004866,GO:0004867,GO:0005575,GO:0005576,GO:0005615,GO:0006950,GO:0008150,GO:0009611,GO:0009892,GO:0010466,GO:0010605,GO:0010951,GO:0019222,GO:0030162,GO:0030234,GO:0030414,GO:0031323,GO:0031324,GO:0031347,GO:0031348,GO:0032268,GO:0032269,GO:0035007,GO:0035009,GO:0043086,GO:0043455,GO:0044092,GO:0044421,GO:0045088,GO:0045824,GO:0045861,GO:0048519,GO:…	-	ko:K13963	ko05146,map05146	-	-	-	ko00000,ko00001	-	-	-	Serpin
lcl|KQ435693.1_prot_KOX81002.1_398	132113.XP_003491796.1	0.0	1266.0	KOG3673@1|root,KOG3673@2759|Eukaryota,38JDZ@33154|Opisthokonta,3BFBJ@33208|Metazoa,3CR9F@33213|Bilateria,41WZC@6656|Arthropoda,3SIB3@50557|Insecta,46E1C@7399|Hymenoptera	33208|Metazoa	A	FtsJ-like methyltransferase	CMTR1	GO:0001510,GO:0003674,GO:0003824,GO:0004483,GO:0005575,GO:0005622,GO:0005623,GO:0005634,GO:0005654,GO:0005737,GO:0005829,GO:0006139,GO:0006370,GO:0006396,GO:0006397,GO:0006725,GO:0006807,GO:0008150,GO:0008152,GO:0008168,GO:0008171,GO:0008173,GO:0008174,GO:0008757,GO:0009451,GO:0009452,GO:0009987,GO:0010467,GO:0016070,GO:0016071,GO:0016556,GO:0016740,GO:0016741,GO:0031974,GO:0031981,GO:0032259,GO:…	2.1.1.57	ko:K14589	-	-	R03922	RC00003,RC00466	ko00000,ko01000,ko03019	-	-	-	FtsJ,G-patch
lcl|KQ435693.1_prot_KOX81003.1_399	132113.XP_003491790.1	0.0	959.0	KOG4379@1|root,KOG4379@2759|Eukaryota,38I04@33154|Opisthokonta,3BGZT@33208|Metazoa,3CTJE@33213|Bilateria,41XNY@6656|Arthropoda,3SJB4@50557|Insecta,46JG5@7399|Hymenoptera	33208|Metazoa	S	CS domain	NUDCD1	GO:0005575,GO:0005622,GO:0005623,GO:0005634,GO:0005654,GO:0005737,GO:0005829,GO:0031974,GO:0031981,GO:0043226,GO:0043227,GO:0043229,GO:0043231,GO:0043233,GO:0044422,GO:0044424,GO:0044428,GO:0044444,GO:0044446,GO:0044464,GO:0070013	-	-	-	-	-	-	-	-	-	-	CS
lcl|KQ435693.1_prot_KOX81004.1_400	132113.XP_003491797.1	0.0	3025.0	KOG3516@1|root,KOG4295@1|root,KOG3516@2759|Eukaryota,KOG4295@2759|Eukaryota,39RVB@33154|Opisthokonta,3BH3I@33208|Metazoa,3D1DE@33213|Bilateria,41TE1@6656|Arthropoda,3SHYM@50557|Insecta	33208|Metazoa	T	serine-type endopeptidase inhibitor activity	axo	GO:0003008,GO:0005575,GO:0005576,GO:0005623,GO:0005886,GO:0005912,GO:0007154,GO:0008150,GO:0009987,GO:0016020,GO:0016323,GO:0019226,GO:0023052,GO:0030054,GO:0032501,GO:0035637,GO:0044425,GO:0044459,GO:0044464,GO:0050877,GO:0070161,GO:0071944,GO:0098590	-	-	-	-	-	-	-	-	-	-	EGF,Kunitz_BPTI,Laminin_G_2
lcl|KQ435693.1_prot_KOX81006.1_402	132113.XP_003491791.1	0.0	1784.0	COG4886@1|root,KOG4237@2759|Eukaryota,39P4V@33154|Opisthokonta,3BAT5@33208|Metazoa,3CRGK@33213|Bilateria,41UBC@6656|Arthropoda,3SFP1@50557|Insecta,46DVF@7399|Hymenoptera	33208|Metazoa	T	Leucine rich repeat N-terminal domain	SLIT2	GO:0000003,GO:0000902,GO:0000904,GO:0001525,GO:0001554,GO:0001558,GO:0001568,GO:0001655,GO:0001656,GO:0001657,GO:0001667,GO:0001701,GO:0001704,GO:0001707,GO:0001763,GO:0001764,GO:0001822,GO:0001823,GO:0001932,GO:0001933,GO:0001944,GO:0001959,GO:0001960,GO:0002009,GO:0002040,GO:0002042,GO:0002682,GO:0002683,GO:0002685,GO:0002686,GO:0002688,GO:0002689,GO:0003002,GO:0003006,GO:0003007,GO:0003008,GO:…	3.6.4.12,3.6.4.13	ko:K06838,ko:K06839,ko:K06850,ko:K19036	ko04360,map04360	-	-	-	ko00000,ko00001,ko00536,ko01000,ko03009,ko03012,ko04516	-	-	-	EGF,LRRCT,LRRNT,LRR_8,Laminin_G_1,Laminin_G_2,hEGF
lcl|KQ435693.1_prot_KOX81013.1_409	7460.GB54534-PA	5.85e-180	521.0	2FF48@1|root,2TGFY@2759|Eukaryota,3AUS9@33154|Opisthokonta,3C4RN@33208|Metazoa,3DJZU@33213|Bilateria,423SG@6656|Arthropoda,3SSM9@50557|Insecta	33208|Metazoa	S	Leucine rich repeat N-terminal domain	-	-	-	-	-	-	-	-	-	-	-	-	LRRNT
lcl|KQ435693.1_prot_KOX81014.1_410	132113.XP_003491792.1	0.0	2153.0	KOG1328@1|root,KOG1328@2759|Eukaryota,38DXP@33154|Opisthokonta,3BBND@33208|Metazoa,3D27J@33213|Bilateria,41X97@6656|Arthropoda,3SG6A@50557|Insecta,46HZQ@7399|Hymenoptera	33208|Metazoa	TU	Protein kinase C conserved region 2 (CalB)	-	GO:0001505,GO:0001763,GO:0002009,GO:0005575,GO:0005622,GO:0005623,GO:0005737,GO:0006810,GO:0006836,GO:0006887,GO:0007154,GO:0007267,GO:0007268,GO:0007269,GO:0007275,GO:0007424,GO:0008021,GO:0008150,GO:0009653,GO:0009888,GO:0009987,GO:0012505,GO:0016043,GO:0016079,GO:0016082,GO:0016192,GO:0017156,GO:0022607,GO:0023052,GO:0023061,GO:0030133,GO:0031410,GO:0031982,GO:0032501,GO:0032502,GO:0032940,GO:…	-	ko:K15621	ko05202,map05202	-	-	-	ko00000,ko00001	-	-	-	C2,Membr_traf_MHD
lcl|KQ435693.1_prot_KOX81015.1_411	103372.F4W9R9	8.93e-60	218.0	COG5640@1|root,KOG3627@2759|Eukaryota	2759|Eukaryota	O	serine-type endopeptidase activity	-	GO:0003674,GO:0003824,GO:0004175,GO:0004252,GO:0005575,GO:0005622,GO:0005623,GO:0005737,GO:0006508,GO:0006807,GO:0008150,GO:0008152,GO:0008233,GO:0008236,GO:0016787,GO:0017171,GO:0019538,GO:0043170,GO:0044238,GO:0044424,GO:0044464,GO:0070011,GO:0071704,GO:0140096,GO:1901564	3.4.21.4	ko:K01312,ko:K09640	ko04080,ko04972,ko04974,ko05164,map04080,map04972,map04974,map05164	-	-	-	ko00000,ko00001,ko01000,ko01002,ko04147	-	-	-	Trypsin
lcl|KQ435693.1_prot_KOX81016.1_412	132113.XP_003491793.1	1.36e-247	686.0	KOG0850@1|root,KOG0843@2759|Eukaryota,3AA09@33154|Opisthokonta,3BTXF@33208|Metazoa,3D6QB@33213|Bilateria,420F7@6656|Arthropoda,3SNS6@50557|Insecta,46ISH@7399|Hymenoptera	33208|Metazoa	K	Homeodomain	Noto	GO:0001947,GO:0002009,GO:0003002,GO:0003007,GO:0003143,GO:0006996,GO:0007275,GO:0007368,GO:0007389,GO:0007507,GO:0008150,GO:0009653,GO:0009790,GO:0009799,GO:0009855,GO:0009880,GO:0009887,GO:0009888,GO:0009953,GO:0009987,GO:0016043,GO:0022607,GO:0030030,GO:0030031,GO:0030903,GO:0031344,GO:0032501,GO:0032502,GO:0033043,GO:0035050,GO:0035239,GO:0035295,GO:0044085,GO:0044087,GO:0044458,GO:0044782,GO:…	-	-	-	-	-	-	-	-	-	-	Homeobox
lcl|KQ435693.1_prot_KOX81018.1_414	132113.XP_003491795.1	0.0	3835.0	KOG1997@1|root,KOG1997@2759|Eukaryota,38C96@33154|Opisthokonta,3BA61@33208|Metazoa,3CR5D@33213|Bilateria,41VQU@6656|Arthropoda,3SJTF@50557|Insecta,46JQF@7399|Hymenoptera	33208|Metazoa	T	Domain of unknown function (DUF3398)	DOCK6	GO:0000226,GO:0000902,GO:0000904,GO:0001932,GO:0001934,GO:0002244,GO:0002252,GO:0002376,GO:0002520,GO:0003674,GO:0005085,GO:0005088,GO:0005089,GO:0005488,GO:0005515,GO:0005575,GO:0005622,GO:0005623,GO:0005737,GO:0005829,GO:0006582,GO:0006725,GO:0006810,GO:0006897,GO:0006909,GO:0006950,GO:0006952,GO:0006955,GO:0006996,GO:0007010,GO:0007017,GO:0007097,GO:0007163,GO:0007275,GO:0007399,GO:0007405,GO:…	-	ko:K21852	-	-	-	-	ko00000,ko04131	-	-	-	DHR-2,DOCK-C2,DUF3398
lcl|KQ435693.1_prot_KOX81021.1_417	103372.F4WN46	3.31e-87	283.0	2D8BI@1|root,2T9J2@2759|Eukaryota,394CW@33154|Opisthokonta,3C9HP@33208|Metazoa,3DQMY@33213|Bilateria,426UG@6656|Arthropoda,3SWIA@50557|Insecta,46IVA@7399|Hymenoptera	33208|Metazoa	-	-	-	-	-	-	-	-	-	-	-	-	-	-	-
lcl|KQ435694.1_prot_KOX80888.1_420	132113.XP_003488015.1	4.03e-215	610.0	COG2262@1|root,KOG0410@2759|Eukaryota,39EJ4@33154|Opisthokonta,3BA1F@33208|Metazoa,3CY1K@33213|Bilateria,41V4V@6656|Arthropoda,3SJ27@50557|Insecta,46FKG@7399|Hymenoptera	33208|Metazoa	S	GTP-binding GTPase N-terminal	GTPBP6	GO:0000166,GO:0001882,GO:0001883,GO:0003674,GO:0005488,GO:0005525,GO:0005575,GO:0005622,GO:0005623,GO:0005737,GO:0017076,GO:0019001,GO:0032549,GO:0032550,GO:0032553,GO:0032555,GO:0032561,GO:0035639,GO:0036094,GO:0043021,GO:0043022,GO:0043167,GO:0043168,GO:0044424,GO:0044464,GO:0044877,GO:0097159,GO:0097367,GO:1901265,GO:1901363	-	-	-	-	-	-	-	-	-	-	GTP-bdg_M,GTP-bdg_N,MMR_HSR1
lcl|KQ435694.1_prot_KOX80890.1_422	132113.XP_003487989.1	0.0	1992.0	KOG2995@1|root,KOG3519@1|root,KOG4225@1|root,KOG2995@2759|Eukaryota,KOG3519@2759|Eukaryota,KOG4225@2759|Eukaryota,38FJ7@33154|Opisthokonta,3B9H3@33208|Metazoa,3CWQT@33213|Bilateria,41UU8@6656|Arthropoda,3SW2S@50557|Insecta,46EV3@7399|Hymenoptera	33208|Metazoa	T	BAR domain	DNMBP	GO:0003674,GO:0005085,GO:0005088,GO:0005089,GO:0005488,GO:0005515,GO:0007154,GO:0007165,GO:0007264,GO:0008150,GO:0009987,GO:0017016,GO:0017048,GO:0019899,GO:0023052,GO:0031267,GO:0035556,GO:0043085,GO:0043087,GO:0043547,GO:0044093,GO:0050789,GO:0050790,GO:0050794,GO:0050896,GO:0051020,GO:0051336,GO:0051345,GO:0051716,GO:0065007,GO:0065009,GO:0098772	-	ko:K20705	-	-	-	-	ko00000,ko04131	-	-	-	BAR,RhoGEF,SH3_1,SH3_2,SH3_9
lcl|KQ435694.1_prot_KOX80891.1_423	132113.XP_003487990.1	5.14e-204	577.0	COG0604@1|root,KOG1198@2759|Eukaryota,38JDN@33154|Opisthokonta,3BNJA@33208|Metazoa,3CX9Z@33213|Bilateria,41XBN@6656|Arthropoda,3SFQ0@50557|Insecta,46FM2@7399|Hymenoptera	33208|Metazoa	C	Zinc-binding dehydrogenase	-	GO:0001666,GO:0003674,GO:0005488,GO:0005515,GO:0006950,GO:0008150,GO:0009628,GO:0009636,GO:0009987,GO:0010033,GO:0035690,GO:0036293,GO:0042221,GO:0042493,GO:0045471,GO:0046677,GO:0050896,GO:0051716,GO:0070482,GO:0070887,GO:0071236,GO:0071310,GO:0071361,GO:0097237,GO:0097305,GO:0097306,GO:1901700,GO:1901701	-	-	-	-	-	-	-	-	-	-	ADH_N,ADH_zinc_N,ADH_zinc_N_2
lcl|KQ435694.1_prot_KOX80893.1_425	132113.XP_003487991.1	0.0	1619.0	KOG0980@1|root,KOG0980@2759|Eukaryota,38H1K@33154|Opisthokonta,3BBY2@33208|Metazoa,3CR9H@33213|Bilateria,41TH8@6656|Arthropoda,3SJ7H@50557|Insecta,46GH8@7399|Hymenoptera	33208|Metazoa	Z	I/LWEQ domain	HIP1	GO:0001505,GO:0001726,GO:0003008,GO:0003674,GO:0003779,GO:0005102,GO:0005154,GO:0005198,GO:0005200,GO:0005488,GO:0005515,GO:0005543,GO:0005546,GO:0005547,GO:0005575,GO:0005622,GO:0005623,GO:0005634,GO:0005737,GO:0005794,GO:0005829,GO:0005856,GO:0005886,GO:0005905,GO:0005938,GO:0006810,GO:0006836,GO:0006839,GO:0006886,GO:0006897,GO:0006898,GO:0006915,GO:0006919,GO:0006996,GO:0007005,GO:0007006,GO:…	-	ko:K04559,ko:K20040	ko05016,map05016	-	-	-	ko00000,ko00001,ko04131	-	-	-	ANTH,HIP1_clath_bdg,I_LWEQ
lcl|KQ435694.1_prot_KOX80894.1_426	132113.XP_003487992.1	5.28e-153	429.0	COG1100@1|root,KOG0098@2759|Eukaryota,38D6D@33154|Opisthokonta,3BB4T@33208|Metazoa,3CV5J@33213|Bilateria,41VTH@6656|Arthropoda,3SFUK@50557|Insecta,46I0U@7399|Hymenoptera	33208|Metazoa	U	Rab subfamily of small GTPases	RAB2A	GO:0000139,GO:0000166,GO:0001882,GO:0001883,GO:0003674,GO:0003824,GO:0003924,GO:0005488,GO:0005515,GO:0005525,GO:0005575,GO:0005622,GO:0005623,GO:0005737,GO:0005783,GO:0005789,GO:0005794,GO:0005829,GO:0006464,GO:0006807,GO:0006810,GO:0006886,GO:0006888,GO:0006996,GO:0007030,GO:0007154,GO:0007165,GO:0007264,GO:0007265,GO:0008104,GO:0008150,GO:0008152,GO:0009987,GO:0010256,GO:0012505,GO:0015031,GO:…	-	ko:K07877	ko04152,map04152	-	-	-	ko00000,ko00001,ko04031,ko04131,ko04147	-	-	-	Ras
lcl|KQ435694.1_prot_KOX80895.1_427	132113.XP_003487993.1	0.0	2671.0	COG0515@1|root,KOG4278@2759|Eukaryota,38G3R@33154|Opisthokonta,3BB40@33208|Metazoa,3CSA6@33213|Bilateria,41VEK@6656|Arthropoda,3SFWC@50557|Insecta,46E1R@7399|Hymenoptera	33208|Metazoa	T	F-actin binding	ABL1	GO:0000003,GO:0000075,GO:0000077,GO:0000149,GO:0000166,GO:0000278,GO:0000287,GO:0000302,GO:0000902,GO:0000904,GO:0001101,GO:0001558,GO:0001654,GO:0001667,GO:0001700,GO:0001703,GO:0001726,GO:0001764,GO:0001775,GO:0001776,GO:0001782,GO:0001784,GO:0001817,GO:0001819,GO:0001838,GO:0001841,GO:0001843,GO:0001891,GO:0001922,GO:0001932,GO:0001933,GO:0001934,GO:0001952,GO:0001954,GO:0002009,GO:0002064,GO:…	2.7.10.2	ko:K03679,ko:K06619,ko:K08887	ko03018,ko04012,ko04014,ko04110,ko04360,ko04722,ko05130,ko05131,ko05200,ko05206,ko05220,ko05416,map03018,map04012,map04014,map04110,map04360,map04722,map05130,map05131,map05200,map05206,map05220,map05416	M00390,M00391	-	-	ko00000,ko00001,ko00002,ko01000,ko01001,ko03019	-	-	-	F_actin_bind,Pkinase_Tyr,SH2,SH3_1
lcl|KQ435694.1_prot_KOX80896.1_428	132113.XP_003487996.1	1.54e-69	211.0	KOG4353@1|root,KOG4353@2759|Eukaryota,39ZX2@33154|Opisthokonta,3BPBJ@33208|Metazoa,3D8FV@33213|Bilateria,4206W@6656|Arthropoda,3SNBT@50557|Insecta,46IIC@7399|Hymenoptera	33208|Metazoa	A	Nuclear transport factor 2 (NTF2) domain	NXT2	GO:0003674,GO:0005488,GO:0005515,GO:0005575,GO:0005622,GO:0005623,GO:0005634,GO:0005635,GO:0005643,GO:0005654,GO:0005737,GO:0005829,GO:0006403,GO:0006405,GO:0006406,GO:0006611,GO:0006810,GO:0006886,GO:0006913,GO:0008104,GO:0008150,GO:0008152,GO:0008536,GO:0010467,GO:0012505,GO:0015031,GO:0015833,GO:0015931,GO:0016973,GO:0017016,GO:0019899,GO:0031267,GO:0031503,GO:0031967,GO:0031974,GO:0031975,GO:…	-	ko:K14285	ko03008,ko03013,ko03015,ko05164,map03008,map03013,map03015,map05164	M00430	-	-	ko00000,ko00001,ko00002,ko03009,ko03019	1.l.1	-	-	NTF2
lcl|KQ435694.1_prot_KOX80897.1_429	132113.XP_003488016.1	0.0	3754.0	COG5141@1|root,KOG0954@2759|Eukaryota,38DSU@33154|Opisthokonta,3BBJP@33208|Metazoa,3CUFP@33213|Bilateria,41VME@6656|Arthropoda,3SJPP@50557|Insecta,46HR1@7399|Hymenoptera	33208|Metazoa	S	Enhancer of polycomb-like	JADE2	GO:0000123,GO:0000209,GO:0000902,GO:0001558,GO:0001654,GO:0001745,GO:0001751,GO:0001754,GO:0003674,GO:0003712,GO:0003713,GO:0003824,GO:0004842,GO:0005575,GO:0005622,GO:0005623,GO:0005634,GO:0005654,GO:0005737,GO:0005815,GO:0005829,GO:0005856,GO:0005886,GO:0005929,GO:0006325,GO:0006464,GO:0006473,GO:0006475,GO:0006807,GO:0006915,GO:0006996,GO:0007154,GO:0007165,GO:0007166,GO:0007167,GO:0007178,GO:…	2.3.2.27	ko:K11347,ko:K22155,ko:K22156	-	-	-	-	ko00000,ko01000,ko03036,ko04121	-	-	-	EPL1,PHD_2,zf-HC5HC2H_2
lcl|KQ435694.1_prot_KOX80898.1_430	132113.XP_003487997.1	2.11e-33	115.0	2BZ4X@1|root,2S7KZ@2759|Eukaryota,3A88I@33154|Opisthokonta,3BU6J@33208|Metazoa,3DAV1@33213|Bilateria,42128@6656|Arthropoda,3SU2U@50557|Insecta,46MQI@7399|Hymenoptera	33208|Metazoa	S	Myeloma-overexpressed-like	MYEOV2	GO:0000228,GO:0000785,GO:0000790,GO:0005575,GO:0005622,GO:0005623,GO:0005634,GO:0005654,GO:0005694,GO:0005737,GO:0008104,GO:0008150,GO:0008180,GO:0008284,GO:0009314,GO:0009411,GO:0009416,GO:0009628,GO:0009892,GO:0009987,GO:0010605,GO:0019222,GO:0031323,GO:0031324,GO:0031399,GO:0031400,GO:0031974,GO:0031981,GO:0032268,GO:0032269,GO:0032991,GO:0033036,GO:0034644,GO:0042127,GO:0043226,GO:0043227,GO:…	-	-	-	-	-	-	-	-	-	-	MYEOV2
lcl|KQ435694.1_prot_KOX80899.1_431	132113.XP_003487998.1	4.49e-313	856.0	KOG2829@1|root,KOG2829@2759|Eukaryota,394NJ@33154|Opisthokonta,3B9GT@33208|Metazoa,3D0NZ@33213|Bilateria,41U36@6656|Arthropoda,3SHBR@50557|Insecta,46HSU@7399|Hymenoptera	33208|Metazoa	K	Transcription factor DP	TFDP1	GO:0000003,GO:0000075,GO:0000077,GO:0000082,GO:0000083,GO:0000278,GO:0000981,GO:0002009,GO:0002064,GO:0002065,GO:0002066,GO:0003002,GO:0003006,GO:0003674,GO:0003676,GO:0003677,GO:0003700,GO:0003712,GO:0003713,GO:0005488,GO:0005515,GO:0005575,GO:0005622,GO:0005623,GO:0005634,GO:0005635,GO:0005654,GO:0005667,GO:0005694,GO:0005737,GO:0005829,GO:0006139,GO:0006259,GO:0006277,GO:0006355,GO:0006357,GO:…	-	ko:K04683,ko:K09392,ko:K09393,ko:K09394	ko04110,ko04350,map04110,map04350	-	-	-	ko00000,ko00001,ko03000	-	-	-	DP,E2F_TDP
lcl|KQ435694.1_prot_KOX80900.1_432	12957.ACEP25998-PA	6.39e-234	644.0	KOG1566@1|root,KOG1566@2759|Eukaryota,38D3U@33154|Opisthokonta,3B9CQ@33208|Metazoa,3CT15@33213|Bilateria,41X9X@6656|Arthropoda,3SFXU@50557|Insecta,46FW9@7399|Hymenoptera	33208|Metazoa	S	Mo25-like	CAB39L	GO:0001700,GO:0001775,GO:0001932,GO:0001934,GO:0002252,GO:0002263,GO:0002274,GO:0002275,GO:0002283,GO:0002366,GO:0002376,GO:0002443,GO:0002444,GO:0002446,GO:0003674,GO:0005488,GO:0005509,GO:0005515,GO:0005575,GO:0005576,GO:0005622,GO:0005623,GO:0005634,GO:0005737,GO:0005829,GO:0006464,GO:0006468,GO:0006793,GO:0006796,GO:0006807,GO:0006810,GO:0006887,GO:0006950,GO:0006955,GO:0006970,GO:0006971,GO:…	-	ko:K08272	ko04150,ko04152,map04150,map04152	-	-	-	ko00000,ko00001	-	-	-	Mo25
lcl|KQ435694.1_prot_KOX80901.1_433	132113.XP_003488002.1	8.48e-204	563.0	COG5273@1|root,KOG1311@2759|Eukaryota,39UI7@33154|Opisthokonta,3BFYH@33208|Metazoa,3D37Z@33213|Bilateria,41Y50@6656|Arthropoda,3SHF5@50557|Insecta,46FYZ@7399|Hymenoptera	33208|Metazoa	S	DHHC palmitoyltransferase	-	GO:0003674,GO:0003824,GO:0005575,GO:0005622,GO:0005623,GO:0005737,GO:0005783,GO:0006464,GO:0006497,GO:0006807,GO:0008150,GO:0008152,GO:0009058,GO:0009059,GO:0009987,GO:0012505,GO:0016409,GO:0016417,GO:0016740,GO:0016746,GO:0016747,GO:0018345,GO:0019538,GO:0019706,GO:0019707,GO:0034645,GO:0036211,GO:0042157,GO:0042158,GO:0043170,GO:0043226,GO:0043227,GO:0043229,GO:0043231,GO:0043412,GO:0043543,GO:…	2.3.1.225	ko:K20029	-	-	-	-	ko00000,ko01000,ko04131	9.B.37.2	-	-	DHHC
lcl|KQ435694.1_prot_KOX80902.1_434	132113.XP_003488001.1	1.64e-157	441.0	KOG3252@1|root,KOG3252@2759|Eukaryota,38GM1@33154|Opisthokonta,3BGWS@33208|Metazoa,3D277@33213|Bilateria,41Y8X@6656|Arthropoda,3SGQ1@50557|Insecta,46G4W@7399|Hymenoptera	33208|Metazoa	J	component of the eukaryotic translation initiation factor 3 (eIF-3) complex, which is involved in protein synthesis of a specialized repertoire of mRNAs and, together with other initiation factors, stimulates binding of mRNA and methionyl-tRNAi to the 40S ribosome. The eIF-3 complex specifically targets and initiates translation of a subset of mRNAs involved in cell proliferation	EIF3K	GO:0005575,GO:0005622,GO:0005623,GO:0005737,GO:0005829,GO:0005852,GO:0006412,GO:0006413,GO:0006518,GO:0006807,GO:0008150,GO:0008152,GO:0009058,GO:0009059,GO:0009987,GO:0010467,GO:0010941,GO:0010942,GO:0019538,GO:0032991,GO:0034641,GO:0034645,GO:0042981,GO:0043043,GO:0043065,GO:0043067,GO:0043068,GO:0043170,GO:0043603,GO:0043604,GO:0044237,GO:0044238,GO:0044249,GO:0044260,GO:0044267,GO:0044271,GO:…	-	ko:K15028	-	-	-	-	ko00000,ko03012	-	-	-	CSN8_PSD8_EIF3K
lcl|KQ435694.1_prot_KOX80903.1_435	7460.GB54918-PA	0.0	1231.0	COG0733@1|root,KOG3660@2759|Eukaryota,38G22@33154|Opisthokonta,3BB0B@33208|Metazoa,3CTJJ@33213|Bilateria,41Y2Y@6656|Arthropoda,3SJ5Z@50557|Insecta,46FVD@7399|Hymenoptera	33208|Metazoa	T	Belongs to the sodium neurotransmitter symporter (SNF) (TC 2.A.22) family	SLC6A1	GO:0003008,GO:0003333,GO:0003674,GO:0005215,GO:0005283,GO:0005326,GO:0005328,GO:0005332,GO:0005342,GO:0005343,GO:0005416,GO:0005575,GO:0005623,GO:0005886,GO:0005887,GO:0006810,GO:0006811,GO:0006812,GO:0006814,GO:0006820,GO:0006836,GO:0006865,GO:0007154,GO:0007267,GO:0007268,GO:0007610,GO:0007611,GO:0007612,GO:0008028,GO:0008150,GO:0008324,GO:0008509,GO:0008514,GO:0009410,GO:0009605,GO:0009612,GO:…	-	ko:K05034	ko04727,map04727	-	-	-	ko00000,ko00001,ko02000	2.A.22.3.2	-	-	SNF
lcl|KQ435694.1_prot_KOX80904.1_436	7460.GB54919-PA	9.12e-148	422.0	2D5BN@1|root,2SY0E@2759|Eukaryota,3AVH8@33154|Opisthokonta,3C3TE@33208|Metazoa,3DJGP@33213|Bilateria,423GU@6656|Arthropoda,3SS4A@50557|Insecta,46MFW@7399|Hymenoptera	33208|Metazoa	-	-	-	-	-	-	-	-	-	-	-	-	-	-	-
lcl|KQ435694.1_prot_KOX80905.1_437	7460.GB55010-PA	3.72e-261	716.0	COG0421@1|root,KOG1562@2759|Eukaryota,38D0W@33154|Opisthokonta,3B9MG@33208|Metazoa,3CYNW@33213|Bilateria,41XAU@6656|Arthropoda,3SISN@50557|Insecta,46KRP@7399|Hymenoptera	33208|Metazoa	E	Spermidine synthase tetramerisation domain	SMS	GO:0000096,GO:0003674,GO:0003824,GO:0005575,GO:0005622,GO:0005623,GO:0005737,GO:0005829,GO:0006082,GO:0006520,GO:0006555,GO:0006576,GO:0006595,GO:0006596,GO:0006597,GO:0006790,GO:0006807,GO:0008150,GO:0008152,GO:0008215,GO:0009058,GO:0009066,GO:0009308,GO:0009309,GO:0009987,GO:0016740,GO:0016765,GO:0016768,GO:0017144,GO:0019752,GO:0034641,GO:0042401,GO:0043436,GO:0044106,GO:0044237,GO:0044238,GO:…	2.5.1.22	ko:K00802	ko00270,ko00330,ko00410,ko00480,ko01100,map00270,map00330,map00410,map00480,map01100	-	R02869	RC00021,RC00053	ko00000,ko00001,ko01000	-	-	-	Spermine_synt_N,Spermine_synth
lcl|KQ435694.1_prot_KOX80906.1_438	7460.GB55009-PA	1.24e-160	472.0	KOG2428@1|root,KOG2428@2759|Eukaryota,38GZW@33154|Opisthokonta,3BDXJ@33208|Metazoa,3CRWV@33213|Bilateria,41VJN@6656|Arthropoda,3SG0H@50557|Insecta,46HT3@7399|Hymenoptera	33208|Metazoa	S	Leo1-like protein	Atu	GO:0000993,GO:0001098,GO:0001099,GO:0002682,GO:0003674,GO:0005488,GO:0005515,GO:0005575,GO:0005622,GO:0005623,GO:0005634,GO:0006355,GO:0006357,GO:0008150,GO:0009889,GO:0009891,GO:0009893,GO:0010468,GO:0010556,GO:0010557,GO:0010604,GO:0010628,GO:0019219,GO:0019222,GO:0019899,GO:0031323,GO:0031325,GO:0031326,GO:0031328,GO:0032784,GO:0032786,GO:0032968,GO:0034243,GO:0035206,GO:0042127,GO:0043175,GO:…	-	ko:K15177	-	-	-	-	ko00000,ko03021	-	-	-	Leo1
lcl|KQ435694.1_prot_KOX80907.1_439	7460.GB55008-PA	0.0	1926.0	COG1215@1|root,KOG2571@2759|Eukaryota,38HE4@33154|Opisthokonta,3BD2R@33208|Metazoa,3CT71@33213|Bilateria,41Y08@6656|Arthropoda,3SHCQ@50557|Insecta,46K3K@7399|Hymenoptera	33208|Metazoa	M	Chitin synthase	chs1	GO:0000003,GO:0000271,GO:0003006,GO:0003674,GO:0003824,GO:0004100,GO:0005575,GO:0005622,GO:0005623,GO:0005737,GO:0005886,GO:0005938,GO:0005975,GO:0005976,GO:0006022,GO:0006023,GO:0006030,GO:0006031,GO:0006034,GO:0006035,GO:0006037,GO:0006038,GO:0006040,GO:0006807,GO:0007275,GO:0007276,GO:0007281,GO:0007292,GO:0008150,GO:0008152,GO:0008194,GO:0008375,GO:0009058,GO:0009059,GO:0009653,GO:0009987,GO:…	2.4.1.16	ko:K00698	ko00520,map00520	-	R02335	RC00005	ko00000,ko00001,ko01000,ko01003	-	GT2	-	Chitin_synth_2,SAM_1
lcl|KQ435694.1_prot_KOX80908.1_440	132113.XP_003488007.1	0.0	946.0	KOG1103@1|root,KOG1103@2759|Eukaryota,39RX3@33154|Opisthokonta,3BC01@33208|Metazoa,3CS6I@33213|Bilateria,41WPM@6656|Arthropoda,3SG21@50557|Insecta,46H3H@7399|Hymenoptera	33208|Metazoa	S	Cortactin-binding protein-2	CTTNBP2NL	GO:0003674,GO:0005488,GO:0005515,GO:0005575,GO:0005622,GO:0005623,GO:0005856,GO:0006464,GO:0006470,GO:0006793,GO:0006796,GO:0006807,GO:0008150,GO:0008152,GO:0009987,GO:0015629,GO:0016311,GO:0019538,GO:0019899,GO:0019902,GO:0019903,GO:0032409,GO:0032410,GO:0032879,GO:0034762,GO:0034763,GO:0036211,GO:0043170,GO:0043226,GO:0043228,GO:0043229,GO:0043232,GO:0043412,GO:0044092,GO:0044237,GO:0044238,GO:…	-	-	-	-	-	-	-	-	-	-	CortBP2
lcl|KQ435694.1_prot_KOX80909.1_441	132113.XP_003488019.1	0.0	1791.0	2CY6V@1|root,2S2FX@2759|Eukaryota,3A4QM@33154|Opisthokonta,3BRCK@33208|Metazoa,3D8QR@33213|Bilateria,41ZTN@6656|Arthropoda,3SN2I@50557|Insecta	33208|Metazoa	S	chitin binding. It is involved in the biological process described with chitin metabolic process	-	GO:0003008,GO:0007600,GO:0008150,GO:0009266,GO:0009581,GO:0009582,GO:0009605,GO:0009628,GO:0016048,GO:0019233,GO:0032501,GO:0050877,GO:0050896,GO:0050906,GO:0050951,GO:0050961,GO:0050965,GO:0051606	-	-	-	-	-	-	-	-	-	-	CBM_14
lcl|KQ435694.1_prot_KOX80910.1_442	132113.XP_003488020.1	1.33e-158	459.0	COG5640@1|root,KOG3627@2759|Eukaryota,3A28I@33154|Opisthokonta,3BRA1@33208|Metazoa,3D7WA@33213|Bilateria,41ZJB@6656|Arthropoda,3SMXJ@50557|Insecta,46H1A@7399|Hymenoptera	33208|Metazoa	O	Trypsin-like serine protease	-	GO:0003674,GO:0003824,GO:0004175,GO:0004252,GO:0006508,GO:0006807,GO:0008150,GO:0008152,GO:0008233,GO:0008236,GO:0016787,GO:0017171,GO:0019538,GO:0043170,GO:0044238,GO:0070011,GO:0071704,GO:0140096,GO:1901564	-	ko:K20671,ko:K20675	ko04624,map04624	-	-	-	ko00000,ko00001,ko01000,ko01002	-	-	-	Trypsin
lcl|KQ435694.1_prot_KOX80911.1_443	132113.XP_003488008.1	1.81e-123	381.0	28M0B@1|root,2QTH4@2759|Eukaryota,38HUT@33154|Opisthokonta,3BI31@33208|Metazoa,3CW62@33213|Bilateria,4216W@6656|Arthropoda,3SPH4@50557|Insecta,46M0C@7399|Hymenoptera	33208|Metazoa	S	MRVI1 protein	LRMP	GO:0000003,GO:0000226,GO:0000278,GO:0000323,GO:0000741,GO:0000785,GO:0000922,GO:0001775,GO:0002252,GO:0002263,GO:0002274,GO:0002275,GO:0002283,GO:0002366,GO:0002376,GO:0002443,GO:0002444,GO:0002446,GO:0005575,GO:0005622,GO:0005623,GO:0005634,GO:0005635,GO:0005694,GO:0005737,GO:0005764,GO:0005765,GO:0005766,GO:0005773,GO:0005774,GO:0005783,GO:0005789,GO:0005813,GO:0005815,GO:0005819,GO:0005856,GO:…	-	-	-	-	-	-	-	-	-	-	EF-hand_9,KASH_CCD,MRVI1
lcl|KQ435694.1_prot_KOX80912.1_444	132113.XP_003488008.1	2.05e-97	306.0	28M0B@1|root,2QTH4@2759|Eukaryota,38HUT@33154|Opisthokonta,3BI31@33208|Metazoa,3CW62@33213|Bilateria,4216W@6656|Arthropoda,3SPH4@50557|Insecta,46M0C@7399|Hymenoptera	33208|Metazoa	S	MRVI1 protein	LRMP	GO:0000003,GO:0000226,GO:0000278,GO:0000323,GO:0000741,GO:0000785,GO:0000922,GO:0001775,GO:0002252,GO:0002263,GO:0002274,GO:0002275,GO:0002283,GO:0002366,GO:0002376,GO:0002443,GO:0002444,GO:0002446,GO:0005575,GO:0005622,GO:0005623,GO:0005634,GO:0005635,GO:0005694,GO:0005737,GO:0005764,GO:0005765,GO:0005766,GO:0005773,GO:0005774,GO:0005783,GO:0005789,GO:0005813,GO:0005815,GO:0005819,GO:0005856,GO:…	-	-	-	-	-	-	-	-	-	-	EF-hand_9,KASH_CCD,MRVI1
lcl|KQ435694.1_prot_KOX80913.1_445	132113.XP_003488010.1	1.13e-133	380.0	COG0225@1|root,KOG1635@2759|Eukaryota,39U04@33154|Opisthokonta,3BC3C@33208|Metazoa,3CZ0C@33213|Bilateria,41XWW@6656|Arthropoda,3SKYJ@50557|Insecta,46IH9@7399|Hymenoptera	33208|Metazoa	O	Peptide methionine sulfoxide reductase	-	-	1.8.4.11	ko:K07304	-	-	-	-	ko00000,ko01000	-	-	-	PMSR
lcl|KQ435694.1_prot_KOX80914.1_446	132113.XP_003488011.1	1.28e-309	852.0	COG0666@1|root,KOG0505@2759|Eukaryota,38DQ9@33154|Opisthokonta,3B989@33208|Metazoa,3CTQH@33213|Bilateria,41UK2@6656|Arthropoda,3SIET@50557|Insecta,46HSX@7399|Hymenoptera	33208|Metazoa	OT	Ankyrin repeat	PPP1R16B	GO:0001885,GO:0001936,GO:0001938,GO:0002009,GO:0002064,GO:0002165,GO:0003158,GO:0003674,GO:0005488,GO:0005515,GO:0005575,GO:0005622,GO:0005623,GO:0005634,GO:0005654,GO:0005737,GO:0005829,GO:0005886,GO:0007275,GO:0007444,GO:0007472,GO:0007476,GO:0007552,GO:0007560,GO:0008150,GO:0008157,GO:0008284,GO:0009653,GO:0009791,GO:0009886,GO:0009887,GO:0009888,GO:0009892,GO:0009893,GO:0009966,GO:0009987,GO:…	-	ko:K17458,ko:K17459	-	-	-	-	ko00000,ko01009	-	-	-	Ank_2,Ank_4,Ank_5
lcl|KQ435694.1_prot_KOX80915.1_447	132113.XP_003488023.1	1.36e-65	204.0	2D00P@1|root,2SCCE@2759|Eukaryota,3ACP0@33154|Opisthokonta,3CP0U@33208|Metazoa,3E54P@33213|Bilateria,42B8Y@6656|Arthropoda,3T0NP@50557|Insecta	33208|Metazoa	-	-	-	-	-	-	-	-	-	-	-	-	-	-	-
lcl|KQ435694.1_prot_KOX80916.1_448	132113.XP_003488012.1	2.89e-213	597.0	COG2453@1|root,KOG1716@2759|Eukaryota,39TDX@33154|Opisthokonta,3BDC3@33208|Metazoa,3D2BX@33213|Bilateria,41U0Z@6656|Arthropoda,3SHKN@50557|Insecta,46HEG@7399|Hymenoptera	33208|Metazoa	V	Dual specificity phosphatase, catalytic domain	DUSP22	GO:0000122,GO:0000188,GO:0001932,GO:0001933,GO:0001934,GO:0002682,GO:0002683,GO:0002694,GO:0002695,GO:0002697,GO:0002698,GO:0002703,GO:0002704,GO:0002706,GO:0002707,GO:0002709,GO:0002710,GO:0002819,GO:0002820,GO:0002822,GO:0002823,GO:0003674,GO:0003824,GO:0004721,GO:0004725,GO:0006355,GO:0006357,GO:0006464,GO:0006469,GO:0006470,GO:0006793,GO:0006796,GO:0006807,GO:0006915,GO:0007154,GO:0007162,GO:…	3.1.3.16,3.1.3.48	ko:K04459,ko:K14165	ko04010,map04010	-	-	-	ko00000,ko00001,ko01000,ko01009	-	-	-	DSPc
lcl|KQ435694.1_prot_KOX80917.1_449	132113.XP_003489600.1	0.0	1066.0	KOG0804@1|root,KOG0804@2759|Eukaryota,38BBQ@33154|Opisthokonta,3BCPC@33208|Metazoa,3CRXN@33213|Bilateria,41TYV@6656|Arthropoda,3SHS5@50557|Insecta,46EAY@7399|Hymenoptera	33208|Metazoa	O	BRCA1-associated protein 2	BRAP	GO:0000151,GO:0000165,GO:0003674,GO:0003824,GO:0004842,GO:0005048,GO:0005488,GO:0005515,GO:0005575,GO:0005622,GO:0005623,GO:0005634,GO:0005635,GO:0005737,GO:0005829,GO:0006464,GO:0006468,GO:0006793,GO:0006796,GO:0006807,GO:0007154,GO:0007165,GO:0007264,GO:0007265,GO:0008139,GO:0008150,GO:0008152,GO:0008270,GO:0009966,GO:0009968,GO:0009987,GO:0010646,GO:0010648,GO:0012505,GO:0016020,GO:0016310,GO:…	2.3.2.27	ko:K10632	ko04014,map04014	-	-	-	ko00000,ko00001,ko01000,ko04121	-	-	-	BRAP2,zf-RING_2,zf-UBP
lcl|KQ435694.1_prot_KOX80918.1_450	132113.XP_003489597.1	0.0	2113.0	KOG1721@1|root,KOG1721@2759|Eukaryota,39U9D@33154|Opisthokonta,3BJCY@33208|Metazoa,3D3HG@33213|Bilateria,41UP4@6656|Arthropoda,3SI4W@50557|Insecta,46H0E@7399|Hymenoptera	33208|Metazoa	S	C2H2-type zinc finger	-	GO:0000122,GO:0000976,GO:0000977,GO:0000978,GO:0000981,GO:0000982,GO:0000987,GO:0001012,GO:0001067,GO:0001078,GO:0001227,GO:0003674,GO:0003676,GO:0003677,GO:0003690,GO:0003700,GO:0005488,GO:0005575,GO:0005622,GO:0005623,GO:0005634,GO:0006355,GO:0006357,GO:0008150,GO:0009889,GO:0009890,GO:0009892,GO:0010468,GO:0010556,GO:0010558,GO:0010605,GO:0010629,GO:0019219,GO:0019222,GO:0031323,GO:0031324,GO:…	-	-	-	-	-	-	-	-	-	-	zf-C2H2,zf-C2H2_6
lcl|KQ435694.1_prot_KOX80919.1_451	132113.XP_003489616.1	2.74e-300	822.0	COG1041@1|root,KOG2671@2759|Eukaryota,38G3V@33154|Opisthokonta,3B9MX@33208|Metazoa,3CYA2@33213|Bilateria,41VRY@6656|Arthropoda,3SKBR@50557|Insecta,46E59@7399|Hymenoptera	33208|Metazoa	L	Putative RNA methylase family UPF0020	TRMT11	GO:0001510,GO:0003674,GO:0003824,GO:0004809,GO:0006139,GO:0006396,GO:0006399,GO:0006400,GO:0006725,GO:0006807,GO:0008033,GO:0008150,GO:0008152,GO:0008168,GO:0008170,GO:0008173,GO:0008175,GO:0008757,GO:0009451,GO:0009987,GO:0010467,GO:0016070,GO:0016423,GO:0016740,GO:0016741,GO:0030488,GO:0032259,GO:0034470,GO:0034641,GO:0034660,GO:0043170,GO:0043412,GO:0043414,GO:0044237,GO:0044238,GO:0044260,GO:…	2.1.1.214	ko:K15430	-	-	-	-	ko00000,ko01000,ko03016	-	-	-	UPF0020
lcl|KQ435694.1_prot_KOX80920.1_452	132113.XP_003489622.1	4.28e-288	788.0	KOG1660@1|root,KOG1660@2759|Eukaryota,38E63@33154|Opisthokonta,3BCM3@33208|Metazoa,3CRK3@33213|Bilateria,41V1Y@6656|Arthropoda,3SGWH@50557|Insecta,46DP7@7399|Hymenoptera	33208|Metazoa	U	Involved in several stages of intracellular trafficking	SNX5	GO:0000323,GO:0001664,GO:0001726,GO:0001845,GO:0001891,GO:0001932,GO:0001933,GO:0003008,GO:0003013,GO:0003674,GO:0005102,GO:0005126,GO:0005160,GO:0005488,GO:0005515,GO:0005543,GO:0005575,GO:0005622,GO:0005623,GO:0005737,GO:0005764,GO:0005768,GO:0005769,GO:0005773,GO:0005829,GO:0005886,GO:0005903,GO:0006355,GO:0006469,GO:0006807,GO:0006810,GO:0006886,GO:0006897,GO:0006906,GO:0006907,GO:0006909,GO:…	-	ko:K17920	ko04144,map04144	-	-	-	ko00000,ko00001,ko04131	-	-	-	PX,Vps5
lcl|KQ435694.1_prot_KOX80921.1_453	132113.XP_003489592.1	2.55e-175	504.0	KOG3510@1|root,KOG3510@2759|Eukaryota,39VUX@33154|Opisthokonta,3BE2J@33208|Metazoa,3D5X8@33213|Bilateria,41WJU@6656|Arthropoda,3SIAA@50557|Insecta,46FXG@7399|Hymenoptera	33208|Metazoa	T	Immunoglobulin domain	-	GO:0003008,GO:0007275,GO:0007399,GO:0007600,GO:0007606,GO:0008037,GO:0008038,GO:0008039,GO:0008150,GO:0009987,GO:0016043,GO:0022008,GO:0030154,GO:0030182,GO:0032501,GO:0032502,GO:0048468,GO:0048666,GO:0048699,GO:0048731,GO:0048856,GO:0048869,GO:0050808,GO:0050877,GO:0071840	-	-	-	-	-	-	-	-	-	-	I-set,Ig_3,V-set
lcl|KQ435694.1_prot_KOX80923.1_455	7460.GB53909-PA	0.0	4058.0	COG1204@1|root,KOG0951@2759|Eukaryota,3ARV9@33154|Opisthokonta,3BYCJ@33208|Metazoa,3CW5J@33213|Bilateria,41U67@6656|Arthropoda,3SFT2@50557|Insecta,46G2Y@7399|Hymenoptera	33208|Metazoa	A	nucleic acid binding	SNRNP200	GO:0000003,GO:0000245,GO:0000354,GO:0000375,GO:0000377,GO:0000381,GO:0000398,GO:0003674,GO:0003724,GO:0003824,GO:0004004,GO:0004386,GO:0005488,GO:0005515,GO:0005575,GO:0005622,GO:0005623,GO:0005634,GO:0005654,GO:0005681,GO:0005682,GO:0006139,GO:0006396,GO:0006397,GO:0006725,GO:0006807,GO:0007276,GO:0007283,GO:0008026,GO:0008150,GO:0008152,GO:0008186,GO:0008380,GO:0009987,GO:0010467,GO:0010468,GO:…	3.6.4.13	ko:K12854	ko03040,map03040	M00354,M00355	-	-	ko00000,ko00001,ko00002,ko01000,ko03041	-	-	-	DEAD,Helicase_C,Sec63
lcl|KQ435694.1_prot_KOX80924.1_456	132113.XP_003489617.1	6.09e-176	495.0	28YWA@1|root,2R5QG@2759|Eukaryota,39MCF@33154|Opisthokonta,3BB13@33208|Metazoa,3E53A@33213|Bilateria,41ZGW@6656|Arthropoda,3SPPX@50557|Insecta,46E4H@7399|Hymenoptera	33208|Metazoa	O	Kazal-type serine protease inhibitor domain	Kazald1	GO:0005575,GO:0005576,GO:0005614,GO:0008150,GO:0009987,GO:0016043,GO:0030198,GO:0031012,GO:0043062,GO:0044421,GO:0062023,GO:0071840	-	-	-	-	-	-	-	-	-	-	I-set,IGFBP,Ig_3,Kazal_1,Kazal_2
lcl|KQ435694.1_prot_KOX80925.1_457	132113.XP_003489618.1	0.0	1350.0	KOG2086@1|root,KOG4331@1|root,KOG2086@2759|Eukaryota,KOG4331@2759|Eukaryota,3A0C5@33154|Opisthokonta,3BPP4@33208|Metazoa,3D6WB@33213|Bilateria,41Z07@6656|Arthropoda,3SM85@50557|Insecta,46DSZ@7399|Hymenoptera	33208|Metazoa	S	Prominin	prom	GO:0001654,GO:0001745,GO:0001751,GO:0001754,GO:0005575,GO:0005623,GO:0005902,GO:0006996,GO:0007275,GO:0007399,GO:0007423,GO:0008150,GO:0009653,GO:0009887,GO:0009987,GO:0016020,GO:0016021,GO:0016028,GO:0016043,GO:0022008,GO:0030154,GO:0030182,GO:0031224,GO:0032501,GO:0032502,GO:0035996,GO:0042051,GO:0042052,GO:0042461,GO:0042462,GO:0042995,GO:0044425,GO:0044463,GO:0044464,GO:0046530,GO:0048468,GO:…	-	-	-	-	-	-	-	-	-	-	Prominin
lcl|KQ435694.1_prot_KOX80926.1_458	132113.XP_003489594.1	8.46e-26	115.0	KOG3656@1|root,KOG3656@2759|Eukaryota,38X0N@33154|Opisthokonta,3BNSD@33208|Metazoa,3D4WX@33213|Bilateria,41U6T@6656|Arthropoda,3SKKD@50557|Insecta,46IJP@7399|Hymenoptera	33208|Metazoa	S	G-protein coupled receptor activity. It is involved in the biological process described with G-protein coupled receptor signaling pathway	-	GO:0001653,GO:0003674,GO:0004888,GO:0004930,GO:0005575,GO:0005623,GO:0005886,GO:0005887,GO:0007154,GO:0007165,GO:0007186,GO:0007200,GO:0007218,GO:0008150,GO:0008528,GO:0009987,GO:0016020,GO:0016021,GO:0023052,GO:0031224,GO:0031226,GO:0038023,GO:0044425,GO:0044459,GO:0044464,GO:0050789,GO:0050794,GO:0050896,GO:0051716,GO:0060089,GO:0065007,GO:0071944	-	ko:K04143	ko04020,ko04022,ko04080,ko04714,ko04923,ko04924,ko04970,map04020,map04022,map04080,map04714,map04923,map04924,map04970	-	-	-	ko00000,ko00001,ko04030	-	-	-	7tm_1
lcl|KQ435694.1_prot_KOX80927.1_459	132113.XP_003489594.1	7.62e-17	84.7	KOG3656@1|root,KOG3656@2759|Eukaryota,38X0N@33154|Opisthokonta,3BNSD@33208|Metazoa,3D4WX@33213|Bilateria,41U6T@6656|Arthropoda,3SKKD@50557|Insecta,46IJP@7399|Hymenoptera	33208|Metazoa	S	G-protein coupled receptor activity. It is involved in the biological process described with G-protein coupled receptor signaling pathway	-	GO:0001653,GO:0003674,GO:0004888,GO:0004930,GO:0005575,GO:0005623,GO:0005886,GO:0005887,GO:0007154,GO:0007165,GO:0007186,GO:0007200,GO:0007218,GO:0008150,GO:0008528,GO:0009987,GO:0016020,GO:0016021,GO:0023052,GO:0031224,GO:0031226,GO:0038023,GO:0044425,GO:0044459,GO:0044464,GO:0050789,GO:0050794,GO:0050896,GO:0051716,GO:0060089,GO:0065007,GO:0071944	-	ko:K04143	ko04020,ko04022,ko04080,ko04714,ko04923,ko04924,ko04970,map04020,map04022,map04080,map04714,map04923,map04924,map04970	-	-	-	ko00000,ko00001,ko04030	-	-	-	7tm_1
lcl|KQ435694.1_prot_KOX80929.1_461	12957.ACEP22916-PA	2.42e-43	145.0	KOG3656@1|root,KOG3656@2759|Eukaryota,38X0N@33154|Opisthokonta,3BNSD@33208|Metazoa,3D4WX@33213|Bilateria,41U6T@6656|Arthropoda,3SKKD@50557|Insecta,46IJP@7399|Hymenoptera	33208|Metazoa	S	G-protein coupled receptor activity. It is involved in the biological process described with G-protein coupled receptor signaling pathway	-	GO:0001653,GO:0003674,GO:0004888,GO:0004930,GO:0005575,GO:0005623,GO:0005886,GO:0005887,GO:0007154,GO:0007165,GO:0007186,GO:0007200,GO:0007218,GO:0008150,GO:0008528,GO:0009987,GO:0016020,GO:0016021,GO:0023052,GO:0031224,GO:0031226,GO:0038023,GO:0044425,GO:0044459,GO:0044464,GO:0050789,GO:0050794,GO:0050896,GO:0051716,GO:0060089,GO:0065007,GO:0071944	-	ko:K04143	ko04020,ko04022,ko04080,ko04714,ko04923,ko04924,ko04970,map04020,map04022,map04080,map04714,map04923,map04924,map04970	-	-	-	ko00000,ko00001,ko04030	-	-	-	7tm_1
lcl|KQ435694.1_prot_KOX80931.1_463	132113.XP_003489594.1	1.37e-12	70.9	KOG3656@1|root,KOG3656@2759|Eukaryota,38X0N@33154|Opisthokonta,3BNSD@33208|Metazoa,3D4WX@33213|Bilateria,41U6T@6656|Arthropoda,3SKKD@50557|Insecta,46IJP@7399|Hymenoptera	33208|Metazoa	S	G-protein coupled receptor activity. It is involved in the biological process described with G-protein coupled receptor signaling pathway	-	GO:0001653,GO:0003674,GO:0004888,GO:0004930,GO:0005575,GO:0005623,GO:0005886,GO:0005887,GO:0007154,GO:0007165,GO:0007186,GO:0007200,GO:0007218,GO:0008150,GO:0008528,GO:0009987,GO:0016020,GO:0016021,GO:0023052,GO:0031224,GO:0031226,GO:0038023,GO:0044425,GO:0044459,GO:0044464,GO:0050789,GO:0050794,GO:0050896,GO:0051716,GO:0060089,GO:0065007,GO:0071944	-	ko:K04143	ko04020,ko04022,ko04080,ko04714,ko04923,ko04924,ko04970,map04020,map04022,map04080,map04714,map04923,map04924,map04970	-	-	-	ko00000,ko00001,ko04030	-	-	-	7tm_1
lcl|KQ435694.1_prot_KOX80933.1_465	132113.XP_003489595.1	0.0	1146.0	KOG2556@1|root,KOG2556@2759|Eukaryota,38FJ3@33154|Opisthokonta,3BB7S@33208|Metazoa,3CZ4C@33213|Bilateria,41VAY@6656|Arthropoda,3SJS9@50557|Insecta,46F7Q@7399|Hymenoptera	33208|Metazoa	MV	Leishmanolysin	LMLN	GO:0000003,GO:0000070,GO:0000226,GO:0000278,GO:0000280,GO:0000819,GO:0003006,GO:0003674,GO:0003824,GO:0005575,GO:0005622,GO:0005623,GO:0005737,GO:0005811,GO:0005829,GO:0005912,GO:0005924,GO:0005925,GO:0006091,GO:0006323,GO:0006325,GO:0006338,GO:0006508,GO:0006807,GO:0006928,GO:0006996,GO:0007010,GO:0007017,GO:0007049,GO:0007051,GO:0007052,GO:0007059,GO:0007076,GO:0007088,GO:0007098,GO:0007100,GO:…	-	ko:K13539	-	-	-	-	ko00000,ko01000,ko01002,ko03036	-	-	-	Peptidase_M8
lcl|KQ435694.1_prot_KOX80936.1_468	132113.XP_003489595.1	4.58e-12	74.7	KOG2556@1|root,KOG2556@2759|Eukaryota,38FJ3@33154|Opisthokonta,3BB7S@33208|Metazoa,3CZ4C@33213|Bilateria,41VAY@6656|Arthropoda,3SJS9@50557|Insecta,46F7Q@7399|Hymenoptera	33208|Metazoa	MV	Leishmanolysin	LMLN	GO:0000003,GO:0000070,GO:0000226,GO:0000278,GO:0000280,GO:0000819,GO:0003006,GO:0003674,GO:0003824,GO:0005575,GO:0005622,GO:0005623,GO:0005737,GO:0005811,GO:0005829,GO:0005912,GO:0005924,GO:0005925,GO:0006091,GO:0006323,GO:0006325,GO:0006338,GO:0006508,GO:0006807,GO:0006928,GO:0006996,GO:0007010,GO:0007017,GO:0007049,GO:0007051,GO:0007052,GO:0007059,GO:0007076,GO:0007088,GO:0007098,GO:0007100,GO:…	-	ko:K13539	-	-	-	-	ko00000,ko01000,ko01002,ko03036	-	-	-	Peptidase_M8
lcl|KQ435694.1_prot_KOX80939.1_471	132113.XP_003489596.1	2.42e-263	729.0	COG0276@1|root,KOG1321@2759|Eukaryota,38BPY@33154|Opisthokonta,3BH4Z@33208|Metazoa,3CTKI@33213|Bilateria,41UMG@6656|Arthropoda,3SGFS@50557|Insecta,46HGY@7399|Hymenoptera	33208|Metazoa	H	Catalyzes the ferrous insertion into protoporphyrin IX	FECH	GO:0001932,GO:0002262,GO:0002376,GO:0002520,GO:0003674,GO:0003676,GO:0003723,GO:0003729,GO:0003824,GO:0004325,GO:0005488,GO:0005506,GO:0005575,GO:0005622,GO:0005623,GO:0005737,GO:0005739,GO:0005740,GO:0005743,GO:0005759,GO:0006066,GO:0006091,GO:0006417,GO:0006446,GO:0006629,GO:0006725,GO:0006778,GO:0006779,GO:0006782,GO:0006783,GO:0006807,GO:0007275,GO:0008150,GO:0008152,GO:0008198,GO:0008202,GO:…	4.99.1.1,4.99.1.9	ko:K01772	ko00860,ko01100,ko01110,map00860,map01100,map01110	M00121	R00310,R11329	RC01012	ko00000,ko00001,ko00002,ko01000	-	-	-	Ferrochelatase
lcl|KQ435694.1_prot_KOX80940.1_472	132113.XP_003489598.1	3.77e-141	400.0	KOG1271@1|root,KOG1271@2759|Eukaryota,38VHJ@33154|Opisthokonta,3BFEU@33208|Metazoa,3CYVA@33213|Bilateria,41ZI9@6656|Arthropoda,3SMPB@50557|Insecta,46IPW@7399|Hymenoptera	33208|Metazoa	J	S-adenosyl-L-methionine-dependent protein-lysine N- methyltransferase that methylates elongation factor 1-alpha	METTL10	GO:0003674,GO:0003824,GO:0005575,GO:0005622,GO:0005623,GO:0005634,GO:0005737,GO:0005829,GO:0006464,GO:0006479,GO:0006807,GO:0008150,GO:0008152,GO:0008168,GO:0008170,GO:0008213,GO:0008276,GO:0008757,GO:0009987,GO:0016278,GO:0016279,GO:0016740,GO:0016741,GO:0018022,GO:0018193,GO:0018205,GO:0019538,GO:0032259,GO:0036211,GO:0043170,GO:0043226,GO:0043227,GO:0043229,GO:0043231,GO:0043412,GO:0043414,GO:…	-	-	-	-	-	-	-	-	-	-	Methyltransf_31
lcl|KQ435694.1_prot_KOX80941.1_473	132113.XP_003489599.1	1.67e-29	109.0	2E4IG@1|root,2SBEP@2759|Eukaryota,3AATW@33154|Opisthokonta,3BUHX@33208|Metazoa,3DAPV@33213|Bilateria,4216X@6656|Arthropoda,3SPDX@50557|Insecta,46J3F@7399|Hymenoptera	33208|Metazoa	-	-	-	GO:0000003,GO:0001667,GO:0002064,GO:0002065,GO:0002066,GO:0003006,GO:0003008,GO:0005575,GO:0005576,GO:0005623,GO:0005886,GO:0006928,GO:0007276,GO:0007281,GO:0007292,GO:0007293,GO:0007297,GO:0007600,GO:0007605,GO:0008150,GO:0009653,GO:0009888,GO:0009987,GO:0010631,GO:0016020,GO:0016324,GO:0016477,GO:0019953,GO:0022412,GO:0022414,GO:0030154,GO:0030707,GO:0030855,GO:0032501,GO:0032502,GO:0032504,GO:…	-	-	-	-	-	-	-	-	-	-	EB
lcl|KQ435694.1_prot_KOX80942.1_474	7460.GB42311-PA	1.89e-55	177.0	2E4IG@1|root,2SBEP@2759|Eukaryota,3AATW@33154|Opisthokonta,3BUHX@33208|Metazoa,3DAPV@33213|Bilateria,4216X@6656|Arthropoda,3SPDX@50557|Insecta,46J3F@7399|Hymenoptera	33208|Metazoa	-	-	-	GO:0000003,GO:0001667,GO:0002064,GO:0002065,GO:0002066,GO:0003006,GO:0003008,GO:0005575,GO:0005576,GO:0005623,GO:0005886,GO:0006928,GO:0007276,GO:0007281,GO:0007292,GO:0007293,GO:0007297,GO:0007600,GO:0007605,GO:0008150,GO:0009653,GO:0009888,GO:0009987,GO:0010631,GO:0016020,GO:0016324,GO:0016477,GO:0019953,GO:0022412,GO:0022414,GO:0030154,GO:0030707,GO:0030855,GO:0032501,GO:0032502,GO:0032504,GO:…	-	-	-	-	-	-	-	-	-	-	EB
lcl|KQ435694.1_prot_KOX80943.1_475	132113.XP_003489601.1	1.74e-18	94.4	2EA3U@1|root,2SGD7@2759|Eukaryota	2759|Eukaryota	-	-	-	-	-	-	-	-	-	-	-	-	-	-	-
lcl|KQ435694.1_prot_KOX80944.1_476	121225.PHUM452960-PA	5.44e-54	198.0	KOG1218@1|root,KOG1218@2759|Eukaryota,3A5DU@33154|Opisthokonta,3BV6B@33208|Metazoa,3D8XT@33213|Bilateria,4204R@6656|Arthropoda,3SN32@50557|Insecta,3ED80@33342|Paraneoptera	33208|Metazoa	T	EB module	-	-	-	-	-	-	-	-	-	-	-	-	EB
lcl|KQ435694.1_prot_KOX80947.1_479	132113.XP_003489605.1	0.0	1935.0	COG0308@1|root,KOG1046@2759|Eukaryota,38CFG@33154|Opisthokonta,3BD0T@33208|Metazoa,3CUKR@33213|Bilateria,41VD0@6656|Arthropoda,3SIXQ@50557|Insecta,46G1V@7399|Hymenoptera	33208|Metazoa	EO	ERAP1-like C-terminal domain	ERAP1	GO:0000003,GO:0000209,GO:0001525,GO:0001568,GO:0001595,GO:0001653,GO:0001944,GO:0002376,GO:0002474,GO:0002478,GO:0002480,GO:0002483,GO:0002682,GO:0003008,GO:0003013,GO:0003674,GO:0003824,GO:0004175,GO:0004177,GO:0004888,GO:0004930,GO:0005102,GO:0005126,GO:0005138,GO:0005149,GO:0005151,GO:0005164,GO:0005488,GO:0005515,GO:0005575,GO:0005576,GO:0005622,GO:0005623,GO:0005737,GO:0005768,GO:0005769,GO:…	3.4.11.2,3.4.11.3,3.4.11.7,3.4.19.6	ko:K01257,ko:K01306,ko:K09604,ko:K11140,ko:K11141,ko:K13723	ko00480,ko01100,ko04614,ko04640,map00480,map01100,map04614,map04640	-	R00899,R04951	RC00096,RC00141	ko00000,ko00001,ko01000,ko01002,ko04090,ko04131,ko04147	-	-	-	ERAP1_C,Peptidase_M1
lcl|KQ435694.1_prot_KOX80948.1_480	132113.XP_003489606.1	3.54e-90	289.0	KOG3863@1|root,KOG3863@2759|Eukaryota,396KH@33154|Opisthokonta,3BHF0@33208|Metazoa,3CSNI@33213|Bilateria,41TJJ@6656|Arthropoda,3SJ5K@50557|Insecta,46DX2@7399|Hymenoptera	33208|Metazoa	K	Belongs to the bZIP family	NFE2L1	GO:0000003,GO:0000122,GO:0000226,GO:0000302,GO:0000303,GO:0000305,GO:0000578,GO:0000785,GO:0000902,GO:0000904,GO:0000976,GO:0000977,GO:0000978,GO:0000980,GO:0000981,GO:0000982,GO:0000987,GO:0000988,GO:0000989,GO:0001012,GO:0001067,GO:0001076,GO:0001077,GO:0001078,GO:0001085,GO:0001102,GO:0001158,GO:0001190,GO:0001205,GO:0001221,GO:0001227,GO:0001228,GO:0001666,GO:0001704,GO:0001706,GO:0001708,GO:…	-	ko:K05638,ko:K09039,ko:K09040,ko:K09041	ko04141,ko04212,ko05200,ko05225,ko05418,map04141,map04212,map05200,map05225,map05418	-	-	-	ko00000,ko00001,ko03000,ko03029	-	-	-	bZIP_Maf
lcl|KQ435694.1_prot_KOX80949.1_481	7460.GB42327-PA	4.19e-40	144.0	KOG3863@1|root,KOG3863@2759|Eukaryota,396KH@33154|Opisthokonta,3BHF0@33208|Metazoa,3CSNI@33213|Bilateria,41TJJ@6656|Arthropoda,3SJ5K@50557|Insecta,46DX2@7399|Hymenoptera	33208|Metazoa	K	Belongs to the bZIP family	NFE2L1	GO:0000003,GO:0000122,GO:0000226,GO:0000302,GO:0000303,GO:0000305,GO:0000578,GO:0000785,GO:0000902,GO:0000904,GO:0000976,GO:0000977,GO:0000978,GO:0000980,GO:0000981,GO:0000982,GO:0000987,GO:0000988,GO:0000989,GO:0001012,GO:0001067,GO:0001076,GO:0001077,GO:0001078,GO:0001085,GO:0001102,GO:0001158,GO:0001190,GO:0001205,GO:0001221,GO:0001227,GO:0001228,GO:0001666,GO:0001704,GO:0001706,GO:0001708,GO:…	-	ko:K05638,ko:K09039,ko:K09040,ko:K09041	ko04141,ko04212,ko05200,ko05225,ko05418,map04141,map04212,map05200,map05225,map05418	-	-	-	ko00000,ko00001,ko03000,ko03029	-	-	-	bZIP_Maf
lcl|KQ435694.1_prot_KOX80951.1_483	132113.XP_003489606.1	6.37e-155	467.0	KOG3863@1|root,KOG3863@2759|Eukaryota,396KH@33154|Opisthokonta,3BHF0@33208|Metazoa,3CSNI@33213|Bilateria,41TJJ@6656|Arthropoda,3SJ5K@50557|Insecta,46DX2@7399|Hymenoptera	33208|Metazoa	K	Belongs to the bZIP family	NFE2L1	GO:0000003,GO:0000122,GO:0000226,GO:0000302,GO:0000303,GO:0000305,GO:0000578,GO:0000785,GO:0000902,GO:0000904,GO:0000976,GO:0000977,GO:0000978,GO:0000980,GO:0000981,GO:0000982,GO:0000987,GO:0000988,GO:0000989,GO:0001012,GO:0001067,GO:0001076,GO:0001077,GO:0001078,GO:0001085,GO:0001102,GO:0001158,GO:0001190,GO:0001205,GO:0001221,GO:0001227,GO:0001228,GO:0001666,GO:0001704,GO:0001706,GO:0001708,GO:…	-	ko:K05638,ko:K09039,ko:K09040,ko:K09041	ko04141,ko04212,ko05200,ko05225,ko05418,map04141,map04212,map05200,map05225,map05418	-	-	-	ko00000,ko00001,ko03000,ko03029	-	-	-	bZIP_Maf
lcl|KQ435694.1_prot_KOX80952.1_484	7460.GB42306-PA	8.2e-261	736.0	COG0513@1|root,KOG0335@2759|Eukaryota,38E7Z@33154|Opisthokonta,3B9JU@33208|Metazoa,3D0JF@33213|Bilateria,41VC3@6656|Arthropoda,3SKP5@50557|Insecta,46I23@7399|Hymenoptera	33208|Metazoa	A	helicase superfamily c-terminal domain	DDX4	GO:0000003,GO:0000280,GO:0003006,GO:0003674,GO:0003724,GO:0003824,GO:0004004,GO:0004386,GO:0005488,GO:0005515,GO:0005575,GO:0005622,GO:0005623,GO:0005634,GO:0005730,GO:0005737,GO:0005829,GO:0006139,GO:0006259,GO:0006304,GO:0006305,GO:0006306,GO:0006725,GO:0006807,GO:0006928,GO:0006996,GO:0007049,GO:0007127,GO:0007140,GO:0007141,GO:0007275,GO:0007276,GO:0007281,GO:0007283,GO:0008026,GO:0008150,GO:…	3.6.4.13	ko:K13982	-	-	-	-	ko00000,ko01000,ko03036	-	-	-	DEAD,Helicase_C,zf-CCHC
lcl|KQ435694.1_prot_KOX80954.1_486	7460.GB42329-PA	6.51e-294	805.0	KOG3863@1|root,KOG3863@2759|Eukaryota,396KH@33154|Opisthokonta,3BHF0@33208|Metazoa,3CSNI@33213|Bilateria,41TJJ@6656|Arthropoda,3SJ5K@50557|Insecta,46DX2@7399|Hymenoptera	33208|Metazoa	K	Belongs to the bZIP family	NFE2L1	GO:0000003,GO:0000122,GO:0000226,GO:0000302,GO:0000303,GO:0000305,GO:0000578,GO:0000785,GO:0000902,GO:0000904,GO:0000976,GO:0000977,GO:0000978,GO:0000980,GO:0000981,GO:0000982,GO:0000987,GO:0000988,GO:0000989,GO:0001012,GO:0001067,GO:0001076,GO:0001077,GO:0001078,GO:0001085,GO:0001102,GO:0001158,GO:0001190,GO:0001205,GO:0001221,GO:0001227,GO:0001228,GO:0001666,GO:0001704,GO:0001706,GO:0001708,GO:…	-	ko:K05638,ko:K09039,ko:K09040,ko:K09041	ko04141,ko04212,ko05200,ko05225,ko05418,map04141,map04212,map05200,map05225,map05418	-	-	-	ko00000,ko00001,ko03000,ko03029	-	-	-	bZIP_Maf
lcl|KQ435694.1_prot_KOX80955.1_487	132113.XP_003489607.1	3.5e-132	376.0	28N36@1|root,2QUNA@2759|Eukaryota,38EY3@33154|Opisthokonta,3BN38@33208|Metazoa,3CV6Y@33213|Bilateria,41ZCR@6656|Arthropoda,3SN9J@50557|Insecta,46I60@7399|Hymenoptera	33208|Metazoa	S	DPCD protein family	DPCD	GO:0000003,GO:0003002,GO:0003341,GO:0003351,GO:0006928,GO:0007017,GO:0007018,GO:0007275,GO:0007276,GO:0007283,GO:0007368,GO:0007389,GO:0007399,GO:0007417,GO:0007420,GO:0008150,GO:0009799,GO:0009855,GO:0009987,GO:0019953,GO:0021537,GO:0021591,GO:0021670,GO:0021678,GO:0022414,GO:0030317,GO:0030900,GO:0032501,GO:0032502,GO:0032504,GO:0040011,GO:0044703,GO:0048232,GO:0048513,GO:0048609,GO:0048731,GO:…	-	ko:K20800	-	-	-	-	ko00000,ko03036	-	-	-	DPCD
lcl|KQ435694.1_prot_KOX80956.1_488	132113.XP_003489620.1	8.3e-129	392.0	COG5226@1|root,KOG2386@2759|Eukaryota,38WCH@33154|Opisthokonta,3BK3G@33208|Metazoa,3D0T4@33213|Bilateria,41ZVB@6656|Arthropoda,3SNW1@50557|Insecta,46J0A@7399|Hymenoptera	33208|Metazoa	A	Dual specificity phosphatase, catalytic domain	DUSP11	GO:0001650,GO:0003674,GO:0003676,GO:0003723,GO:0003824,GO:0004651,GO:0004721,GO:0004725,GO:0005488,GO:0005575,GO:0005576,GO:0005622,GO:0005623,GO:0005634,GO:0005654,GO:0005730,GO:0006139,GO:0006396,GO:0006464,GO:0006470,GO:0006725,GO:0006793,GO:0006796,GO:0006807,GO:0008138,GO:0008150,GO:0008152,GO:0009987,GO:0010467,GO:0016070,GO:0016311,GO:0016604,GO:0016607,GO:0016787,GO:0016788,GO:0016791,GO:…	3.1.3.16,3.1.3.48	ko:K14165	-	-	-	-	ko00000,ko01000,ko01009	-	-	-	DSPc
lcl|KQ435694.1_prot_KOX80959.1_491	132113.XP_003493548.1	9.89e-15	73.6	COG1007@1|root,KOG4668@2759|Eukaryota,38F5W@33154|Opisthokonta,3BEVW@33208|Metazoa,3CTS4@33213|Bilateria,420J2@6656|Arthropoda,3SZ28@50557|Insecta	33208|Metazoa	C	Proton-conducting membrane transporter	ND5	GO:0000302,GO:0001666,GO:0003674,GO:0003824,GO:0003954,GO:0005575,GO:0005622,GO:0005623,GO:0005737,GO:0005739,GO:0005740,GO:0005743,GO:0005746,GO:0005747,GO:0006091,GO:0006119,GO:0006120,GO:0006139,GO:0006163,GO:0006725,GO:0006753,GO:0006793,GO:0006796,GO:0006807,GO:0006950,GO:0006979,GO:0006996,GO:0007005,GO:0008137,GO:0008150,GO:0008152,GO:0009117,GO:0009123,GO:0009126,GO:0009141,GO:0009144,GO:…	1.6.5.3	ko:K03883	ko00190,ko01100,ko04714,ko04723,ko05012,map00190,map01100,map04714,map04723,map05012	M00142	R11945	RC00061	ko00000,ko00001,ko00002,ko01000,ko03029	3.D.1.6	-	-	NADH5_C,Proton_antipo_M,Proton_antipo_N
lcl|KQ435694.1_prot_KOX80962.1_494	9913.ENSBTAP00000054621	9.03e-07	51.2	COG2940@1|root,KOG1082@2759|Eukaryota,390I7@33154|Opisthokonta,3BG3F@33208|Metazoa,3CXSN@33213|Bilateria,4837X@7711|Chordata,490SN@7742|Vertebrata	33208|Metazoa	BK	SET domain and mariner transposase fusion	SETMAR	GO:0000014,GO:0000075,GO:0000278,GO:0000726,GO:0000729,GO:0000737,GO:0003674,GO:0003676,GO:0003677,GO:0003690,GO:0003697,GO:0003824,GO:0004518,GO:0004519,GO:0004520,GO:0004536,GO:0005488,GO:0005515,GO:0005575,GO:0005622,GO:0005623,GO:0005634,GO:0005694,GO:0005730,GO:0006139,GO:0006259,GO:0006260,GO:0006261,GO:0006281,GO:0006282,GO:0006302,GO:0006303,GO:0006308,GO:0006325,GO:0006464,GO:0006479,GO:…	2.1.1.43	ko:K11433	ko00310,map00310	-	R03875,R03938,R04866,R04867	RC00003,RC00060,RC00181,RC00496	ko00000,ko00001,ko01000,ko03036	-	-	-	Pre-SET,SET,Transposase_1
lcl|KQ435694.1_prot_KOX80963.1_495	69319.XP_008549673.1	4.58e-14	81.6	KOG3885@1|root,KOG3885@2759|Eukaryota,3ATEW@33154|Opisthokonta,3C4PD@33208|Metazoa,3DJPH@33213|Bilateria,4240M@6656|Arthropoda,3SPKD@50557|Insecta,46KYM@7399|Hymenoptera	33208|Metazoa	T	Fibroblast growth factor	-	GO:0002164,GO:0003674,GO:0005102,GO:0005104,GO:0005488,GO:0005515,GO:0006928,GO:0007154,GO:0007165,GO:0007166,GO:0007167,GO:0007169,GO:0007275,GO:0007399,GO:0007498,GO:0007517,GO:0007522,GO:0007523,GO:0007525,GO:0007526,GO:0008150,GO:0008543,GO:0009719,GO:0009791,GO:0009888,GO:0009987,GO:0010001,GO:0010033,GO:0014812,GO:0016477,GO:0021782,GO:0022008,GO:0023052,GO:0030154,GO:0032501,GO:0032502,GO:…	3.1.3.16,3.1.3.48	ko:K04358,ko:K14165	ko04010,ko04014,ko04015,ko04151,ko04810,ko05200,ko05218,ko05224,ko05226,map04010,map04014,map04015,map04151,map04810,map05200,map05218,map05224,map05226	-	-	-	ko00000,ko00001,ko00536,ko01000,ko01009,ko04052,ko04516	-	-	-	FGF
lcl|KQ435694.1_prot_KOX80964.1_496	7460.GB42304-PA	4.21e-190	563.0	KOG3836@1|root,KOG3836@2759|Eukaryota,38E1S@33154|Opisthokonta,3B9UT@33208|Metazoa,3CVPY@33213|Bilateria,41TV4@6656|Arthropoda,3SGRP@50557|Insecta,46DQQ@7399|Hymenoptera	33208|Metazoa	K	It is involved in the biological process described with regulation of transcription, DNA-templated	EBF2	GO:0000902,GO:0000904,GO:0000976,GO:0000977,GO:0000978,GO:0000981,GO:0000982,GO:0000987,GO:0001012,GO:0001067,GO:0001077,GO:0001228,GO:0001700,GO:0001708,GO:0001709,GO:0002009,GO:0002119,GO:0002164,GO:0002165,GO:0002376,GO:0002682,GO:0003002,GO:0003674,GO:0003676,GO:0003677,GO:0003682,GO:0003690,GO:0003700,GO:0005488,GO:0005515,GO:0005575,GO:0005622,GO:0005623,GO:0005634,GO:0005654,GO:0006139,GO:…	-	ko:K09103	-	-	-	-	ko00000,ko03000	-	-	-	COE1_DBD,COE1_HLH,TIG
lcl|KQ435694.1_prot_KOX80966.1_498	7460.GB42335-PA	5.6e-45	164.0	COG3155@1|root,2QQFM@2759|Eukaryota,38HX2@33154|Opisthokonta,3BCA3@33208|Metazoa,3CWRF@33213|Bilateria,420VD@6656|Arthropoda,3SNU3@50557|Insecta,46KF9@7399|Hymenoptera	33208|Metazoa	Q	positive regulation of isoprenoid metabolic process	C21orf33	GO:0005575,GO:0005622,GO:0005623,GO:0005737,GO:0005739,GO:0043226,GO:0043227,GO:0043229,GO:0043231,GO:0044424,GO:0044444,GO:0044464	-	-	-	-	-	-	-	-	-	-	DJ-1_PfpI
lcl|KQ435694.1_prot_KOX80967.1_499	132113.XP_003489610.1	5.32e-129	387.0	2DJX9@1|root,2S61I@2759|Eukaryota,3A5ZM@33154|Opisthokonta,3BTNM@33208|Metazoa,3D9V7@33213|Bilateria,420SY@6656|Arthropoda,3SNSQ@50557|Insecta,46F74@7399|Hymenoptera	33208|Metazoa	-	-	-	-	-	-	-	-	-	-	-	-	-	-	-
lcl|KQ435694.1_prot_KOX80970.1_502	7460.GB42301-PA	1.69e-181	508.0	2EPHY@1|root,2SSQ2@2759|Eukaryota,3AQ4C@33154|Opisthokonta,3C2SS@33208|Metazoa,3DIBE@33213|Bilateria,422XS@6656|Arthropoda,3SRP4@50557|Insecta,46GY6@7399|Hymenoptera	33208|Metazoa	-	-	-	-	-	-	-	-	-	-	-	-	-	-	-
lcl|KQ435694.1_prot_KOX80972.1_504	7460.GB42300-PA	1.22e-133	387.0	2BPRM@1|root,2S1SK@2759|Eukaryota,3A5GZ@33154|Opisthokonta,3BRGM@33208|Metazoa,3D8DH@33213|Bilateria,41ZRK@6656|Arthropoda,3SMZ1@50557|Insecta,46FW3@7399|Hymenoptera	33208|Metazoa	-	-	-	-	-	-	-	-	-	-	-	-	-	-	-
lcl|KQ435694.1_prot_KOX80974.1_506	132113.XP_003492513.1	1.28e-164	469.0	COG5536@1|root,KOG0530@2759|Eukaryota,38GA2@33154|Opisthokonta,3B9TJ@33208|Metazoa,3CWS7@33213|Bilateria,41V72@6656|Arthropoda,3SJHU@50557|Insecta,46GAS@7399|Hymenoptera	33208|Metazoa	O	Protein prenyltransferase alpha subunit repeat	FNTA	GO:0003674,GO:0003824,GO:0004659,GO:0004660,GO:0004661,GO:0004663,GO:0005102,GO:0005488,GO:0005515,GO:0005575,GO:0005622,GO:0005623,GO:0005737,GO:0005829,GO:0005856,GO:0005875,GO:0005953,GO:0005965,GO:0006464,GO:0006807,GO:0007154,GO:0007165,GO:0007166,GO:0007167,GO:0007178,GO:0007179,GO:0008017,GO:0008092,GO:0008150,GO:0008152,GO:0008284,GO:0008318,GO:0009719,GO:0009889,GO:0009890,GO:0009891,GO:…	2.5.1.58,2.5.1.59	ko:K05955	ko00900,ko01130,map00900,map01130	-	R09844	RC00069,RC03004	ko00000,ko00001,ko01000,ko01006	-	-	-	PPTA
lcl|KQ435694.1_prot_KOX80975.1_507	132113.XP_003492527.1	9.26e-202	570.0	COG5126@1|root,KOG0044@2759|Eukaryota,39R6Q@33154|Opisthokonta,3BES0@33208|Metazoa,3CYFK@33213|Bilateria,41W5N@6656|Arthropoda,3SJT7@50557|Insecta,46JJ1@7399|Hymenoptera	33208|Metazoa	T	Calcium ion binding	KCNIP4	GO:0003674,GO:0005488,GO:0005509,GO:0005575,GO:0005622,GO:0005623,GO:0005737,GO:0005829,GO:0005886,GO:0005887,GO:0008076,GO:0008104,GO:0008150,GO:0010959,GO:0015459,GO:0016020,GO:0016021,GO:0016247,GO:0030425,GO:0031224,GO:0031226,GO:0032879,GO:0032991,GO:0033036,GO:0034613,GO:0034702,GO:0034703,GO:0034705,GO:0034762,GO:0034765,GO:0036477,GO:0042995,GO:0043005,GO:0043025,GO:0043167,GO:0043169,GO:…	-	-	-	-	-	-	-	-	-	-	EF-hand_1,EF-hand_5,EF-hand_7,EF-hand_8
lcl|KQ435694.1_prot_KOX80977.1_509	132113.XP_003489614.1	6.2e-166	491.0	2CMFP@1|root,2QQ7Y@2759|Eukaryota,39T3C@33154|Opisthokonta,3BEUJ@33208|Metazoa,3CZXK@33213|Bilateria,420AN@6656|Arthropoda,3SN1H@50557|Insecta,46MBS@7399|Hymenoptera	33208|Metazoa	T	Second BRCT domain on Nijmegen syndrome breakage protein	NBN	GO:0000075,GO:0000077,GO:0000228,GO:0000278,GO:0000723,GO:0000724,GO:0000725,GO:0000726,GO:0000729,GO:0000781,GO:0000784,GO:0001325,GO:0001701,GO:0001775,GO:0001824,GO:0001832,GO:0001932,GO:0001934,GO:0002200,GO:0002204,GO:0002208,GO:0002250,GO:0002252,GO:0002263,GO:0002285,GO:0002312,GO:0002366,GO:0002376,GO:0002377,GO:0002381,GO:0002440,GO:0002443,GO:0002449,GO:0002460,GO:0002520,GO:0002562,GO:…	-	ko:K10867,ko:K10888	ko03440,ko03460,ko04218,map03440,map03460,map04218	M00291,M00295,M00413	-	-	ko00000,ko00001,ko00002,ko03032,ko03400	-	-	-	BRCT,FHA,NIBRIN_BRCT_II,Nbs1_C,RTT107_BRCT_5
lcl|KQ435694.1_prot_KOX80978.1_510	132113.XP_003492536.1	4.75e-149	423.0	2C4SK@1|root,2QQRJ@2759|Eukaryota,38HQF@33154|Opisthokonta,3BIGV@33208|Metazoa,3CRER@33213|Bilateria,41UJ8@6656|Arthropoda,3SJAZ@50557|Insecta,46EVY@7399|Hymenoptera	33208|Metazoa	-	-	-	GO:0001885,GO:0002064,GO:0003158,GO:0005575,GO:0005623,GO:0005886,GO:0005887,GO:0007043,GO:0007275,GO:0007399,GO:0007424,GO:0008150,GO:0009888,GO:0009987,GO:0010001,GO:0016020,GO:0016021,GO:0016043,GO:0019991,GO:0021782,GO:0022008,GO:0022607,GO:0030154,GO:0030855,GO:0031224,GO:0031226,GO:0032501,GO:0032502,GO:0034329,GO:0034330,GO:0035150,GO:0035151,GO:0035152,GO:0035159,GO:0042063,GO:0043297,GO:…	-	-	-	-	-	-	-	-	-	-	DUF4728
lcl|KQ435694.1_prot_KOX80980.1_512	132113.XP_003492550.1	0.0	986.0	COG3320@1|root,KOG1221@2759|Eukaryota,39ZKR@33154|Opisthokonta,3BJTV@33208|Metazoa,3D5NE@33213|Bilateria,41W2J@6656|Arthropoda,3SI43@50557|Insecta,46GI8@7399|Hymenoptera	33208|Metazoa	I	Catalyzes the reduction of fatty acyl-CoA to fatty alcohols	-	-	1.2.1.84	ko:K13356	ko00073,ko04146,ko04212,map00073,map04146,map04212	-	R09470	RC00004	ko00000,ko00001,ko01000	-	-	-	NAD_binding_4,Sterile
lcl|KQ435694.1_prot_KOX80981.1_513	132113.XP_003492535.1	0.0	1148.0	KOG3603@1|root,KOG3603@2759|Eukaryota,38I2E@33154|Opisthokonta,3BAQ6@33208|Metazoa,3CTKK@33213|Bilateria,41VUX@6656|Arthropoda,3SJGD@50557|Insecta,46GR0@7399|Hymenoptera	33208|Metazoa	S	PLD-like domain	PLD4	GO:0000139,GO:0002244,GO:0002376,GO:0002520,GO:0003674,GO:0003824,GO:0004435,GO:0004620,GO:0004629,GO:0004630,GO:0005575,GO:0005622,GO:0005623,GO:0005634,GO:0005737,GO:0005783,GO:0005789,GO:0005794,GO:0005802,GO:0006066,GO:0006793,GO:0006796,GO:0006810,GO:0006897,GO:0006909,GO:0007275,GO:0008081,GO:0008150,GO:0008152,GO:0009987,GO:0012505,GO:0016020,GO:0016192,GO:0016298,GO:0016787,GO:0016788,GO:…	3.1.4.4	ko:K16860,ko:K18160	ko00564,ko00565,ko01100,ko01110,ko04714,map00564,map00565,map01100,map01110,map04714	-	R01310,R02051,R07385	RC00017,RC00425	ko00000,ko00001,ko01000,ko03029,ko04131	-	-	-	PLDc_2,PLDc_3
lcl|KQ435694.1_prot_KOX80982.1_514	132113.XP_003492534.1	0.0	1091.0	29BID@1|root,2RIMI@2759|Eukaryota,39ZFJ@33154|Opisthokonta,3BMI3@33208|Metazoa,3D3XU@33213|Bilateria,41TXA@6656|Arthropoda,3SHHC@50557|Insecta,46FVT@7399|Hymenoptera	33208|Metazoa	-	-	-	-	-	-	-	-	-	-	-	-	-	-	-
lcl|KQ435694.1_prot_KOX80983.1_515	7460.GB48325-PA	9.05e-178	529.0	COG1100@1|root,KOG0395@2759|Eukaryota,39TGJ@33154|Opisthokonta,3BIAD@33208|Metazoa,3CZ1P@33213|Bilateria,41VIH@6656|Arthropoda,3SI52@50557|Insecta	33208|Metazoa	S	GTP binding. It is involved in the biological process described with	-	GO:0000166,GO:0001882,GO:0001883,GO:0003008,GO:0003674,GO:0003824,GO:0003924,GO:0005488,GO:0005525,GO:0005575,GO:0005623,GO:0005886,GO:0007154,GO:0007165,GO:0007264,GO:0007610,GO:0007611,GO:0007613,GO:0007615,GO:0008150,GO:0009898,GO:0009987,GO:0010959,GO:0016020,GO:0016462,GO:0016787,GO:0016817,GO:0016818,GO:0017076,GO:0017111,GO:0019001,GO:0022898,GO:0023052,GO:0032409,GO:0032410,GO:0032412,GO:…	-	ko:K07847	-	-	-	-	ko00000,ko04031	-	-	-	Ras
lcl|KQ435694.1_prot_KOX80984.1_516	103372.F4W5T4	6.54e-170	495.0	COG1100@1|root,KOG0395@2759|Eukaryota,39TGJ@33154|Opisthokonta,3BIAD@33208|Metazoa,3CZ1P@33213|Bilateria,41VIH@6656|Arthropoda,3SI52@50557|Insecta,46KY6@7399|Hymenoptera	33208|Metazoa	S	Ras of Complex, Roc, domain of DAPkinase	-	GO:0000166,GO:0001882,GO:0001883,GO:0003008,GO:0003674,GO:0003824,GO:0003924,GO:0005488,GO:0005525,GO:0005575,GO:0005623,GO:0005886,GO:0007154,GO:0007165,GO:0007264,GO:0007610,GO:0007611,GO:0007613,GO:0007615,GO:0008150,GO:0009898,GO:0009987,GO:0010959,GO:0016020,GO:0016462,GO:0016787,GO:0016817,GO:0016818,GO:0017076,GO:0017111,GO:0019001,GO:0022898,GO:0023052,GO:0032409,GO:0032410,GO:0032412,GO:…	-	ko:K07847	-	-	-	-	ko00000,ko04031	-	-	-	Ras
lcl|KQ435695.1_prot_KOX80849.1_517	132113.XP_003494471.1	4.06e-214	614.0	COG2124@1|root,KOG0158@2759|Eukaryota,38BTY@33154|Opisthokonta,3BF8S@33208|Metazoa,3CV2F@33213|Bilateria,42264@6656|Arthropoda,3SQ7E@50557|Insecta,46JRF@7399|Hymenoptera	33208|Metazoa	Q	Belongs to the cytochrome P450 family	-	-	-	ko:K14999,ko:K15003	-	-	-	-	ko00000,ko00199,ko01000	-	-	-	p450
lcl|KQ435695.1_prot_KOX80850.1_518	132113.XP_003488312.1	2.25e-90	287.0	COG1100@1|root,KOG0395@2759|Eukaryota,3A0ZC@33154|Opisthokonta,3BQ25@33208|Metazoa,3D6Z2@33213|Bilateria,41YUJ@6656|Arthropoda,3SHN5@50557|Insecta,46KT3@7399|Hymenoptera	33208|Metazoa	S	Ras family	-	GO:0006810,GO:0006897,GO:0006909,GO:0008150,GO:0016192,GO:0051179,GO:0051234,GO:0098657	-	-	-	-	-	-	-	-	-	-	Ras
lcl|KQ435695.1_prot_KOX80851.1_519	7460.GB48459-PA	1.37e-113	338.0	KOG3126@1|root,KOG3126@2759|Eukaryota,38G4B@33154|Opisthokonta,3BA0A@33208|Metazoa,3CRFW@33213|Bilateria,41XPU@6656|Arthropoda,3SHAY@50557|Insecta,46GZA@7399|Hymenoptera	33208|Metazoa	P	Eukaryotic porin	VDAC2	GO:0000003,GO:0001662,GO:0001669,GO:0002209,GO:0003006,GO:0003008,GO:0003674,GO:0005215,GO:0005216,GO:0005244,GO:0005253,GO:0005261,GO:0005575,GO:0005622,GO:0005623,GO:0005737,GO:0005739,GO:0005740,GO:0005741,GO:0005759,GO:0005783,GO:0005791,GO:0006810,GO:0006811,GO:0006812,GO:0006820,GO:0006839,GO:0006863,GO:0006950,GO:0006952,GO:0006996,GO:0007005,GO:0007154,GO:0007165,GO:0007267,GO:0007268,GO:…	-	ko:K05862,ko:K15040,ko:K15041	ko04020,ko04022,ko04216,ko04217,ko04218,ko04621,ko04979,ko05012,ko05016,ko05161,ko05164,ko05166,ko05203,map04020,map04022,map04216,map04217,map04218,map04621,map04979,map05012,map05016,map05161,map05164,map05166,map05203	-	-	-	ko00000,ko00001,ko02000,ko03029	1.B.8.1	-	-	Porin_3
lcl|KQ435695.1_prot_KOX80852.1_520	132113.XP_003488312.1	7.59e-33	132.0	COG1100@1|root,KOG0395@2759|Eukaryota,3A0ZC@33154|Opisthokonta,3BQ25@33208|Metazoa,3D6Z2@33213|Bilateria,41YUJ@6656|Arthropoda,3SHN5@50557|Insecta,46KT3@7399|Hymenoptera	33208|Metazoa	S	Ras family	-	GO:0006810,GO:0006897,GO:0006909,GO:0008150,GO:0016192,GO:0051179,GO:0051234,GO:0098657	-	-	-	-	-	-	-	-	-	-	Ras
lcl|KQ435695.1_prot_KOX80853.1_521	132113.XP_003488312.1	1.73e-145	422.0	COG1100@1|root,KOG0395@2759|Eukaryota,3A0ZC@33154|Opisthokonta,3BQ25@33208|Metazoa,3D6Z2@33213|Bilateria,41YUJ@6656|Arthropoda,3SHN5@50557|Insecta,46KT3@7399|Hymenoptera	33208|Metazoa	S	Ras family	-	GO:0006810,GO:0006897,GO:0006909,GO:0008150,GO:0016192,GO:0051179,GO:0051234,GO:0098657	-	-	-	-	-	-	-	-	-	-	Ras
lcl|KQ435695.1_prot_KOX80854.1_522	132113.XP_003488401.1	3.82e-72	218.0	KOG1589@1|root,KOG1589@2759|Eukaryota,3A5T9@33154|Opisthokonta,3BSZ3@33208|Metazoa,3D76X@33213|Bilateria,4202U@6656|Arthropoda,3SN4J@50557|Insecta,46M6F@7399|Hymenoptera	33208|Metazoa	C	Mediates the uptake of pyruvate into mitochondria	MPC2	GO:0002791,GO:0002793,GO:0003674,GO:0005215,GO:0005342,GO:0005575,GO:0005622,GO:0005623,GO:0005737,GO:0005739,GO:0005740,GO:0005743,GO:0006082,GO:0006084,GO:0006085,GO:0006086,GO:0006090,GO:0006139,GO:0006163,GO:0006164,GO:0006637,GO:0006725,GO:0006732,GO:0006733,GO:0006753,GO:0006790,GO:0006793,GO:0006796,GO:0006807,GO:0006810,GO:0006811,GO:0006820,GO:0006839,GO:0006848,GO:0006850,GO:0008028,GO:…	-	ko:K22139	-	-	-	-	ko00000,ko02000,ko03029	2.A.105.1	-	-	MPC
lcl|KQ435695.1_prot_KOX80855.1_523	7460.GB48457-PA	0.0	1201.0	KOG0882@1|root,KOG0882@2759|Eukaryota,38E5A@33154|Opisthokonta,3BAA0@33208|Metazoa,3CYYJ@33213|Bilateria,41WN2@6656|Arthropoda,3SI3F@50557|Insecta,46DWS@7399|Hymenoptera	33208|Metazoa	O	Cyclophilin type peptidyl-prolyl cis-trans isomerase/CLD	PPWD1	GO:0000375,GO:0000377,GO:0000398,GO:0000413,GO:0003674,GO:0003755,GO:0003824,GO:0005488,GO:0005575,GO:0005622,GO:0005623,GO:0005634,GO:0005654,GO:0005681,GO:0006139,GO:0006396,GO:0006397,GO:0006464,GO:0006725,GO:0006807,GO:0008144,GO:0008150,GO:0008152,GO:0008380,GO:0009987,GO:0010467,GO:0016018,GO:0016070,GO:0016071,GO:0016604,GO:0016853,GO:0016859,GO:0018193,GO:0018208,GO:0019538,GO:0031974,GO:…	5.2.1.8	ko:K12736	-	-	-	-	ko00000,ko01000,ko03041,ko03110	-	-	-	Pro_isomerase,WD40
lcl|KQ435695.1_prot_KOX80856.1_524	132113.XP_003488315.1	3.09e-118	338.0	COG0456@1|root,KOG3138@2759|Eukaryota,39V9I@33154|Opisthokonta,3BC25@33208|Metazoa,3D00Y@33213|Bilateria,41U8R@6656|Arthropoda,3SJT0@50557|Insecta,46EKW@7399|Hymenoptera	33208|Metazoa	S	Acetyltransferase (GNAT) domain	NAA50	GO:0000070,GO:0000278,GO:0000280,GO:0000819,GO:0001756,GO:0003002,GO:0003674,GO:0003824,GO:0004402,GO:0004596,GO:0005575,GO:0005622,GO:0005623,GO:0005634,GO:0005737,GO:0005829,GO:0006325,GO:0006464,GO:0006473,GO:0006474,GO:0006475,GO:0006807,GO:0006996,GO:0007049,GO:0007059,GO:0007062,GO:0007064,GO:0007275,GO:0007389,GO:0008080,GO:0008150,GO:0008152,GO:0009653,GO:0009790,GO:0009792,GO:0009888,GO:…	2.3.1.258	ko:K20793	-	-	-	-	ko00000,ko01000,ko03036	-	-	-	Acetyltransf_1
lcl|KQ435695.1_prot_KOX80857.1_525	132113.XP_003488314.1	0.0	1340.0	COG0657@1|root,KOG4388@2759|Eukaryota,38DHI@33154|Opisthokonta,3BEW5@33208|Metazoa,3CU07@33213|Bilateria,41V4M@6656|Arthropoda,3SFPG@50557|Insecta,46EZI@7399|Hymenoptera	33208|Metazoa	I	Hormone-sensitive lipase (HSL) N-terminus	LIPE	GO:0000003,GO:0001676,GO:0003674,GO:0003676,GO:0003723,GO:0003824,GO:0004806,GO:0005488,GO:0005515,GO:0005575,GO:0005576,GO:0005615,GO:0005622,GO:0005623,GO:0005634,GO:0005737,GO:0005739,GO:0005811,GO:0005829,GO:0005886,GO:0005901,GO:0006082,GO:0006139,GO:0006351,GO:0006352,GO:0006353,GO:0006360,GO:0006361,GO:0006363,GO:0006464,GO:0006468,GO:0006629,GO:0006631,GO:0006638,GO:0006639,GO:0006641,GO:…	3.1.1.79	ko:K07188	ko04024,ko04152,ko04371,ko04714,ko04910,ko04923,ko04925,map04024,map04152,map04371,map04714,map04910,map04923,map04925	-	-	-	ko00000,ko00001,ko01000	-	-	-	Abhydrolase_3,HSL_N
lcl|KQ435695.1_prot_KOX80858.1_526	7460.GB48454-PA	9.69e-267	751.0	KOG4295@1|root,KOG3540@2759|Eukaryota,38CIE@33154|Opisthokonta,3BBR8@33208|Metazoa,3CUJD@33213|Bilateria,41TT1@6656|Arthropoda,3SGE5@50557|Insecta,46FDV@7399|Hymenoptera	33208|Metazoa	S	beta-amyloid precursor protein C-terminus	APLP2	GO:0000003,GO:0000122,GO:0000139,GO:0000185,GO:0000187,GO:0000902,GO:0000904,GO:0001505,GO:0001664,GO:0001774,GO:0001775,GO:0001816,GO:0001878,GO:0001932,GO:0001934,GO:0001967,GO:0002090,GO:0002092,GO:0002119,GO:0002164,GO:0002252,GO:0002263,GO:0002265,GO:0002274,GO:0002376,GO:0002520,GO:0002521,GO:0002573,GO:0002576,GO:0002682,GO:0002684,GO:0002685,GO:0002687,GO:0002688,GO:0002690,GO:0002694,GO:…	-	ko:K04520,ko:K08117	ko04726,ko05010,map04726,map05010	-	-	-	ko00000,ko00001,ko00535,ko00536	-	-	-	APP_Cu_bd,APP_E2,APP_N,APP_amyloid,Beta-APP,Kunitz_BPTI
lcl|KQ435695.1_prot_KOX80861.1_529	7460.GB48454-PA	1.28e-24	103.0	KOG4295@1|root,KOG3540@2759|Eukaryota,38CIE@33154|Opisthokonta,3BBR8@33208|Metazoa,3CUJD@33213|Bilateria,41TT1@6656|Arthropoda,3SGE5@50557|Insecta,46FDV@7399|Hymenoptera	33208|Metazoa	S	beta-amyloid precursor protein C-terminus	APLP2	GO:0000003,GO:0000122,GO:0000139,GO:0000185,GO:0000187,GO:0000902,GO:0000904,GO:0001505,GO:0001664,GO:0001774,GO:0001775,GO:0001816,GO:0001878,GO:0001932,GO:0001934,GO:0001967,GO:0002090,GO:0002092,GO:0002119,GO:0002164,GO:0002252,GO:0002263,GO:0002265,GO:0002274,GO:0002376,GO:0002520,GO:0002521,GO:0002573,GO:0002576,GO:0002682,GO:0002684,GO:0002685,GO:0002687,GO:0002688,GO:0002690,GO:0002694,GO:…	-	ko:K04520,ko:K08117	ko04726,ko05010,map04726,map05010	-	-	-	ko00000,ko00001,ko00535,ko00536	-	-	-	APP_Cu_bd,APP_E2,APP_N,APP_amyloid,Beta-APP,Kunitz_BPTI
lcl|KQ435695.1_prot_KOX80862.1_530	132113.XP_003488316.1	5.15e-50	183.0	KOG4295@1|root,KOG3540@2759|Eukaryota,38CIE@33154|Opisthokonta,3BBR8@33208|Metazoa,3CUJD@33213|Bilateria,41TT1@6656|Arthropoda,3SGE5@50557|Insecta,46FDV@7399|Hymenoptera	33208|Metazoa	S	beta-amyloid precursor protein C-terminus	APLP2	GO:0000003,GO:0000122,GO:0000139,GO:0000185,GO:0000187,GO:0000902,GO:0000904,GO:0001505,GO:0001664,GO:0001774,GO:0001775,GO:0001816,GO:0001878,GO:0001932,GO:0001934,GO:0001967,GO:0002090,GO:0002092,GO:0002119,GO:0002164,GO:0002252,GO:0002263,GO:0002265,GO:0002274,GO:0002376,GO:0002520,GO:0002521,GO:0002573,GO:0002576,GO:0002682,GO:0002684,GO:0002685,GO:0002687,GO:0002688,GO:0002690,GO:0002694,GO:…	-	ko:K04520,ko:K08117	ko04726,ko05010,map04726,map05010	-	-	-	ko00000,ko00001,ko00535,ko00536	-	-	-	APP_Cu_bd,APP_E2,APP_N,APP_amyloid,Beta-APP,Kunitz_BPTI
lcl|KQ435695.1_prot_KOX80863.1_531	132113.XP_003488318.1	5.38e-163	467.0	COG0491@1|root,KOG0814@2759|Eukaryota,38DEU@33154|Opisthokonta,3BACS@33208|Metazoa,3CRQJ@33213|Bilateria,41TRU@6656|Arthropoda,3SGTX@50557|Insecta,46F1V@7399|Hymenoptera	33208|Metazoa	S	Metallo-beta-lactamase superfamily	ETHE1	GO:0003674,GO:0003824,GO:0005488,GO:0005506,GO:0005575,GO:0005622,GO:0005623,GO:0005634,GO:0005654,GO:0005737,GO:0005739,GO:0005759,GO:0006518,GO:0006575,GO:0006749,GO:0006790,GO:0006807,GO:0008150,GO:0008152,GO:0009404,GO:0009987,GO:0016491,GO:0016701,GO:0016702,GO:0017144,GO:0019418,GO:0019748,GO:0031974,GO:0031981,GO:0034641,GO:0043167,GO:0043169,GO:0043226,GO:0043227,GO:0043229,GO:0043231,GO:…	1.13.11.18	ko:K17725	ko00920,map00920	-	R08678	RC02313	ko00000,ko00001,ko01000,ko03029	-	-	-	Lactamase_B
lcl|KQ435695.1_prot_KOX80864.1_532	132113.XP_003488319.1	6.43e-102	298.0	COG2238@1|root,KOG3411@2759|Eukaryota,3A1U1@33154|Opisthokonta,3BQPZ@33208|Metazoa,3D77R@33213|Bilateria,41ZDN@6656|Arthropoda,3SMWQ@50557|Insecta,46FKK@7399|Hymenoptera	33208|Metazoa	J	Ribosomal protein S19e	RPS19	GO:0000028,GO:0000184,GO:0000462,GO:0000956,GO:0001906,GO:0002181,GO:0002262,GO:0002376,GO:0002520,GO:0002548,GO:0002682,GO:0002683,GO:0002684,GO:0002697,GO:0002698,GO:0002699,GO:0003674,GO:0003735,GO:0005198,GO:0005488,GO:0005515,GO:0005575,GO:0005622,GO:0005623,GO:0005634,GO:0005654,GO:0005730,GO:0005737,GO:0005829,GO:0005840,GO:0006139,GO:0006364,GO:0006396,GO:0006401,GO:0006402,GO:0006412,GO:…	-	ko:K02966	ko03010,map03010	M00177,M00179	-	-	br01610,ko00000,ko00001,ko00002,ko03011	-	-	-	Ribosomal_S19e
lcl|KQ435695.1_prot_KOX80865.1_533	132113.XP_003488320.1	6.2e-19	87.0	COG5347@1|root,KOG0521@2759|Eukaryota,38B5T@33154|Opisthokonta,3B9HF@33208|Metazoa,3CS72@33213|Bilateria,41VNC@6656|Arthropoda,3SJEJ@50557|Insecta,46HVK@7399|Hymenoptera	33208|Metazoa	T	BAR domain of APPL family	ASAP1	GO:0000139,GO:0000278,GO:0000281,GO:0000910,GO:0001654,GO:0001745,GO:0001786,GO:0002102,GO:0003674,GO:0005096,GO:0005488,GO:0005515,GO:0005543,GO:0005546,GO:0005547,GO:0005575,GO:0005622,GO:0005623,GO:0005737,GO:0005794,GO:0005795,GO:0005829,GO:0005856,GO:0005886,GO:0006996,GO:0007049,GO:0007275,GO:0007399,GO:0007423,GO:0008047,GO:0008150,GO:0008289,GO:0009653,GO:0009887,GO:0009987,GO:0010324,GO:…	-	ko:K12488	ko04144,ko04666,map04144,map04666	-	-	-	ko00000,ko00001,ko04131	-	-	-	Ank_2,ArfGap,BAR_3,PH,SH3_1,SH3_9
lcl|KQ435695.1_prot_KOX80867.1_535	132113.XP_003488320.1	0.0	1657.0	COG5347@1|root,KOG0521@2759|Eukaryota,38B5T@33154|Opisthokonta,3B9HF@33208|Metazoa,3CS72@33213|Bilateria,41VNC@6656|Arthropoda,3SJEJ@50557|Insecta,46HVK@7399|Hymenoptera	33208|Metazoa	T	BAR domain of APPL family	ASAP1	GO:0000139,GO:0000278,GO:0000281,GO:0000910,GO:0001654,GO:0001745,GO:0001786,GO:0002102,GO:0003674,GO:0005096,GO:0005488,GO:0005515,GO:0005543,GO:0005546,GO:0005547,GO:0005575,GO:0005622,GO:0005623,GO:0005737,GO:0005794,GO:0005795,GO:0005829,GO:0005856,GO:0005886,GO:0006996,GO:0007049,GO:0007275,GO:0007399,GO:0007423,GO:0008047,GO:0008150,GO:0008289,GO:0009653,GO:0009887,GO:0009987,GO:0010324,GO:…	-	ko:K12488	ko04144,ko04666,map04144,map04666	-	-	-	ko00000,ko00001,ko04131	-	-	-	Ank_2,ArfGap,BAR_3,PH,SH3_1,SH3_9
lcl|KQ435695.1_prot_KOX80868.1_536	103372.F4WCJ8	3.66e-39	145.0	COG5347@1|root,KOG0521@2759|Eukaryota,38B5T@33154|Opisthokonta,3B9HF@33208|Metazoa,3CS72@33213|Bilateria,41VNC@6656|Arthropoda,3SJEJ@50557|Insecta,46HVK@7399|Hymenoptera	33208|Metazoa	T	BAR domain of APPL family	ASAP1	GO:0000139,GO:0000278,GO:0000281,GO:0000910,GO:0001654,GO:0001745,GO:0001786,GO:0002102,GO:0003674,GO:0005096,GO:0005488,GO:0005515,GO:0005543,GO:0005546,GO:0005547,GO:0005575,GO:0005622,GO:0005623,GO:0005737,GO:0005794,GO:0005795,GO:0005829,GO:0005856,GO:0005886,GO:0006996,GO:0007049,GO:0007275,GO:0007399,GO:0007423,GO:0008047,GO:0008150,GO:0008289,GO:0009653,GO:0009887,GO:0009987,GO:0010324,GO:…	-	ko:K12488	ko04144,ko04666,map04144,map04666	-	-	-	ko00000,ko00001,ko04131	-	-	-	Ank_2,ArfGap,BAR_3,PH,SH3_1,SH3_9
lcl|KQ435695.1_prot_KOX80869.1_537	132113.XP_003488322.1	0.0	1091.0	KOG3791@1|root,KOG3791@2759|Eukaryota,38EXQ@33154|Opisthokonta,3BBJE@33208|Metazoa,3CUN6@33213|Bilateria,41V5D@6656|Arthropoda,3SN8C@50557|Insecta,46EGE@7399|Hymenoptera	33208|Metazoa	JT	PHAT	SAMD4B	GO:0000288,GO:0000289,GO:0000900,GO:0000932,GO:0000956,GO:0001650,GO:0001932,GO:0001934,GO:0003674,GO:0003676,GO:0003723,GO:0003729,GO:0003730,GO:0003824,GO:0004672,GO:0004674,GO:0005488,GO:0005515,GO:0005575,GO:0005622,GO:0005623,GO:0005634,GO:0005730,GO:0005737,GO:0005829,GO:0006139,GO:0006401,GO:0006402,GO:0006403,GO:0006417,GO:0006464,GO:0006468,GO:0006725,GO:0006793,GO:0006796,GO:0006807,GO:…	-	ko:K17576	-	-	-	-	ko00000,ko01009	-	-	-	PHAT,SAM_1
lcl|KQ435695.1_prot_KOX80870.1_538	7460.GB48451-PA	1.19e-81	241.0	KOG3399@1|root,KOG3399@2759|Eukaryota,3A1JT@33154|Opisthokonta,3BPEE@33208|Metazoa,3D6HJ@33213|Bilateria,41Z6P@6656|Arthropoda,3SMF4@50557|Insecta,46IF0@7399|Hymenoptera	33208|Metazoa	S	Belongs to the yippee family	YPEL5	GO:0001775,GO:0002252,GO:0002263,GO:0002274,GO:0002275,GO:0002283,GO:0002366,GO:0002376,GO:0002443,GO:0002444,GO:0002446,GO:0003674,GO:0005488,GO:0005575,GO:0005576,GO:0005622,GO:0005623,GO:0005737,GO:0006810,GO:0006887,GO:0006955,GO:0008150,GO:0009987,GO:0012505,GO:0016192,GO:0030141,GO:0031410,GO:0031974,GO:0031982,GO:0032940,GO:0036230,GO:0042119,GO:0043167,GO:0043169,GO:0043226,GO:0043227,GO:…	-	-	-	-	-	-	-	-	-	-	Yippee-Mis18
lcl|KQ435695.1_prot_KOX80871.1_539	132113.XP_003488325.1	2.72e-312	856.0	KOG2746@1|root,KOG2746@2759|Eukaryota,38D46@33154|Opisthokonta,3BHM2@33208|Metazoa,3CWVV@33213|Bilateria,41ZDP@6656|Arthropoda,3SMU5@50557|Insecta,46JQ9@7399|Hymenoptera	33208|Metazoa	K	high mobility group	BBX	GO:0000981,GO:0001501,GO:0003674,GO:0003700,GO:0005575,GO:0005622,GO:0005623,GO:0005634,GO:0005654,GO:0005737,GO:0005829,GO:0006355,GO:0006357,GO:0007275,GO:0008150,GO:0009889,GO:0010468,GO:0010556,GO:0019219,GO:0019222,GO:0031323,GO:0031326,GO:0031974,GO:0031981,GO:0032501,GO:0032502,GO:0043226,GO:0043227,GO:0043229,GO:0043231,GO:0043233,GO:0044422,GO:0044424,GO:0044428,GO:0044444,GO:0044446,GO:…	-	ko:K21643	-	-	-	-	ko00000,ko03000	-	-	-	DUF2028,HMG_box
lcl|KQ435695.1_prot_KOX80872.1_540	132113.XP_003493547.1	0.0	1019.0	KOG1915@1|root,KOG1915@2759|Eukaryota,38FN1@33154|Opisthokonta,3BEIY@33208|Metazoa,3CVXY@33213|Bilateria,41U4R@6656|Arthropoda,3SID8@50557|Insecta,46EY2@7399|Hymenoptera	33208|Metazoa	D	HAT (Half-A-TPR) repeat	CRNKL1	GO:0000245,GO:0000375,GO:0000377,GO:0000381,GO:0000398,GO:0000974,GO:0001655,GO:0001742,GO:0002009,GO:0003674,GO:0003676,GO:0003723,GO:0005488,GO:0005575,GO:0005622,GO:0005623,GO:0005634,GO:0005654,GO:0005681,GO:0005684,GO:0005737,GO:0006139,GO:0006396,GO:0006397,GO:0006725,GO:0006807,GO:0006928,GO:0007272,GO:0007275,GO:0007399,GO:0007417,GO:0007420,GO:0007438,GO:0007442,GO:0007443,GO:0008150,GO:…	-	ko:K12869	ko03040,map03040	M00355	-	-	ko00000,ko00001,ko00002,ko03036,ko03041	-	-	-	HAT
lcl|KQ435695.1_prot_KOX80873.1_541	132113.XP_003488326.1	9.27e-223	617.0	28IF7@1|root,2QQS1@2759|Eukaryota,38DDD@33154|Opisthokonta,3BFXY@33208|Metazoa,3CUZ1@33213|Bilateria,41WPK@6656|Arthropoda,3SIYU@50557|Insecta,46G1N@7399|Hymenoptera	33208|Metazoa	F	Kinase that can phosphorylate various inositol polyphosphate such as Ins(3,4,5,6)P4 or Ins(1,3,4)P3	ITPK1	GO:0003674,GO:0003824,GO:0005575,GO:0005622,GO:0005623,GO:0005737,GO:0005829,GO:0005886,GO:0006066,GO:0006793,GO:0006796,GO:0006950,GO:0007154,GO:0007165,GO:0007275,GO:0007399,GO:0007596,GO:0007599,GO:0008150,GO:0008152,GO:0009611,GO:0009790,GO:0009792,GO:0009888,GO:0009987,GO:0016020,GO:0016301,GO:0016310,GO:0016311,GO:0016324,GO:0016740,GO:0016772,GO:0016773,GO:0016787,GO:0016788,GO:0016791,GO:…	2.7.1.134,2.7.1.159	ko:K00913	ko00562,ko01100,ko04070,map00562,map01100,map04070	M00132	R03428,R03429,R03479	RC00002,RC00078	ko00000,ko00001,ko00002,ko01000	-	-	-	Ins134_P3_kin
lcl|KQ435695.1_prot_KOX80875.1_543	132113.XP_003488327.1	4.01e-309	847.0	KOG3579@1|root,KOG3579@2759|Eukaryota,38HR8@33154|Opisthokonta,3BBE5@33208|Metazoa,3CSA4@33213|Bilateria,41WG0@6656|Arthropoda,3SJ4D@50557|Insecta,46G4Z@7399|Hymenoptera	33208|Metazoa	O	Interferon regulatory factor 2-binding protein zinc finger	IRF2BP2	GO:0000003,GO:0000122,GO:0003006,GO:0003674,GO:0003712,GO:0003714,GO:0005488,GO:0005515,GO:0005575,GO:0005622,GO:0005623,GO:0005634,GO:0005654,GO:0005737,GO:0006355,GO:0006357,GO:0008134,GO:0008150,GO:0009889,GO:0009890,GO:0009891,GO:0009892,GO:0009893,GO:0010468,GO:0010556,GO:0010557,GO:0010558,GO:0010604,GO:0010605,GO:0010628,GO:0010629,GO:0019219,GO:0019222,GO:0022414,GO:0031323,GO:0031324,GO:…	-	ko:K22383	-	-	-	-	ko00000	-	-	-	IRF-2BP1_2,zf-C3HC4
lcl|KQ435695.1_prot_KOX80877.1_545	7460.GB48338-PA	9.52e-55	171.0	KOG3479@1|root,KOG3479@2759|Eukaryota,3A3QW@33154|Opisthokonta,3BRV2@33208|Metazoa,3D852@33213|Bilateria,420D6@6656|Arthropoda,3SNMY@50557|Insecta,46IZ4@7399|Hymenoptera	33208|Metazoa	U	Tim10/DDP family zinc finger	TIMM9	GO:0000003,GO:0003008,GO:0003674,GO:0005215,GO:0005488,GO:0005515,GO:0005575,GO:0005622,GO:0005623,GO:0005737,GO:0005739,GO:0005740,GO:0005743,GO:0005744,GO:0005758,GO:0006605,GO:0006626,GO:0006810,GO:0006839,GO:0006886,GO:0006996,GO:0007005,GO:0007006,GO:0007007,GO:0007600,GO:0007605,GO:0008104,GO:0008150,GO:0008270,GO:0008320,GO:0008565,GO:0009987,GO:0015031,GO:0015399,GO:0015405,GO:0015450,GO:…	-	ko:K17777	-	-	-	-	ko00000,ko02000,ko03029	3.A.8.1	-	-	zf-Tim10_DDP
lcl|KQ435695.1_prot_KOX80878.1_546	7460.GB48444-PA	2.5e-304	834.0	KOG0154@1|root,KOG0154@2759|Eukaryota,38CXT@33154|Opisthokonta,3B9J3@33208|Metazoa,3CYDC@33213|Bilateria,42AK0@6656|Arthropoda,3SKP4@50557|Insecta,46JQD@7399|Hymenoptera	33208|Metazoa	S	negative regulation of phosphatase activity	GPATCH2	GO:0005575,GO:0005622,GO:0005623,GO:0005634,GO:0005654,GO:0008150,GO:0009892,GO:0010563,GO:0010921,GO:0010923,GO:0016604,GO:0016607,GO:0019220,GO:0019222,GO:0031323,GO:0031324,GO:0031974,GO:0031981,GO:0035303,GO:0035305,GO:0043086,GO:0043226,GO:0043227,GO:0043229,GO:0043231,GO:0043233,GO:0044092,GO:0044422,GO:0044424,GO:0044428,GO:0044446,GO:0044451,GO:0044464,GO:0045936,GO:0048519,GO:0048523,GO:…	-	ko:K17569	-	-	-	-	ko00000,ko01009	-	-	-	G-patch
lcl|KQ435695.1_prot_KOX80879.1_547	7460.GB48339-PA	0.0	1741.0	28M74@1|root,2QTQ4@2759|Eukaryota,38HQE@33154|Opisthokonta,3BDD9@33208|Metazoa,3D44M@33213|Bilateria,41YG6@6656|Arthropoda,3SH7N@50557|Insecta,46EXZ@7399|Hymenoptera	33208|Metazoa	-	-	-	GO:0000151,GO:0005575,GO:0005622,GO:0005623,GO:0005634,GO:0006508,GO:0006511,GO:0006807,GO:0006950,GO:0006952,GO:0008150,GO:0008152,GO:0009056,GO:0009057,GO:0009605,GO:0009607,GO:0009617,GO:0009987,GO:0010498,GO:0019005,GO:0019538,GO:0019941,GO:0030163,GO:0031146,GO:0031461,GO:0032991,GO:0042742,GO:0043161,GO:0043170,GO:0043207,GO:0043226,GO:0043227,GO:0043229,GO:0043231,GO:0043632,GO:0044237,GO:…	-	-	-	-	-	-	-	-	-	-	F-box,F-box-like,MBD
lcl|KQ435695.1_prot_KOX80880.1_548	7460.GB48340-PA	1.75e-164	461.0	KOG1337@1|root,KOG1337@2759|Eukaryota,38GWP@33154|Opisthokonta,3BDB6@33208|Metazoa,3CXWT@33213|Bilateria,41XYW@6656|Arthropoda,3SP5C@50557|Insecta,46JX3@7399|Hymenoptera	33208|Metazoa	S	Histone-lysine N-methyltransferase setd3-like	SETD3	GO:0000228,GO:0000785,GO:0000790,GO:0001085,GO:0001102,GO:0001558,GO:0003674,GO:0003712,GO:0003713,GO:0003824,GO:0005488,GO:0005515,GO:0005575,GO:0005622,GO:0005623,GO:0005634,GO:0005654,GO:0005694,GO:0006325,GO:0006355,GO:0006357,GO:0006464,GO:0006479,GO:0006807,GO:0006996,GO:0008134,GO:0008150,GO:0008152,GO:0008168,GO:0008170,GO:0008213,GO:0008276,GO:0008283,GO:0008757,GO:0009889,GO:0009891,GO:…	2.1.1.43	ko:K19199	ko00310,map00310	-	R03875,R04866,R04867	RC00003,RC00060,RC00181,RC00496	ko00000,ko00001,ko01000,ko03036	-	-	-	Rubis-subs-bind,SET
lcl|KQ435695.1_prot_KOX80881.1_549	132113.XP_003488332.1	0.0	1292.0	2E5AR@1|root,2SC4Q@2759|Eukaryota,3AD9Q@33154|Opisthokonta,3BVKP@33208|Metazoa,3DC9X@33213|Bilateria,421JS@6656|Arthropoda,3SPVY@50557|Insecta,46JBY@7399|Hymenoptera	33208|Metazoa	-	-	-	-	-	-	-	-	-	-	-	-	-	-	-
lcl|KQ435695.1_prot_KOX80882.1_550	132113.XP_003488333.1	1.18e-146	426.0	KOG1337@1|root,KOG1337@2759|Eukaryota,38GWP@33154|Opisthokonta,3BDB6@33208|Metazoa,3CXWT@33213|Bilateria,41XYW@6656|Arthropoda,3SJUH@50557|Insecta,46IIJ@7399|Hymenoptera	33208|Metazoa	S	Rubisco LSMT substrate-binding	SETD3	GO:0000228,GO:0000785,GO:0000790,GO:0001085,GO:0001102,GO:0001558,GO:0003674,GO:0003712,GO:0003713,GO:0003824,GO:0005488,GO:0005515,GO:0005575,GO:0005622,GO:0005623,GO:0005634,GO:0005654,GO:0005694,GO:0006325,GO:0006355,GO:0006357,GO:0006464,GO:0006479,GO:0006807,GO:0006996,GO:0008134,GO:0008150,GO:0008152,GO:0008168,GO:0008170,GO:0008213,GO:0008276,GO:0008283,GO:0008757,GO:0009889,GO:0009891,GO:…	2.1.1.43	ko:K19199	ko00310,map00310	-	R03875,R04866,R04867	RC00003,RC00060,RC00181,RC00496	ko00000,ko00001,ko01000,ko03036	-	-	-	Rubis-subs-bind,SET
lcl|KQ435695.1_prot_KOX80883.1_551	132113.XP_003488334.1	1.29e-295	812.0	KOG1721@1|root,KOG1721@2759|Eukaryota,394SV@33154|Opisthokonta,3C9RM@33208|Metazoa,3DQW7@33213|Bilateria,42C7M@6656|Arthropoda,3SWUR@50557|Insecta,46K74@7399|Hymenoptera	33208|Metazoa	S	zinc finger	-	-	-	-	-	-	-	-	-	-	-	-	-
lcl|KQ435695.1_prot_KOX80884.1_552	132113.XP_003488404.1	6.17e-82	258.0	29KFD@1|root,2RTQB@2759|Eukaryota,391AC@33154|Opisthokonta,3C5TG@33208|Metazoa,3DM4B@33213|Bilateria,426E0@6656|Arthropoda,3SW2D@50557|Insecta,46MA2@7399|Hymenoptera	33208|Metazoa	-	-	-	-	-	-	-	-	-	-	-	-	-	-	-
lcl|KQ435695.1_prot_KOX80885.1_553	132113.XP_003488337.1	2.01e-309	861.0	KOG3776@1|root,KOG3776@2759|Eukaryota,39VXS@33154|Opisthokonta,3BJMS@33208|Metazoa,3D0BB@33213|Bilateria,41YHP@6656|Arthropoda,3SGBZ@50557|Insecta,46H51@7399|Hymenoptera	33208|Metazoa	T	CD36 family	Snmp1	GO:0002165,GO:0003008,GO:0005575,GO:0005623,GO:0005929,GO:0007154,GO:0007165,GO:0007166,GO:0007275,GO:0007600,GO:0007606,GO:0007608,GO:0008150,GO:0009593,GO:0009791,GO:0009987,GO:0010033,GO:0019236,GO:0023052,GO:0030425,GO:0032501,GO:0032502,GO:0035073,GO:0035210,GO:0036477,GO:0042221,GO:0042592,GO:0042995,GO:0043005,GO:0043025,GO:0043226,GO:0044297,GO:0044463,GO:0044464,GO:0048856,GO:0048878,GO:…	-	-	-	-	-	-	-	-	-	-	CD36
lcl|KQ435695.1_prot_KOX80886.1_554	132113.XP_003488337.1	2.12e-227	642.0	KOG3776@1|root,KOG3776@2759|Eukaryota,39VXS@33154|Opisthokonta,3BJMS@33208|Metazoa,3D0BB@33213|Bilateria,41YHP@6656|Arthropoda,3SGBZ@50557|Insecta,46H51@7399|Hymenoptera	33208|Metazoa	T	CD36 family	Snmp1	GO:0002165,GO:0003008,GO:0005575,GO:0005623,GO:0005929,GO:0007154,GO:0007165,GO:0007166,GO:0007275,GO:0007600,GO:0007606,GO:0007608,GO:0008150,GO:0009593,GO:0009791,GO:0009987,GO:0010033,GO:0019236,GO:0023052,GO:0030425,GO:0032501,GO:0032502,GO:0035073,GO:0035210,GO:0036477,GO:0042221,GO:0042592,GO:0042995,GO:0043005,GO:0043025,GO:0043226,GO:0044297,GO:0044463,GO:0044464,GO:0048856,GO:0048878,GO:…	-	-	-	-	-	-	-	-	-	-	CD36
lcl|KQ435695.1_prot_KOX80887.1_555	132113.XP_003488405.1	4.01e-313	865.0	KOG3656@1|root,KOG3656@2759|Eukaryota,38M95@33154|Opisthokonta,3BI8G@33208|Metazoa,3CSWV@33213|Bilateria,41WN1@6656|Arthropoda,3SJ55@50557|Insecta,46ERR@7399|Hymenoptera	33208|Metazoa	S	7 transmembrane receptor (rhodopsin family)	-	GO:0003674,GO:0004888,GO:0004930,GO:0005575,GO:0007154,GO:0007165,GO:0007186,GO:0008150,GO:0009987,GO:0016020,GO:0016021,GO:0023052,GO:0031224,GO:0038023,GO:0044425,GO:0050789,GO:0050794,GO:0050896,GO:0051716,GO:0060089,GO:0065007	-	ko:K08421	-	-	-	-	ko00000,ko04030	-	-	-	7tm_1
lcl|KQ435696.1_prot_KOX80821.1_556	132113.XP_003490034.1	1.42e-78	236.0	2EQ63@1|root,2S88E@2759|Eukaryota,3AAWK@33154|Opisthokonta,3BV6D@33208|Metazoa,3DB13@33213|Bilateria,41ZWW@6656|Arthropoda,3SNCB@50557|Insecta,46MDC@7399|Hymenoptera	33208|Metazoa	S	Insect cuticle protein	CPR21	-	-	-	-	-	-	-	-	-	-	-	Chitin_bind_4
lcl|KQ435696.1_prot_KOX80822.1_557	132113.XP_003490106.1	4.32e-38	132.0	2EQ63@1|root,2S88E@2759|Eukaryota,3AAWK@33154|Opisthokonta,3BV6D@33208|Metazoa,3DB13@33213|Bilateria,41ZWW@6656|Arthropoda,3SNTF@50557|Insecta,46IMH@7399|Hymenoptera	33208|Metazoa	S	Insect cuticle protein	-	GO:0003674,GO:0005198,GO:0005214,GO:0005575,GO:0005576,GO:0007275,GO:0008010,GO:0008150,GO:0031012,GO:0032501,GO:0032502,GO:0040003,GO:0042302,GO:0042335,GO:0044421,GO:0048856	-	-	-	-	-	-	-	-	-	-	Chitin_bind_4
lcl|KQ435696.1_prot_KOX80823.1_558	132113.XP_003490106.1	2.19e-70	215.0	2EQ63@1|root,2S88E@2759|Eukaryota,3AAWK@33154|Opisthokonta,3BV6D@33208|Metazoa,3DB13@33213|Bilateria,41ZWW@6656|Arthropoda,3SNTF@50557|Insecta,46IMH@7399|Hymenoptera	33208|Metazoa	S	Insect cuticle protein	-	GO:0003674,GO:0005198,GO:0005214,GO:0005575,GO:0005576,GO:0007275,GO:0008010,GO:0008150,GO:0031012,GO:0032501,GO:0032502,GO:0040003,GO:0042302,GO:0042335,GO:0044421,GO:0048856	-	-	-	-	-	-	-	-	-	-	Chitin_bind_4
lcl|KQ435696.1_prot_KOX80824.1_559	7460.GB46297-PA	8.22e-88	269.0	2EQ63@1|root,2SST7@2759|Eukaryota,3ARN8@33154|Opisthokonta,3C2RU@33208|Metazoa,3DIX0@33213|Bilateria,422Y2@6656|Arthropoda,3SRPR@50557|Insecta,46IV3@7399|Hymenoptera	33208|Metazoa	S	Insect cuticle protein	-	-	-	-	-	-	-	-	-	-	-	-	Chitin_bind_4
lcl|KQ435696.1_prot_KOX80826.1_561	132113.XP_003490036.1	1.96e-130	372.0	COG0424@1|root,KOG1509@2759|Eukaryota,38DF2@33154|Opisthokonta,3BD2W@33208|Metazoa,3CRXZ@33213|Bilateria,41Z6J@6656|Arthropoda,3SMIA@50557|Insecta,46I77@7399|Hymenoptera	33208|Metazoa	D	Maf-like protein	-	-	-	ko:K06287	-	-	-	-	ko00000	-	-	-	Maf
lcl|KQ435696.1_prot_KOX80827.1_562	132113.XP_003490037.1	1.36e-94	280.0	KOG3364@1|root,KOG3364@2759|Eukaryota,3A3F6@33154|Opisthokonta,3BR11@33208|Metazoa,3D7ZH@33213|Bilateria,41Z6V@6656|Arthropoda,3SMY3@50557|Insecta,46I7G@7399|Hymenoptera	33208|Metazoa	M	Involved in the fragmentation of the mitochondrial network and its perinuclear clustering	FIS1	GO:0000266,GO:0000422,GO:0001836,GO:0003674,GO:0005102,GO:0005488,GO:0005515,GO:0005575,GO:0005622,GO:0005623,GO:0005737,GO:0005739,GO:0005740,GO:0005741,GO:0005777,GO:0005778,GO:0005779,GO:0006605,GO:0006626,GO:0006810,GO:0006839,GO:0006873,GO:0006874,GO:0006875,GO:0006886,GO:0006914,GO:0006915,GO:0006996,GO:0007005,GO:0007031,GO:0007154,GO:0007165,GO:0007204,GO:0008053,GO:0008104,GO:0008150,GO:…	-	ko:K17969	ko04137,ko04139,map04137,map04139	-	-	-	ko00000,ko00001,ko03029	-	-	-	Fis1_TPR_C,Fis1_TPR_N
lcl|KQ435696.1_prot_KOX80829.1_564	7460.GB46296-PA	1.4e-196	583.0	COG4886@1|root,KOG0619@2759|Eukaryota,39VSK@33154|Opisthokonta,3BG7P@33208|Metazoa,3CU6Z@33213|Bilateria,41WG9@6656|Arthropoda,3SGP0@50557|Insecta,46GA4@7399|Hymenoptera	33208|Metazoa	S	Leucine rich repeat N-terminal domain	-	GO:0000902,GO:0000904,GO:0001763,GO:0002009,GO:0002164,GO:0002165,GO:0002168,GO:0005575,GO:0005623,GO:0006928,GO:0006935,GO:0007155,GO:0007156,GO:0007275,GO:0007399,GO:0007409,GO:0007411,GO:0007416,GO:0007424,GO:0007431,GO:0007435,GO:0007436,GO:0008045,GO:0008150,GO:0009605,GO:0009653,GO:0009791,GO:0009886,GO:0009887,GO:0009888,GO:0009987,GO:0016043,GO:0016477,GO:0022008,GO:0022607,GO:0022610,GO:…	-	-	-	-	-	-	-	-	-	-	LRR_8
lcl|KQ435696.1_prot_KOX80830.1_565	132113.XP_003488461.1	4.43e-63	207.0	2CXPK@1|root,2RYWI@2759|Eukaryota,3A0FF@33154|Opisthokonta,3BPTP@33208|Metazoa,3D6SN@33213|Bilateria	33208|Metazoa	-	-	-	-	2.1.1.43	ko:K11433	ko00310,map00310	-	R03875,R03938,R04866,R04867	RC00003,RC00060,RC00181,RC00496	ko00000,ko00001,ko01000,ko03036	-	-	-	DDE_3,HTH_Tnp_Tc3_2,Transposase_1
lcl|KQ435696.1_prot_KOX80832.1_567	132113.XP_003493500.1	1.25e-55	186.0	2CXPK@1|root,2RYWI@2759|Eukaryota,3A0FF@33154|Opisthokonta,3BPTP@33208|Metazoa,3D6SN@33213|Bilateria	33208|Metazoa	-	-	-	-	2.1.1.43	ko:K11433	ko00310,map00310	-	R03875,R03938,R04866,R04867	RC00003,RC00060,RC00181,RC00496	ko00000,ko00001,ko01000,ko03036	-	-	-	DDE_3,HTH_Tnp_Tc3_2,Transposase_1
lcl|KQ435696.1_prot_KOX80834.1_569	132113.XP_003493500.1	4.93e-18	86.3	2CXPK@1|root,2RYWI@2759|Eukaryota,3A0FF@33154|Opisthokonta,3BPTP@33208|Metazoa,3D6SN@33213|Bilateria	33208|Metazoa	-	-	-	-	2.1.1.43	ko:K11433	ko00310,map00310	-	R03875,R03938,R04866,R04867	RC00003,RC00060,RC00181,RC00496	ko00000,ko00001,ko01000,ko03036	-	-	-	DDE_3,HTH_Tnp_Tc3_2,Transposase_1
lcl|KQ435696.1_prot_KOX80835.1_570	7460.GB52051-PA	0.000454	44.3	2FD6H@1|root,2TEG0@2759|Eukaryota,3AS6J@33154|Opisthokonta,3C4AK@33208|Metazoa,3DJ9T@33213|Bilateria,423NC@6656|Arthropoda,3SSBC@50557|Insecta	7460.GB52051-PA|-	S	Transposase (partial DDE domain)	-	-	-	-	-	-	-	-	-	-	-	-	-
lcl|KQ435696.1_prot_KOX80841.1_576	132113.XP_003493500.1	1.73e-41	147.0	2CXPK@1|root,2RYWI@2759|Eukaryota,3A0FF@33154|Opisthokonta,3BPTP@33208|Metazoa,3D6SN@33213|Bilateria	33208|Metazoa	-	-	-	-	2.1.1.43	ko:K11433	ko00310,map00310	-	R03875,R03938,R04866,R04867	RC00003,RC00060,RC00181,RC00496	ko00000,ko00001,ko01000,ko03036	-	-	-	DDE_3,HTH_Tnp_Tc3_2,Transposase_1
lcl|KQ435696.1_prot_KOX80846.1_581	7091.BGIBMGA001644-TA	2.51e-50	181.0	COG5193@1|root,KOG2590@2759|Eukaryota,38EPU@33154|Opisthokonta,3B9XE@33208|Metazoa,3CTZE@33213|Bilateria,41XZC@6656|Arthropoda,3SIJ0@50557|Insecta,446CB@7088|Lepidoptera	33208|Metazoa	JO	Domain in the RNA-binding Lupus La protein; unknown function	LARP1B	GO:0000001,GO:0000003,GO:0000212,GO:0000226,GO:0000278,GO:0000280,GO:0000339,GO:0000932,GO:0003674,GO:0003676,GO:0003723,GO:0003727,GO:0003729,GO:0003730,GO:0005488,GO:0005515,GO:0005575,GO:0005622,GO:0005623,GO:0005737,GO:0005739,GO:0005829,GO:0006412,GO:0006413,GO:0006417,GO:0006518,GO:0006807,GO:0006950,GO:0006996,GO:0007005,GO:0007010,GO:0007017,GO:0007049,GO:0007051,GO:0007053,GO:0007140,GO:…	-	ko:K18757	-	-	-	-	ko00000,ko03019	-	-	-	La
lcl|KQ435697.1_prot_KOX80765.1_584	7460.GB46694-PA	0.0	938.0	KOG0254@1|root,KOG0254@2759|Eukaryota,39W4Z@33154|Opisthokonta,3BI32@33208|Metazoa,3D5ZZ@33213|Bilateria,41UUT@6656|Arthropoda,3SKC6@50557|Insecta,46JVI@7399|Hymenoptera	33208|Metazoa	U	Sugar (and other) transporter	-	-	-	-	-	-	-	-	-	-	-	-	Sugar_tr
lcl|KQ435697.1_prot_KOX80766.1_585	12957.ACEP20051-PA	3.53e-74	250.0	KOG0254@1|root,KOG0254@2759|Eukaryota,39W4Z@33154|Opisthokonta,3BI32@33208|Metazoa,3D5ZZ@33213|Bilateria,41UUT@6656|Arthropoda,3SKC6@50557|Insecta,46JVI@7399|Hymenoptera	33208|Metazoa	U	Sugar (and other) transporter	-	-	-	-	-	-	-	-	-	-	-	-	Sugar_tr
lcl|KQ435697.1_prot_KOX80767.1_586	7460.GB44317-PA	1.42e-07	53.5	KOG3575@1|root,KOG3575@2759|Eukaryota,3AHKE@33154|Opisthokonta,3BX04@33208|Metazoa,3CZ0V@33213|Bilateria,41ZVF@6656|Arthropoda,3SZVM@50557|Insecta	33208|Metazoa	K	Mariner transposase	-	-	2.1.1.43	ko:K11433	ko00310,map00310	-	R03875,R03938,R04866,R04867	RC00003,RC00060,RC00181,RC00496	ko00000,ko00001,ko01000,ko03036	-	-	-	HTH_Tnp_Tc3_2,Transposase_1
lcl|KQ435697.1_prot_KOX80772.1_591	132113.XP_003492011.1	0.0	1840.0	KOG3781@1|root,KOG3781@2759|Eukaryota,38E7W@33154|Opisthokonta,3BE6V@33208|Metazoa,3CTAT@33213|Bilateria,41WM5@6656|Arthropoda,3SGPY@50557|Insecta,46GTJ@7399|Hymenoptera	33208|Metazoa	W	Dystroglycan (Dystrophin-associated glycoprotein 1)	DAG1	GO:0000003,GO:0000226,GO:0000578,GO:0000902,GO:0000904,GO:0001763,GO:0001932,GO:0001933,GO:0001934,GO:0001952,GO:0001954,GO:0002009,GO:0002011,GO:0002162,GO:0002165,GO:0003002,GO:0003006,GO:0003674,GO:0003779,GO:0005198,GO:0005488,GO:0005515,GO:0005575,GO:0005576,GO:0005604,GO:0005615,GO:0005622,GO:0005623,GO:0005634,GO:0005654,GO:0005737,GO:0005783,GO:0005788,GO:0005794,GO:0005796,GO:0005829,GO:…	-	ko:K06265	ko04512,ko05410,ko05412,ko05414,ko05416,map04512,map05410,map05412,map05414,map05416	-	-	-	ko00000,ko00001,ko04516	-	-	-	DAG1
lcl|KQ435697.1_prot_KOX80775.1_594	7460.GB46697-PA	1.57e-116	347.0	COG3338@1|root,KOG0382@2759|Eukaryota,38BFG@33154|Opisthokonta,3BIMZ@33208|Metazoa,3CTN7@33213|Bilateria,41Z0R@6656|Arthropoda,3SGP2@50557|Insecta,46ER1@7399|Hymenoptera	33208|Metazoa	P	Eukaryotic-type carbonic anhydrase	CA2	GO:0001655,GO:0001822,GO:0002009,GO:0002376,GO:0002520,GO:0002521,GO:0002573,GO:0002682,GO:0002684,GO:0002761,GO:0002763,GO:0003674,GO:0003824,GO:0004064,GO:0004089,GO:0005488,GO:0005575,GO:0005576,GO:0005615,GO:0005622,GO:0005623,GO:0005737,GO:0005829,GO:0005886,GO:0005902,GO:0006730,GO:0006810,GO:0006811,GO:0006820,GO:0006873,GO:0006885,GO:0006950,GO:0006970,GO:0006971,GO:0007154,GO:0007165,GO:…	4.2.1.1	ko:K01672,ko:K18245	ko00910,ko04964,ko04966,ko04971,ko04972,ko04976,map00910,map04964,map04966,map04971,map04972,map04976	-	R00132,R10092	RC02807	ko00000,ko00001,ko01000,ko04147	-	-	-	Carb_anhydrase
lcl|KQ435697.1_prot_KOX80776.1_595	132113.XP_003492008.1	9.86e-218	617.0	KOG2563@1|root,KOG2563@2759|Eukaryota,38GTZ@33154|Opisthokonta,3BA29@33208|Metazoa,3CYWF@33213|Bilateria,41XW3@6656|Arthropoda,3SGR0@50557|Insecta,46HBU@7399|Hymenoptera	33208|Metazoa	S	Major Facilitator Superfamily	-	-	-	ko:K08220	-	-	-	-	ko00000,ko02000	2.A.1.28.1,2.A.1.28.4	-	-	MFS_1
lcl|KQ435697.1_prot_KOX80779.1_598	132113.XP_003492003.1	0.0	1400.0	KOG1181@1|root,KOG1181@2759|Eukaryota,3A73S@33154|Opisthokonta,3BT2R@33208|Metazoa,3D9YX@33213|Bilateria,420PC@6656|Arthropoda,3SNT8@50557|Insecta,46N0W@7399|Hymenoptera	33208|Metazoa	S	tissue development	-	-	-	-	-	-	-	-	-	-	-	-	-
lcl|KQ435697.1_prot_KOX80780.1_599	7460.GB46702-PA	5.94e-151	448.0	2CNP8@1|root,2S41A@2759|Eukaryota,39VA7@33154|Opisthokonta,3BMW9@33208|Metazoa,3CVV8@33213|Bilateria,42169@6656|Arthropoda,3SPM8@50557|Insecta,46J26@7399|Hymenoptera	33208|Metazoa	S	fibrous sheath-interacting protein	FSIP2	GO:0005575,GO:0005622,GO:0005623,GO:0005737,GO:0005739,GO:0005929,GO:0031514,GO:0042995,GO:0043226,GO:0043227,GO:0043229,GO:0043231,GO:0044424,GO:0044444,GO:0044464,GO:0120025	-	-	-	-	-	-	-	-	-	-	FSIP2
lcl|KQ435697.1_prot_KOX80781.1_600	132113.XP_003492005.1	3.95e-57	186.0	KOG2524@1|root,KOG2524@2759|Eukaryota,38KFD@33154|Opisthokonta,3BE32@33208|Metazoa,3CYYG@33213|Bilateria,41UUX@6656|Arthropoda,3SH9H@50557|Insecta,46JRG@7399|Hymenoptera	33208|Metazoa	H	Potential Queuosine, Q, salvage protein family	C9orf64	GO:0006139,GO:0006396,GO:0006399,GO:0006400,GO:0006725,GO:0006807,GO:0008033,GO:0008150,GO:0008152,GO:0009451,GO:0009987,GO:0010467,GO:0016070,GO:0034470,GO:0034641,GO:0034660,GO:0043170,GO:0043412,GO:0044237,GO:0044238,GO:0046483,GO:0071704,GO:0090304,GO:1901360	-	-	-	-	-	-	-	-	-	-	Q_salvage
lcl|KQ435697.1_prot_KOX80782.1_601	7460.GB46766-PA	9.11e-194	543.0	KOG0836@1|root,KOG0836@2759|Eukaryota,38BVH@33154|Opisthokonta,3BA65@33208|Metazoa,3CRQI@33213|Bilateria,41V85@6656|Arthropoda,3SI5N@50557|Insecta,46GGB@7399|Hymenoptera	33208|Metazoa	Z	F-actin-capping proteins bind in a Ca(2 )-independent manner to the fast growing ends of actin filaments (barbed end) thereby blocking the exchange of subunits at these ends. Unlike other capping proteins (such as gelsolin and severin), these proteins do not sever actin filaments	CAPZA2	GO:0000003,GO:0000902,GO:0001709,GO:0001932,GO:0001933,GO:0002376,GO:0002478,GO:0002495,GO:0002504,GO:0003006,GO:0003674,GO:0003779,GO:0005488,GO:0005515,GO:0005575,GO:0005576,GO:0005622,GO:0005623,GO:0005737,GO:0005829,GO:0005856,GO:0005869,GO:0005875,GO:0005886,GO:0005903,GO:0005911,GO:0005938,GO:0006810,GO:0006888,GO:0006928,GO:0006950,GO:0006952,GO:0006955,GO:0006996,GO:0007010,GO:0007015,GO:…	-	ko:K10364	ko04144,map04144	-	-	-	ko00000,ko00001,ko04131,ko04147,ko04812	-	-	-	F-actin_cap_A
lcl|KQ435697.1_prot_KOX80783.1_602	7460.GB46703-PA	4.02e-101	336.0	2CSYX@1|root,2RDWX@2759|Eukaryota,395EA@33154|Opisthokonta,3CA1X@33208|Metazoa,3DR69@33213|Bilateria,421VJ@6656|Arthropoda,3SPUB@50557|Insecta	33208|Metazoa	-	-	-	-	-	ko:K16550	-	-	-	-	ko00000,ko01009,ko03036	-	-	-	C2-C2_1
lcl|KQ435697.1_prot_KOX80784.1_603	132113.XP_003492014.1	0.0	998.0	COG1012@1|root,KOG2455@2759|Eukaryota,3ACBB@33154|Opisthokonta,3BWFQ@33208|Metazoa,3DC4B@33213|Bilateria,421WH@6656|Arthropoda,3SQ37@50557|Insecta	33208|Metazoa	E	1-pyrroline-5-carboxylate dehydrogenase activity	-	-	-	-	-	-	-	-	-	-	-	-	Avidin
lcl|KQ435697.1_prot_KOX80785.1_604	132113.XP_003492000.1	0.0	9142.0	KOG0032@1|root,KOG0689@1|root,KOG4222@1|root,KOG4475@1|root,KOG0032@2759|Eukaryota,KOG0689@2759|Eukaryota,KOG4222@2759|Eukaryota,KOG4475@2759|Eukaryota,39UXD@33154|Opisthokonta,3BM9C@33208|Metazoa,3DDN2@33213|Bilateria,41VAE@6656|Arthropoda,3SGXP@50557|Insecta,46GH3@7399|Hymenoptera	33208|Metazoa	T	Protein kinase; unclassified specificity.	Unc-89	GO:0003674,GO:0005488,GO:0005515,GO:0005523,GO:0005575,GO:0005622,GO:0005623,GO:0005737,GO:0006996,GO:0007010,GO:0007525,GO:0007527,GO:0008092,GO:0008104,GO:0008150,GO:0009653,GO:0009987,GO:0010927,GO:0016043,GO:0019899,GO:0019900,GO:0019901,GO:0022607,GO:0030016,GO:0030017,GO:0030029,GO:0030036,GO:0030154,GO:0030239,GO:0031032,GO:0031430,GO:0031672,GO:0032502,GO:0032989,GO:0033036,GO:0033365,GO:…	2.7.11.1	ko:K08809,ko:K17341	-	-	-	-	ko00000,ko01000,ko01001	-	-	-	I-set,Ig_3,Pkinase,RhoGEF,fn3
lcl|KQ435697.1_prot_KOX80786.1_605	132113.XP_003492001.1	4.43e-122	348.0	KOG0420@1|root,KOG0420@2759|Eukaryota,38TD7@33154|Opisthokonta,3BD5A@33208|Metazoa,3CVD6@33213|Bilateria,41YNJ@6656|Arthropoda,3SMDA@50557|Insecta,46HN9@7399|Hymenoptera	33208|Metazoa	O	Ubiquitin-conjugating enzyme E2, catalytic domain homologues	UBE2F	GO:0003674,GO:0003824,GO:0004842,GO:0005488,GO:0005515,GO:0005575,GO:0005622,GO:0005623,GO:0005737,GO:0005829,GO:0006464,GO:0006807,GO:0008150,GO:0008152,GO:0009966,GO:0009968,GO:0009987,GO:0010646,GO:0010648,GO:0016567,GO:0016740,GO:0019538,GO:0019787,GO:0019788,GO:0019899,GO:0023051,GO:0023057,GO:0031625,GO:0032446,GO:0036211,GO:0043170,GO:0043412,GO:0043516,GO:0043518,GO:0043687,GO:0044237,GO:…	2.3.2.23	ko:K10687	ko04120,map04120	-	-	-	ko00000,ko00001,ko01000,ko04121	-	-	-	UQ_con
lcl|KQ435697.1_prot_KOX80787.1_606	132113.XP_003491998.1	8.09e-122	347.0	KOG4068@1|root,KOG4068@2759|Eukaryota,39S7B@33154|Opisthokonta,3B9CD@33208|Metazoa,3CVUB@33213|Bilateria,41ZA4@6656|Arthropoda,3SMEY@50557|Insecta,46JQ2@7399|Hymenoptera	33208|Metazoa	S	ESCRT-II complex subunit	VPS25	GO:0000003,GO:0000578,GO:0000814,GO:0001894,GO:0001932,GO:0001933,GO:0002009,GO:0002165,GO:0003002,GO:0003006,GO:0003674,GO:0005198,GO:0005488,GO:0005515,GO:0005575,GO:0005622,GO:0005623,GO:0005634,GO:0005654,GO:0005737,GO:0005768,GO:0005829,GO:0006403,GO:0006469,GO:0006508,GO:0006511,GO:0006807,GO:0006810,GO:0006886,GO:0006897,GO:0006914,GO:0006996,GO:0007032,GO:0007034,GO:0007163,GO:0007175,GO:…	-	ko:K12189	ko04144,map04144	M00410	-	-	ko00000,ko00001,ko00002,ko04131,ko04147	-	-	-	ESCRT-II
lcl|KQ435697.1_prot_KOX80788.1_607	132113.XP_003491997.1	4.62e-278	767.0	COG1301@1|root,KOG3787@2759|Eukaryota,38C9Y@33154|Opisthokonta,3BD67@33208|Metazoa,3CWZP@33213|Bilateria,41TS6@6656|Arthropoda,3SG09@50557|Insecta,46E9G@7399|Hymenoptera	33208|Metazoa	E	Sodium:dicarboxylate symporter family	-	GO:0003008,GO:0003009,GO:0003012,GO:0003333,GO:0003674,GO:0005215,GO:0005283,GO:0005310,GO:0005313,GO:0005326,GO:0005342,GO:0005343,GO:0005416,GO:0005575,GO:0005623,GO:0005886,GO:0006810,GO:0006811,GO:0006812,GO:0006814,GO:0006820,GO:0006835,GO:0006836,GO:0006855,GO:0006865,GO:0006936,GO:0006937,GO:0006941,GO:0006942,GO:0007154,GO:0007267,GO:0007268,GO:0007275,GO:0007568,GO:0007610,GO:0007626,GO:…	-	ko:K05613,ko:K05614	ko04724,ko05014,map04724,map05014	-	-	-	ko00000,ko00001,ko02000,ko04147	2.A.23.2.1,2.A.23.2.2	-	-	SDF
lcl|KQ435697.1_prot_KOX80790.1_609	132113.XP_003491999.1	3.33e-55	171.0	KOG3484@1|root,KOG3484@2759|Eukaryota,3A5MN@33154|Opisthokonta,3BSNY@33208|Metazoa,3D97K@33213|Bilateria,420GG@6656|Arthropoda,3SNKC@50557|Insecta,46MJR@7399|Hymenoptera	33208|Metazoa	D	Cyclin-dependent kinase regulatory subunit	CKS2	GO:0000003,GO:0000079,GO:0000151,GO:0000212,GO:0000226,GO:0000278,GO:0000280,GO:0000307,GO:0001932,GO:0001934,GO:0002009,GO:0002165,GO:0003674,GO:0003682,GO:0005488,GO:0005515,GO:0005575,GO:0005622,GO:0005623,GO:0005634,GO:0005654,GO:0006355,GO:0006357,GO:0006464,GO:0006468,GO:0006508,GO:0006511,GO:0006793,GO:0006796,GO:0006807,GO:0006996,GO:0007010,GO:0007017,GO:0007049,GO:0007051,GO:0007056,GO:…	-	ko:K02219	ko04111,ko05200,ko05222,map04111,map05200,map05222	-	-	-	ko00000,ko00001	-	-	-	CKS
lcl|KQ435697.1_prot_KOX80791.1_610	132113.XP_003493525.1	0.0	1696.0	COG0480@1|root,KOG0469@2759|Eukaryota,38CUM@33154|Opisthokonta,3BAEX@33208|Metazoa,3CUB5@33213|Bilateria,41TRA@6656|Arthropoda,3SIGA@50557|Insecta,46FIW@7399|Hymenoptera	33208|Metazoa	J	Elongation factor G, domain IV	EEF2	GO:0000302,GO:0001101,GO:0001775,GO:0002039,GO:0002244,GO:0002252,GO:0002263,GO:0002274,GO:0002275,GO:0002283,GO:0002366,GO:0002376,GO:0002443,GO:0002444,GO:0002446,GO:0002520,GO:0002931,GO:0003008,GO:0003009,GO:0003012,GO:0003674,GO:0003676,GO:0003723,GO:0003746,GO:0003779,GO:0003824,GO:0003924,GO:0005488,GO:0005515,GO:0005575,GO:0005576,GO:0005622,GO:0005623,GO:0005737,GO:0005829,GO:0005840,GO:…	-	ko:K03234	ko04152,ko04921,map04152,map04921	-	-	-	ko00000,ko00001,ko03012,ko04147	-	-	-	EFG_C,EFG_II,EFG_IV,GTP_EFTU,GTP_EFTU_D2
lcl|KQ435697.1_prot_KOX80792.1_611	7460.GB46761-PA	1.67e-239	662.0	28NEA@1|root,2QUZV@2759|Eukaryota,38GGV@33154|Opisthokonta,3BABZ@33208|Metazoa,3CUYJ@33213|Bilateria,41Z1K@6656|Arthropoda,3SMC8@50557|Insecta,46E94@7399|Hymenoptera	33208|Metazoa	S	Protein of unknown function DUF84	PRRC1	GO:0001756,GO:0001757,GO:0001894,GO:0001932,GO:0001934,GO:0003002,GO:0003674,GO:0005488,GO:0005515,GO:0005575,GO:0005622,GO:0005623,GO:0005737,GO:0005794,GO:0007275,GO:0007379,GO:0007389,GO:0008150,GO:0009653,GO:0009790,GO:0009792,GO:0009880,GO:0009888,GO:0009893,GO:0009952,GO:0010562,GO:0010604,GO:0010669,GO:0012505,GO:0019220,GO:0019222,GO:0031323,GO:0031325,GO:0031399,GO:0031401,GO:0032147,GO:…	-	-	-	-	-	-	-	-	-	-	NTPase_I-T
lcl|KQ435697.1_prot_KOX80793.1_612	132113.XP_003493526.1	9.51e-283	774.0	KOG2445@1|root,KOG2445@2759|Eukaryota,38GGF@33154|Opisthokonta,3BFZI@33208|Metazoa,3CUQR@33213|Bilateria,41XHY@6656|Arthropoda,3SIHM@50557|Insecta,46H40@7399|Hymenoptera	33208|Metazoa	U	WD domain, G-beta repeat	SEH1L	GO:0000003,GO:0000070,GO:0000278,GO:0000280,GO:0000323,GO:0000819,GO:0003006,GO:0005575,GO:0005622,GO:0005623,GO:0005634,GO:0005635,GO:0005643,GO:0005737,GO:0005764,GO:0005765,GO:0005767,GO:0005773,GO:0005774,GO:0005776,GO:0006950,GO:0006996,GO:0006997,GO:0006999,GO:0007049,GO:0007059,GO:0007080,GO:0007154,GO:0007276,GO:0007281,GO:0007292,GO:0007293,GO:0007346,GO:0008150,GO:0008361,GO:0008608,GO:…	-	ko:K14299,ko:K16725	ko03013,ko04150,map03013,map04150	M00427	-	-	ko00000,ko00001,ko00002,ko01009,ko03019,ko03036	1.I.1	-	-	WD40
lcl|KQ435697.1_prot_KOX80794.1_613	7460.GB46715-PA	5.39e-73	228.0	2DZTY@1|root,2S7AR@2759|Eukaryota,3AB1M@33154|Opisthokonta,3BV8G@33208|Metazoa,3DAX3@33213|Bilateria,4216M@6656|Arthropoda,3SSWW@50557|Insecta,46MG1@7399|Hymenoptera	33208|Metazoa	-	-	-	-	-	-	-	-	-	-	-	-	-	-	-
lcl|KQ435697.1_prot_KOX80795.1_614	132113.XP_003493529.1	0.0	1092.0	KOG3515@1|root,KOG3515@2759|Eukaryota,39SG7@33154|Opisthokonta,3BCU0@33208|Metazoa,3D0EA@33213|Bilateria,41TNB@6656|Arthropoda,3SJ21@50557|Insecta,46HIN@7399|Hymenoptera	33208|Metazoa	T	Immunoglobulin domain	-	-	-	-	-	-	-	-	-	-	-	-	C2-set_2,Ig_3,V-set,fn3,ig
lcl|KQ435697.1_prot_KOX80796.1_615	132113.XP_003493529.1	1.22e-39	152.0	KOG3515@1|root,KOG3515@2759|Eukaryota,39SG7@33154|Opisthokonta,3BCU0@33208|Metazoa,3D0EA@33213|Bilateria,41TNB@6656|Arthropoda,3SJ21@50557|Insecta,46HIN@7399|Hymenoptera	33208|Metazoa	T	Immunoglobulin domain	-	-	-	-	-	-	-	-	-	-	-	-	C2-set_2,Ig_3,V-set,fn3,ig
lcl|KQ435697.1_prot_KOX80798.1_617	132113.XP_003493529.1	3.78e-72	240.0	KOG3515@1|root,KOG3515@2759|Eukaryota,39SG7@33154|Opisthokonta,3BCU0@33208|Metazoa,3D0EA@33213|Bilateria,41TNB@6656|Arthropoda,3SJ21@50557|Insecta,46HIN@7399|Hymenoptera	33208|Metazoa	T	Immunoglobulin domain	-	-	-	-	-	-	-	-	-	-	-	-	C2-set_2,Ig_3,V-set,fn3,ig
lcl|KQ435697.1_prot_KOX80814.1_633	132113.XP_003488771.1	7.25e-182	547.0	KOG1721@1|root,KOG1721@2759|Eukaryota,39RT8@33154|Opisthokonta,3BAHS@33208|Metazoa,3D478@33213|Bilateria,41YG7@6656|Arthropoda,3SGDW@50557|Insecta,46HC6@7399|Hymenoptera	33208|Metazoa	S	zinc finger	-	GO:0000122,GO:0000902,GO:0000904,GO:0000981,GO:0000982,GO:0001078,GO:0001227,GO:0001654,GO:0001700,GO:0001745,GO:0002164,GO:0003674,GO:0003676,GO:0003677,GO:0003700,GO:0003705,GO:0005488,GO:0005515,GO:0005575,GO:0005622,GO:0005623,GO:0005634,GO:0006355,GO:0006357,GO:0007275,GO:0007399,GO:0007422,GO:0007423,GO:0007458,GO:0007525,GO:0007526,GO:0008150,GO:0009653,GO:0009790,GO:0009791,GO:0009792,GO:…	-	-	-	-	-	-	-	-	-	-	zf-C2H2
lcl|KQ435697.1_prot_KOX80816.1_635	132113.XP_003488761.1	8.54e-90	290.0	KOG3589@1|root,KOG3589@2759|Eukaryota,38BR1@33154|Opisthokonta,3B9RV@33208|Metazoa,3CWF8@33213|Bilateria,41YPB@6656|Arthropoda,3SM4I@50557|Insecta,46JBU@7399|Hymenoptera	33208|Metazoa	T	Regulator of G protein signalling domain	RGS20	GO:0001965,GO:0003008,GO:0003674,GO:0005092,GO:0005096,GO:0005488,GO:0005515,GO:0005575,GO:0005622,GO:0005623,GO:0005634,GO:0005737,GO:0005794,GO:0005802,GO:0005886,GO:0007154,GO:0007165,GO:0007186,GO:0007600,GO:0007606,GO:0007610,GO:0007635,GO:0008047,GO:0008150,GO:0008277,GO:0009966,GO:0009987,GO:0010646,GO:0012505,GO:0016020,GO:0023051,GO:0023052,GO:0030234,GO:0030695,GO:0031410,GO:0031982,GO:…	-	ko:K16449	-	-	-	-	ko00000	-	-	-	RGS
lcl|KQ435697.1_prot_KOX80819.1_638	7460.GB46724-PA	1.79e-118	352.0	KOG4091@1|root,KOG4091@2759|Eukaryota,38EMI@33154|Opisthokonta,3BACW@33208|Metazoa,3CWCK@33213|Bilateria,41U3B@6656|Arthropoda,3SG5E@50557|Insecta,46G7K@7399|Hymenoptera	33208|Metazoa	K	epithelial cell morphogenesis involved in placental branching	GRHL2	GO:0000003,GO:0000902,GO:0000904,GO:0000976,GO:0000977,GO:0000978,GO:0000981,GO:0000982,GO:0000987,GO:0001012,GO:0001067,GO:0001077,GO:0001161,GO:0001228,GO:0001501,GO:0001654,GO:0001701,GO:0001709,GO:0001736,GO:0001738,GO:0001745,GO:0001751,GO:0001752,GO:0001754,GO:0001763,GO:0001838,GO:0001841,GO:0001843,GO:0001890,GO:0001892,GO:0002009,GO:0002064,GO:0002934,GO:0003006,GO:0003007,GO:0003205,GO:…	-	ko:K09275	-	-	-	-	ko00000,ko03000	-	-	-	CP2
lcl|KQ435697.1_prot_KOX80820.1_639	103372.F4WXF5	2.01e-11	62.4	KOG3575@1|root,KOG3575@2759|Eukaryota,3AHKE@33154|Opisthokonta,3BX04@33208|Metazoa,3CZ0V@33213|Bilateria	33208|Metazoa	K	steroid hormone mediated signaling pathway	-	-	2.1.1.43	ko:K11433	ko00310,map00310	-	R03875,R03938,R04866,R04867	RC00003,RC00060,RC00181,RC00496	ko00000,ko00001,ko01000,ko03036	-	-	-	HTH_Tnp_Tc3_2,Transposase_1
lcl|KQ435698.1_prot_KOX80657.1_640	132113.XP_003486959.1	3.08e-201	569.0	KOG0144@1|root,KOG0146@2759|Eukaryota,38FQ3@33154|Opisthokonta,3BDXP@33208|Metazoa,3CUQG@33213|Bilateria,41XN1@6656|Arthropoda,3SI8H@50557|Insecta,46K0D@7399|Hymenoptera	33208|Metazoa	A	RNA recognition motif	CELF3	GO:0000003,GO:0000245,GO:0000375,GO:0000377,GO:0000380,GO:0000381,GO:0000398,GO:0000900,GO:0003006,GO:0003674,GO:0003676,GO:0003723,GO:0003727,GO:0003729,GO:0005488,GO:0005515,GO:0005575,GO:0005622,GO:0005623,GO:0005634,GO:0005654,GO:0005737,GO:0006139,GO:0006351,GO:0006376,GO:0006396,GO:0006397,GO:0006417,GO:0006725,GO:0006807,GO:0006928,GO:0006996,GO:0006997,GO:0007154,GO:0007267,GO:0007268,GO:…	-	ko:K13207	-	-	-	-	ko00000,ko03041	-	-	-	RRM_1
lcl|KQ435698.1_prot_KOX80672.1_655	103372.F4X613	4.02e-34	119.0	KOG0144@1|root,KOG0146@2759|Eukaryota,3A8KA@33154|Opisthokonta,3BUAW@33208|Metazoa,3DB44@33213|Bilateria,4212A@6656|Arthropoda,3SPBJ@50557|Insecta	33208|Metazoa	A	RNA recognition motif. (a.k.a. RRM, RBD, or RNP domain)	-	-	-	-	-	-	-	-	-	-	-	-	RRM_1
lcl|KQ435698.1_prot_KOX80675.1_658	132113.XP_003487369.1	0.0	947.0	COG1131@1|root,KOG0059@2759|Eukaryota,39T0T@33154|Opisthokonta,3BHE0@33208|Metazoa,3D4U8@33213|Bilateria,41Y7Q@6656|Arthropoda,3SK7T@50557|Insecta,46FGU@7399|Hymenoptera	33208|Metazoa	I	activity. It is involved in the biological process described with transport	-	-	-	-	-	-	-	-	-	-	-	-	ABC2_membrane,ABC2_membrane_3,ABC_tran
lcl|KQ435698.1_prot_KOX80677.1_660	132113.XP_003487419.1	0.0	1729.0	COG1057@1|root,KOG3199@2759|Eukaryota,38BZ1@33154|Opisthokonta,3BJ10@33208|Metazoa,3CSJ4@33213|Bilateria,41URZ@6656|Arthropoda,3SFYZ@50557|Insecta,46JS0@7399|Hymenoptera	33208|Metazoa	H	Cytidylyltransferase-like	NMNAT1	GO:0000309,GO:0001894,GO:0001895,GO:0003674,GO:0003824,GO:0004515,GO:0005488,GO:0005515,GO:0005575,GO:0005622,GO:0005623,GO:0005634,GO:0005654,GO:0005737,GO:0006082,GO:0006139,GO:0006163,GO:0006520,GO:0006531,GO:0006725,GO:0006732,GO:0006733,GO:0006753,GO:0006793,GO:0006796,GO:0006807,GO:0006950,GO:0008150,GO:0008152,GO:0009058,GO:0009066,GO:0009108,GO:0009117,GO:0009123,GO:0009126,GO:0009141,GO:…	2.7.7.1,2.7.7.18	ko:K06210	ko00760,ko01100,map00760,map01100	M00115	R00137,R03005	RC00002	ko00000,ko00001,ko00002,ko01000	-	-	-	CTP_transf_like
lcl|KQ435698.1_prot_KOX80678.1_661	69319.XP_008545711.1	5.97e-18	84.0	KOG2483@1|root,KOG2483@2759|Eukaryota,38GUU@33154|Opisthokonta,3BAFV@33208|Metazoa,3CXKQ@33213|Bilateria,41ZX7@6656|Arthropoda,3SN6A@50557|Insecta,46EFA@7399|Hymenoptera	33208|Metazoa	K	helix loop helix domain	MXI1	GO:0000122,GO:0000981,GO:0003674,GO:0003676,GO:0003677,GO:0003700,GO:0003712,GO:0003714,GO:0005488,GO:0005575,GO:0005622,GO:0005623,GO:0005634,GO:0005667,GO:0005730,GO:0005737,GO:0005829,GO:0006355,GO:0006357,GO:0008104,GO:0008150,GO:0008285,GO:0009889,GO:0009890,GO:0009892,GO:0010468,GO:0010556,GO:0010558,GO:0010605,GO:0010629,GO:0019219,GO:0019222,GO:0031323,GO:0031324,GO:0031326,GO:0031327,GO:…	-	ko:K09114	-	-	-	-	ko00000,ko03000	-	-	-	HLH
lcl|KQ435698.1_prot_KOX80683.1_666	7460.GB47086-PA	5,00E-65	210.0	KOG2483@1|root,KOG2483@2759|Eukaryota,38GUU@33154|Opisthokonta,3BAFV@33208|Metazoa,3CXKQ@33213|Bilateria,41ZX7@6656|Arthropoda,3SN6A@50557|Insecta,46EFA@7399|Hymenoptera	33208|Metazoa	K	helix loop helix domain	MXI1	GO:0000122,GO:0000981,GO:0003674,GO:0003676,GO:0003677,GO:0003700,GO:0003712,GO:0003714,GO:0005488,GO:0005575,GO:0005622,GO:0005623,GO:0005634,GO:0005667,GO:0005730,GO:0005737,GO:0005829,GO:0006355,GO:0006357,GO:0008104,GO:0008150,GO:0008285,GO:0009889,GO:0009890,GO:0009892,GO:0010468,GO:0010556,GO:0010558,GO:0010605,GO:0010629,GO:0019219,GO:0019222,GO:0031323,GO:0031324,GO:0031326,GO:0031327,GO:…	-	ko:K09114	-	-	-	-	ko00000,ko03000	-	-	-	HLH
lcl|KQ435698.1_prot_KOX80684.1_667	132113.XP_003488461.1	6.18e-76	239.0	2CXPK@1|root,2RYWI@2759|Eukaryota,3A0FF@33154|Opisthokonta,3BPTP@33208|Metazoa,3D6SN@33213|Bilateria	33208|Metazoa	-	-	-	-	2.1.1.43	ko:K11433	ko00310,map00310	-	R03875,R03938,R04866,R04867	RC00003,RC00060,RC00181,RC00496	ko00000,ko00001,ko01000,ko03036	-	-	-	DDE_3,HTH_Tnp_Tc3_2,Transposase_1
lcl|KQ435698.1_prot_KOX80686.1_669	132113.XP_003487375.1	2.2e-244	680.0	COG0018@1|root,KOG1195@2759|Eukaryota,38K5N@33154|Opisthokonta,3BDFZ@33208|Metazoa,3CV5Y@33213|Bilateria,42002@6656|Arthropoda,3SN5Q@50557|Insecta,46J0G@7399|Hymenoptera	33208|Metazoa	J	DALR anticodon binding domain	DALRD3	-	-	-	-	-	-	-	-	-	-	-	DALR_1
lcl|KQ435698.1_prot_KOX80687.1_670	132113.XP_003487370.1	0.0	1462.0	KOG3695@1|root,KOG3695@2759|Eukaryota,38FSI@33154|Opisthokonta,3BG4Y@33208|Metazoa,3CRUP@33213|Bilateria,41UM6@6656|Arthropoda,3SGHS@50557|Insecta,46HQJ@7399|Hymenoptera	33208|Metazoa	S	Retinoic acid induced 16-like protein	FAM160B1	-	-	-	-	-	-	-	-	-	-	-	RAI16-like
lcl|KQ435698.1_prot_KOX80688.1_671	132113.XP_003487373.1	2.35e-286	788.0	COG5026@1|root,KOG1369@2759|Eukaryota,38DFC@33154|Opisthokonta,3BD1K@33208|Metazoa,3CU23@33213|Bilateria,41TK9@6656|Arthropoda,3SHYX@50557|Insecta,46F0D@7399|Hymenoptera	33208|Metazoa	G	Hexokinase	GCK	GO:0000166,GO:0000271,GO:0000287,GO:0001678,GO:0001817,GO:0001819,GO:0002682,GO:0002684,GO:0002697,GO:0002699,GO:0002700,GO:0002702,GO:0002718,GO:0002720,GO:0002739,GO:0002741,GO:0002791,GO:0002793,GO:0002931,GO:0003674,GO:0003824,GO:0004340,GO:0004396,GO:0004672,GO:0005488,GO:0005515,GO:0005524,GO:0005536,GO:0005539,GO:0005575,GO:0005622,GO:0005623,GO:0005634,GO:0005654,GO:0005737,GO:0005739,GO:…	2.7.1.1,2.7.1.2	ko:K00844,ko:K12407	ko00010,ko00051,ko00052,ko00500,ko00520,ko00521,ko00524,ko01100,ko01110,ko01120,ko01130,ko01200,ko04066,ko04910,ko04911,ko04917,ko04922,ko04930,ko04950,ko04973,ko05230,map00010,map00051,map00052,map00500,map00520,map00521,map00524,map01100,map01110,map01120,map01130,map01200,map04066,map04910,map04911,map04917,map04922,map04930,map04950,map04973,map05230	M00001,M00549	R00299,R00760,R00867,R01326,R01600,R01786,R01961,R03920	RC00002,RC00017	ko00000,ko00001,ko00002,ko01000,ko04131	-	-	-	Hexokinase_1,Hexokinase_2
lcl|KQ435698.1_prot_KOX80689.1_672	132113.XP_003487372.1	8.37e-227	636.0	28NSC@1|root,2QVCD@2759|Eukaryota,38G1D@33154|Opisthokonta,3BHQ2@33208|Metazoa,3D1RM@33213|Bilateria,421DP@6656|Arthropoda,3SP76@50557|Insecta,46IUT@7399|Hymenoptera	33208|Metazoa	S	family with sequence similarity 175, member A	FAM175A	GO:0000075,GO:0000077,GO:0000726,GO:0003674,GO:0005488,GO:0005515,GO:0005575,GO:0005622,GO:0005623,GO:0005634,GO:0005654,GO:0006139,GO:0006259,GO:0006281,GO:0006282,GO:0006302,GO:0006303,GO:0006464,GO:0006508,GO:0006725,GO:0006807,GO:0006950,GO:0006974,GO:0007154,GO:0007165,GO:0008150,GO:0008152,GO:0009314,GO:0009628,GO:0009893,GO:0009987,GO:0010212,GO:0010564,GO:0010604,GO:0010948,GO:0016579,GO:…	-	ko:K20774,ko:K20799	ko03440,map03440	-	-	-	ko00000,ko00001,ko03036,ko03400,ko04121	-	-	-	-
lcl|KQ435698.1_prot_KOX80690.1_673	132113.XP_003487371.1	0.0	1158.0	2C2Y6@1|root,2QW8U@2759|Eukaryota,39RID@33154|Opisthokonta,3BDPI@33208|Metazoa,3CR7I@33213|Bilateria,41WTH@6656|Arthropoda,3SHEE@50557|Insecta,46GK3@7399|Hymenoptera	33208|Metazoa	S	Hermansky-Pudlak Syndrome 1	HPS1	GO:0000323,GO:0001654,GO:0002682,GO:0002684,GO:0002694,GO:0002696,GO:0002790,GO:0003674,GO:0005488,GO:0005515,GO:0005575,GO:0005622,GO:0005623,GO:0005737,GO:0005764,GO:0005773,GO:0005829,GO:0006810,GO:0006950,GO:0006996,GO:0007033,GO:0007040,GO:0007275,GO:0007423,GO:0007596,GO:0007599,GO:0008104,GO:0008150,GO:0009306,GO:0009611,GO:0009893,GO:0009987,GO:0010468,GO:0010604,GO:0010628,GO:0015031,GO:…	-	ko:K20193	-	-	-	-	ko00000,ko04131	-	-	-	-
lcl|KQ435698.1_prot_KOX80691.1_674	132113.XP_003487387.1	0.0	1272.0	KOG1333@1|root,KOG1333@2759|Eukaryota,38Q70@33154|Opisthokonta,3B9KW@33208|Metazoa,3CTHH@33213|Bilateria,41WQ8@6656|Arthropoda,3SZ5W@50557|Insecta,46FJR@7399|Hymenoptera	33208|Metazoa	S	Lissencephaly type-1-like homology motif	WDR91	GO:0003674,GO:0005575,GO:0005622,GO:0005623,GO:0005737,GO:0005768,GO:0005769,GO:0005770,GO:0005829,GO:0006810,GO:0006950,GO:0008150,GO:0009611,GO:0009894,GO:0010008,GO:0012505,GO:0016020,GO:0016192,GO:0016482,GO:0019207,GO:0019216,GO:0019220,GO:0019222,GO:0019898,GO:0030234,GO:0031090,GO:0031312,GO:0031313,GO:0031323,GO:0031329,GO:0031410,GO:0031901,GO:0031902,GO:0031982,GO:0032268,GO:0035014,GO:…	-	-	-	-	-	-	-	-	-	-	WD40
lcl|KQ435698.1_prot_KOX80692.1_675	132113.XP_003487422.1	7.03e-199	554.0	KOG3902@1|root,KOG3902@2759|Eukaryota,38PQP@33154|Opisthokonta,3BB4M@33208|Metazoa,3CYAD@33213|Bilateria,41ZUA@6656|Arthropoda,3SNSP@50557|Insecta,46GIT@7399|Hymenoptera	33208|Metazoa	K	Transcription initiation factor IID, 18kD subunit	SUPT3H	GO:0000123,GO:0000124,GO:0000428,GO:0003674,GO:0003676,GO:0003677,GO:0003712,GO:0003713,GO:0005488,GO:0005575,GO:0005622,GO:0005623,GO:0005634,GO:0005654,GO:0005667,GO:0005669,GO:0006139,GO:0006325,GO:0006351,GO:0006352,GO:0006355,GO:0006357,GO:0006366,GO:0006367,GO:0006464,GO:0006473,GO:0006475,GO:0006508,GO:0006725,GO:0006807,GO:0006996,GO:0008150,GO:0008152,GO:0009058,GO:0009059,GO:0009889,GO:…	-	ko:K11313	ko05202,map05202	-	-	-	ko00000,ko00001,ko03021,ko03036	-	-	-	TFIID-18kDa
lcl|KQ435698.1_prot_KOX80693.1_676	7460.GB46190-PA	8.65e-72	216.0	KOG3450@1|root,KOG3450@2759|Eukaryota,3A99I@33154|Opisthokonta,3BQAP@33208|Metazoa,3D6NX@33213|Bilateria,4206N@6656|Arthropoda,3SNGA@50557|Insecta,46IQJ@7399|Hymenoptera	33208|Metazoa	S	huntingtin interacting protein K	HYPK	-	-	-	-	-	-	-	-	-	-	-	-
lcl|KQ435698.1_prot_KOX80695.1_678	132113.XP_003487385.1	1.14e-222	631.0	KOG1987@1|root,KOG1987@2759|Eukaryota,38DSA@33154|Opisthokonta,3BFGK@33208|Metazoa,3CR5U@33213|Bilateria,41UVD@6656|Arthropoda,3SKER@50557|Insecta,46GG0@7399|Hymenoptera	33208|Metazoa	D	Speckle-type POZ protein	SPOPL	GO:0000122,GO:0000151,GO:0000209,GO:0001085,GO:0001654,GO:0001736,GO:0001738,GO:0001745,GO:0001932,GO:0001934,GO:0002009,GO:0003002,GO:0003674,GO:0005488,GO:0005515,GO:0005575,GO:0005622,GO:0005623,GO:0005634,GO:0005654,GO:0005737,GO:0006355,GO:0006357,GO:0006464,GO:0006508,GO:0006511,GO:0006515,GO:0006807,GO:0006950,GO:0007163,GO:0007164,GO:0007275,GO:0007350,GO:0007365,GO:0007367,GO:0007389,GO:…	-	ko:K10523	ko04340,ko04341,map04340,map04341	M00384	-	-	ko00000,ko00001,ko00002,ko04121	-	-	-	BTB,MATH
lcl|KQ435698.1_prot_KOX80697.1_680	7460.GB55621-PA	6.09e-48	170.0	2F90T@1|root,2TA5Y@2759|Eukaryota,3AU9T@33154|Opisthokonta,3C517@33208|Metazoa,3DKR7@33213|Bilateria,423BZ@6656|Arthropoda,3SS0R@50557|Insecta,46M1H@7399|Hymenoptera	33208|Metazoa	-	-	-	-	-	-	-	-	-	-	-	-	-	-	-
lcl|KQ435698.1_prot_KOX80698.1_681	12957.ACEP17106-PA	0.000586	44.3	28KV9@1|root,2QTBN@2759|Eukaryota,38DU3@33154|Opisthokonta,3BBCZ@33208|Metazoa,3CTUR@33213|Bilateria,41V4F@6656|Arthropoda,3SFVN@50557|Insecta,46EQM@7399|Hymenoptera	33208|Metazoa	S	Calcineurin-like phosphoesterase	TMEM62	-	-	-	-	-	-	-	-	-	-	-	Metallophos
lcl|KQ435698.1_prot_KOX80701.1_684	7460.GB55063-PA	1.44e-287	818.0	COG2214@1|root,COG4886@1|root,KOG0619@2759|Eukaryota,KOG0719@2759|Eukaryota,38CKR@33154|Opisthokonta,3BE6K@33208|Metazoa,3CVVW@33213|Bilateria,41YWI@6656|Arthropoda,3SMN6@50557|Insecta	33208|Metazoa	O	DnaJ molecular chaperone homology domain	DNAJC9	GO:0003674,GO:0005488,GO:0005515,GO:0005575,GO:0005576,GO:0005615,GO:0005622,GO:0005623,GO:0005634,GO:0005654,GO:0005737,GO:0005829,GO:0005886,GO:0007610,GO:0008150,GO:0016020,GO:0031072,GO:0031974,GO:0031981,GO:0032781,GO:0035176,GO:0043085,GO:0043226,GO:0043227,GO:0043229,GO:0043231,GO:0043233,GO:0043462,GO:0044093,GO:0044421,GO:0044422,GO:0044424,GO:0044428,GO:0044444,GO:0044446,GO:0044464,GO:…	-	ko:K09529	-	-	-	-	ko00000,ko03110	-	-	-	DnaJ
lcl|KQ435698.1_prot_KOX80702.1_685	7460.GB55063-PA	1.25e-15	82.0	COG2214@1|root,COG4886@1|root,KOG0619@2759|Eukaryota,KOG0719@2759|Eukaryota,38CKR@33154|Opisthokonta,3BE6K@33208|Metazoa,3CVVW@33213|Bilateria,41YWI@6656|Arthropoda,3SMN6@50557|Insecta	33208|Metazoa	O	DnaJ molecular chaperone homology domain	DNAJC9	GO:0003674,GO:0005488,GO:0005515,GO:0005575,GO:0005576,GO:0005615,GO:0005622,GO:0005623,GO:0005634,GO:0005654,GO:0005737,GO:0005829,GO:0005886,GO:0007610,GO:0008150,GO:0016020,GO:0031072,GO:0031974,GO:0031981,GO:0032781,GO:0035176,GO:0043085,GO:0043226,GO:0043227,GO:0043229,GO:0043231,GO:0043233,GO:0043462,GO:0044093,GO:0044421,GO:0044422,GO:0044424,GO:0044428,GO:0044444,GO:0044446,GO:0044464,GO:…	-	ko:K09529	-	-	-	-	ko00000,ko03110	-	-	-	DnaJ
lcl|KQ435698.1_prot_KOX80704.1_687	7460.GB55065-PA	3.74e-42	150.0	KOG3638@1|root,KOG3638@2759|Eukaryota,3A9HH@33154|Opisthokonta,3BUWW@33208|Metazoa,3DAZC@33213|Bilateria,422RW@6656|Arthropoda,3SRIS@50557|Insecta,46N6R@7399|Hymenoptera	33208|Metazoa	T	Hedgehog amino-terminal signalling domain	-	-	-	ko:K06224	ko04341,map04341	M00678	-	-	ko00000,ko00001,ko00002,ko00536,ko01002	-	-	-	HH_signal
lcl|KQ435698.1_prot_KOX80705.1_688	132113.XP_003487407.1	0.0	1187.0	KOG3609@1|root,KOG3609@2759|Eukaryota,39XEU@33154|Opisthokonta,3BHGU@33208|Metazoa,3D587@33213|Bilateria,41VBV@6656|Arthropoda,3SGDG@50557|Insecta,46JQV@7399|Hymenoptera	33208|Metazoa	PT	Transient receptor ion channel II	-	-	-	ko:K04967	ko04360,ko04745,map04360,map04745	-	-	-	ko00000,ko00001,ko04040	1.A.4.1.1,1.A.4.1.10,1.A.4.1.12,1.A.4.1.9	-	-	Ank_3,Ion_trans,TRP_2
lcl|KQ435698.1_prot_KOX80706.1_689	7460.GB55068-PA	1.58e-49	158.0	2FBVG@1|root,2TAE2@2759|Eukaryota,395CA@33154|Opisthokonta,3CA0U@33208|Metazoa,3DR51@33213|Bilateria,427AF@6656|Arthropoda,3SX4C@50557|Insecta,46MM5@7399|Hymenoptera	33208|Metazoa	-	-	-	-	-	-	-	-	-	-	-	-	-	-	-
lcl|KQ435698.1_prot_KOX80707.1_690	132113.XP_003487455.1	2.34e-159	448.0	KOG1319@1|root,KOG1319@2759|Eukaryota,38HWN@33154|Opisthokonta,3B9XS@33208|Metazoa,3CUDV@33213|Bilateria,41TYG@6656|Arthropoda,3SKFB@50557|Insecta,46GVW@7399|Hymenoptera	33208|Metazoa	K	helix loop helix domain	MLX	GO:0000122,GO:0000976,GO:0000977,GO:0000981,GO:0001012,GO:0001067,GO:0001227,GO:0003674,GO:0003676,GO:0003677,GO:0003690,GO:0003700,GO:0005488,GO:0005515,GO:0005575,GO:0005622,GO:0005623,GO:0005634,GO:0005635,GO:0005654,GO:0005737,GO:0005829,GO:0006355,GO:0006357,GO:0006810,GO:0006913,GO:0007275,GO:0007568,GO:0007610,GO:0007631,GO:0008134,GO:0008150,GO:0008340,GO:0008343,GO:0009889,GO:0009890,GO:…	-	ko:K09113	ko04931,ko04932,map04931,map04932	-	-	-	ko00000,ko00001,ko03000	-	-	-	HLH
lcl|KQ435698.1_prot_KOX80708.1_691	132113.XP_003487456.1	3.61e-296	814.0	28KQY@1|root,2QSMX@2759|Eukaryota,38VX7@33154|Opisthokonta,3BB7U@33208|Metazoa,3D511@33213|Bilateria,41XIP@6656|Arthropoda,3SI8J@50557|Insecta,46FH7@7399|Hymenoptera	33208|Metazoa	S	SCF-dependent proteasomal ubiquitin-dependent protein catabolic process	-	GO:0000151,GO:0003002,GO:0003674,GO:0003712,GO:0003713,GO:0005575,GO:0005622,GO:0005623,GO:0005634,GO:0006355,GO:0006508,GO:0006511,GO:0006807,GO:0007275,GO:0007389,GO:0008150,GO:0008152,GO:0009056,GO:0009057,GO:0009889,GO:0009891,GO:0009893,GO:0009952,GO:0009987,GO:0010468,GO:0010498,GO:0010556,GO:0010557,GO:0010604,GO:0010628,GO:0019005,GO:0019219,GO:0019222,GO:0019538,GO:0019941,GO:0030163,GO:…	-	ko:K10306	-	-	-	-	ko00000,ko04121	-	-	-	F-box,F-box-like
lcl|KQ435698.1_prot_KOX80709.1_692	7460.GB55070-PA	6.3e-143	415.0	COG3338@1|root,KOG0382@2759|Eukaryota,39XTU@33154|Opisthokonta,3BMQY@33208|Metazoa,3D16D@33213|Bilateria,42A51@6656|Arthropoda,3SZKR@50557|Insecta,46EE2@7399|Hymenoptera	33208|Metazoa	P	Eukaryotic-type carbonic anhydrase	CA4	GO:0003674,GO:0003824,GO:0004089,GO:0005575,GO:0005576,GO:0005615,GO:0005622,GO:0005623,GO:0005737,GO:0005783,GO:0005791,GO:0005793,GO:0005794,GO:0005802,GO:0005886,GO:0005903,GO:0006810,GO:0006811,GO:0006820,GO:0006885,GO:0007275,GO:0008150,GO:0009719,GO:0009725,GO:0009897,GO:0009986,GO:0010033,GO:0012505,GO:0012506,GO:0014070,GO:0015669,GO:0015670,GO:0015701,GO:0015711,GO:0015893,GO:0016020,GO:…	4.2.1.1	ko:K01672,ko:K18245,ko:K18246	ko00910,ko04964,ko04966,ko04971,ko04972,ko04976,map00910,map04964,map04966,map04971,map04972,map04976	-	R00132,R10092	RC02807	ko00000,ko00001,ko00537,ko01000,ko04147	-	-	-	Carb_anhydrase
lcl|KQ435698.1_prot_KOX80710.1_693	7460.GB55101-PA	1.38e-87	259.0	KOG3407@1|root,KOG3407@2759|Eukaryota,3A96G@33154|Opisthokonta,3BQ1C@33208|Metazoa,3D84W@33213|Bilateria,41ZXN@6656|Arthropoda,3SN9Z@50557|Insecta,46MAW@7399|Hymenoptera	33208|Metazoa	S	cwf18 pre-mRNA splicing factor	CCDC12	-	-	ko:K12871	ko03040,map03040	M00355	-	-	ko00000,ko00001,ko00002,ko03041	-	-	-	cwf18
lcl|KQ435698.1_prot_KOX80711.1_694	7460.GB55100-PA	5.15e-157	466.0	2CYEV@1|root,2S3Y0@2759|Eukaryota,3A6H0@33154|Opisthokonta,3BSN6@33208|Metazoa,3DA43@33213|Bilateria,420SN@6656|Arthropoda,3SNX6@50557|Insecta,46F3W@7399|Hymenoptera	33208|Metazoa	-	-	-	-	-	-	-	-	-	-	-	-	-	-	-
lcl|KQ435698.1_prot_KOX80713.1_696	7460.GB55071-PA	1.37e-308	843.0	KOG2997@1|root,KOG2997@2759|Eukaryota,38E7J@33154|Opisthokonta,3BGCM@33208|Metazoa,3CTSA@33213|Bilateria,41W1B@6656|Arthropoda,3SGGZ@50557|Insecta,46F40@7399|Hymenoptera	33208|Metazoa	S	F-box-like	FBXO9	GO:0000151,GO:0000209,GO:0002376,GO:0003674,GO:0003824,GO:0004842,GO:0005575,GO:0005622,GO:0005623,GO:0005737,GO:0005829,GO:0006464,GO:0006508,GO:0006511,GO:0006807,GO:0006950,GO:0006952,GO:0006955,GO:0008150,GO:0008152,GO:0009056,GO:0009057,GO:0009966,GO:0009987,GO:0010498,GO:0010646,GO:0016567,GO:0016740,GO:0019005,GO:0019538,GO:0019787,GO:0019941,GO:0023051,GO:0030154,GO:0030163,GO:0031146,GO:…	-	ko:K10295	-	-	-	-	ko00000,ko04121	-	-	-	F-box-like
lcl|KQ435698.1_prot_KOX80714.1_697	132113.XP_003487344.1	1.39e-201	559.0	COG1272@1|root,KOG0748@2759|Eukaryota,39R5E@33154|Opisthokonta,3BH8I@33208|Metazoa,3CWYI@33213|Bilateria,41UZ7@6656|Arthropoda,3SICY@50557|Insecta,46IH1@7399|Hymenoptera	33208|Metazoa	T	Haemolysin-III related	PAQR4	-	-	-	-	-	-	-	-	-	-	-	HlyIII
lcl|KQ435698.1_prot_KOX80716.1_699	103372.F4WZM0	2.23e-09	61.2	KOG0667@1|root,KOG0671@2759|Eukaryota,38EZY@33154|Opisthokonta,3BB26@33208|Metazoa,3D2V6@33213|Bilateria,4224S@6656|Arthropoda,3SZ5R@50557|Insecta,46N7Z@7399|Hymenoptera	33208|Metazoa	T	Serine/Threonine protein kinases, catalytic domain	CLK2	GO:0000003,GO:0001101,GO:0001654,GO:0001745,GO:0001751,GO:0001754,GO:0002682,GO:0002683,GO:0002790,GO:0003002,GO:0003006,GO:0003674,GO:0003824,GO:0004672,GO:0004674,GO:0004713,GO:0004715,GO:0005488,GO:0005515,GO:0005575,GO:0005622,GO:0005623,GO:0005634,GO:0005654,GO:0005737,GO:0005783,GO:0006109,GO:0006111,GO:0006464,GO:0006468,GO:0006793,GO:0006796,GO:0006807,GO:0006810,GO:0006996,GO:0007049,GO:…	2.7.12.1	ko:K08823	-	-	-	-	ko00000,ko01000,ko01001,ko03041	-	-	-	Pkinase
lcl|KQ435698.1_prot_KOX80717.1_700	132113.XP_003487413.1	0.0	1373.0	KOG0667@1|root,KOG0671@2759|Eukaryota,38EZY@33154|Opisthokonta,3BB26@33208|Metazoa,3D2V6@33213|Bilateria,41VJD@6656|Arthropoda,3SH2Z@50557|Insecta,46JVM@7399|Hymenoptera	33208|Metazoa	T	It is involved in the biological process described with protein phosphorylation	CLK2	GO:0000003,GO:0001101,GO:0001654,GO:0001745,GO:0001751,GO:0001754,GO:0002682,GO:0002683,GO:0002790,GO:0003002,GO:0003006,GO:0003674,GO:0003824,GO:0004672,GO:0004674,GO:0004713,GO:0004715,GO:0005488,GO:0005515,GO:0005575,GO:0005622,GO:0005623,GO:0005634,GO:0005654,GO:0005737,GO:0005783,GO:0006109,GO:0006111,GO:0006464,GO:0006468,GO:0006793,GO:0006796,GO:0006807,GO:0006810,GO:0006996,GO:0007049,GO:…	2.7.12.1	ko:K08823	-	-	-	-	ko00000,ko01000,ko01001,ko03041	-	-	-	Pkinase
lcl|KQ435698.1_prot_KOX80719.1_702	132113.XP_003487345.1	0.0	1003.0	COG0281@1|root,KOG1257@2759|Eukaryota,38DJY@33154|Opisthokonta,3BA84@33208|Metazoa,3CSHT@33213|Bilateria,41VHQ@6656|Arthropoda,3SKJ7@50557|Insecta,46HY9@7399|Hymenoptera	33208|Metazoa	C	Malic enzyme, NAD binding domain	ME1	GO:0000166,GO:0003674,GO:0003824,GO:0004470,GO:0004471,GO:0004473,GO:0005488,GO:0005575,GO:0005622,GO:0005623,GO:0005737,GO:0005739,GO:0005759,GO:0005829,GO:0005975,GO:0006082,GO:0006090,GO:0006091,GO:0006099,GO:0006101,GO:0006108,GO:0006139,GO:0006140,GO:0006725,GO:0006732,GO:0006733,GO:0006739,GO:0006741,GO:0006753,GO:0006793,GO:0006796,GO:0006807,GO:0007275,GO:0007568,GO:0008150,GO:0008152,GO:…	1.1.1.38,1.1.1.40	ko:K00027,ko:K00029	ko00620,ko00710,ko01100,ko01120,ko01200,ko02020,map00620,map00710,map01100,map01120,map01200,map02020	M00169,M00172	R00214,R00216	RC00105	ko00000,ko00001,ko00002,ko01000	-	-	-	Malic_M,malic
lcl|KQ435698.1_prot_KOX80721.1_704	7460.GB55096-PA	6.31e-29	119.0	COG0281@1|root,KOG1257@2759|Eukaryota,38DJY@33154|Opisthokonta,3BA84@33208|Metazoa,3CSHT@33213|Bilateria,41VHQ@6656|Arthropoda,3SKJ7@50557|Insecta,46HY9@7399|Hymenoptera	33208|Metazoa	C	Malic enzyme, NAD binding domain	ME1	GO:0000166,GO:0003674,GO:0003824,GO:0004470,GO:0004471,GO:0004473,GO:0005488,GO:0005575,GO:0005622,GO:0005623,GO:0005737,GO:0005739,GO:0005759,GO:0005829,GO:0005975,GO:0006082,GO:0006090,GO:0006091,GO:0006099,GO:0006101,GO:0006108,GO:0006139,GO:0006140,GO:0006725,GO:0006732,GO:0006733,GO:0006739,GO:0006741,GO:0006753,GO:0006793,GO:0006796,GO:0006807,GO:0007275,GO:0007568,GO:0008150,GO:0008152,GO:…	1.1.1.38,1.1.1.40	ko:K00027,ko:K00029	ko00620,ko00710,ko01100,ko01120,ko01200,ko02020,map00620,map00710,map01100,map01120,map01200,map02020	M00169,M00172	R00214,R00216	RC00105	ko00000,ko00001,ko00002,ko01000	-	-	-	Malic_M,malic
lcl|KQ435698.1_prot_KOX80722.1_705	7460.GB55076-PA	3.1e-96	280.0	COG1400@1|root,KOG3198@2759|Eukaryota,3A02P@33154|Opisthokonta,3BQ9J@33208|Metazoa,3E4EM@33213|Bilateria,41ZB3@6656|Arthropoda,3SMGD@50557|Insecta,46IEG@7399|Hymenoptera	33208|Metazoa	U	SRP19 protein	srp19	-	-	ko:K03105	ko03060,map03060	-	-	-	ko00000,ko00001,ko02044	3.A.5.7,3.A.5.9	-	-	SRP19
lcl|KQ435698.1_prot_KOX80724.1_707	132113.XP_003487352.1	0.0	968.0	COG0513@1|root,KOG0346@2759|Eukaryota,38EDC@33154|Opisthokonta,3B9M6@33208|Metazoa,3CUFV@33213|Bilateria,41WZE@6656|Arthropoda,3SHRK@50557|Insecta,46FRP@7399|Hymenoptera	33208|Metazoa	A	Type III restriction enzyme, res subunit	DDX56	GO:0003674,GO:0003724,GO:0003824,GO:0004004,GO:0004386,GO:0005575,GO:0005622,GO:0005623,GO:0005634,GO:0005730,GO:0005737,GO:0006139,GO:0006364,GO:0006396,GO:0006725,GO:0006807,GO:0007275,GO:0007399,GO:0008026,GO:0008150,GO:0008152,GO:0008186,GO:0009987,GO:0010467,GO:0010501,GO:0010720,GO:0010975,GO:0010976,GO:0016070,GO:0016072,GO:0016462,GO:0016787,GO:0016817,GO:0016818,GO:0016887,GO:0017111,GO:…	3.6.4.13	ko:K14810	-	-	-	-	ko00000,ko01000,ko03009	-	-	-	DEAD,Helicase_C
lcl|KQ435698.1_prot_KOX80725.1_708	103372.F4WZL7	4.29e-11	64.3	KOG2190@1|root,KOG2190@2759|Eukaryota,38G1X@33154|Opisthokonta,3BB3H@33208|Metazoa,3CSGT@33213|Bilateria,41U3P@6656|Arthropoda,3SGKV@50557|Insecta,46DU3@7399|Hymenoptera	33208|Metazoa	A	K homology RNA-binding domain	PCBP3	GO:0000122,GO:0000375,GO:0000377,GO:0000381,GO:0000398,GO:0000981,GO:0001227,GO:0001817,GO:0001818,GO:0002682,GO:0002683,GO:0002697,GO:0002698,GO:0002831,GO:0002832,GO:0003674,GO:0003676,GO:0003677,GO:0003690,GO:0003697,GO:0003700,GO:0003723,GO:0005488,GO:0005515,GO:0005575,GO:0005622,GO:0005623,GO:0005634,GO:0005654,GO:0005737,GO:0005829,GO:0006139,GO:0006355,GO:0006357,GO:0006396,GO:0006397,GO:…	-	ko:K12889,ko:K13162,ko:K21444	ko03040,ko04216,map03040,map04216	-	-	-	ko00000,ko00001,ko03019,ko03041	-	-	-	KH_1
lcl|KQ435698.1_prot_KOX80726.1_709	132113.XP_003487350.1	6.96e-82	260.0	KOG2190@1|root,KOG2190@2759|Eukaryota,38G1X@33154|Opisthokonta,3BB3H@33208|Metazoa,3CSGT@33213|Bilateria,41U3P@6656|Arthropoda,3SGKV@50557|Insecta,46DU3@7399|Hymenoptera	33208|Metazoa	A	K homology RNA-binding domain	PCBP3	GO:0000122,GO:0000375,GO:0000377,GO:0000381,GO:0000398,GO:0000981,GO:0001227,GO:0001817,GO:0001818,GO:0002682,GO:0002683,GO:0002697,GO:0002698,GO:0002831,GO:0002832,GO:0003674,GO:0003676,GO:0003677,GO:0003690,GO:0003697,GO:0003700,GO:0003723,GO:0005488,GO:0005515,GO:0005575,GO:0005622,GO:0005623,GO:0005634,GO:0005654,GO:0005737,GO:0005829,GO:0006139,GO:0006355,GO:0006357,GO:0006396,GO:0006397,GO:…	-	ko:K12889,ko:K13162,ko:K21444	ko03040,ko04216,map03040,map04216	-	-	-	ko00000,ko00001,ko03019,ko03041	-	-	-	KH_1
lcl|KQ435698.1_prot_KOX80727.1_710	132113.XP_003487350.1	3.97e-07	59.3	KOG2190@1|root,KOG2190@2759|Eukaryota,38G1X@33154|Opisthokonta,3BB3H@33208|Metazoa,3CSGT@33213|Bilateria,41U3P@6656|Arthropoda,3SGKV@50557|Insecta,46DU3@7399|Hymenoptera	33208|Metazoa	A	K homology RNA-binding domain	PCBP3	GO:0000122,GO:0000375,GO:0000377,GO:0000381,GO:0000398,GO:0000981,GO:0001227,GO:0001817,GO:0001818,GO:0002682,GO:0002683,GO:0002697,GO:0002698,GO:0002831,GO:0002832,GO:0003674,GO:0003676,GO:0003677,GO:0003690,GO:0003697,GO:0003700,GO:0003723,GO:0005488,GO:0005515,GO:0005575,GO:0005622,GO:0005623,GO:0005634,GO:0005654,GO:0005737,GO:0005829,GO:0006139,GO:0006355,GO:0006357,GO:0006396,GO:0006397,GO:…	-	ko:K12889,ko:K13162,ko:K21444	ko03040,ko04216,map03040,map04216	-	-	-	ko00000,ko00001,ko03019,ko03041	-	-	-	KH_1
lcl|KQ435698.1_prot_KOX80733.1_716	132113.XP_003493500.1	5.61e-104	316.0	2CXPK@1|root,2RYWI@2759|Eukaryota,3A0FF@33154|Opisthokonta,3BPTP@33208|Metazoa,3D6SN@33213|Bilateria	33208|Metazoa	-	-	-	-	2.1.1.43	ko:K11433	ko00310,map00310	-	R03875,R03938,R04866,R04867	RC00003,RC00060,RC00181,RC00496	ko00000,ko00001,ko01000,ko03036	-	-	-	DDE_3,HTH_Tnp_Tc3_2,Transposase_1
lcl|KQ435698.1_prot_KOX80734.1_717	132113.XP_003488461.1	2.05e-09	66.2	2CXPK@1|root,2RYWI@2759|Eukaryota,3A0FF@33154|Opisthokonta,3BPTP@33208|Metazoa,3D6SN@33213|Bilateria	33208|Metazoa	-	-	-	-	2.1.1.43	ko:K11433	ko00310,map00310	-	R03875,R03938,R04866,R04867	RC00003,RC00060,RC00181,RC00496	ko00000,ko00001,ko01000,ko03036	-	-	-	DDE_3,HTH_Tnp_Tc3_2,Transposase_1
lcl|KQ435698.1_prot_KOX80737.1_720	132113.XP_003487349.1	7.88e-131	373.0	2D8HN@1|root,2TAAH@2759|Eukaryota,3957I@33154|Opisthokonta,3C9YN@33208|Metazoa,3DR36@33213|Bilateria,4278R@6656|Arthropoda,3SX2Y@50557|Insecta,46ME7@7399|Hymenoptera	33208|Metazoa	-	-	-	-	-	-	-	-	-	-	-	-	-	-	-
lcl|KQ435698.1_prot_KOX80738.1_721	7460.GB52655-PA	0.0	964.0	KOG2199@1|root,KOG2199@2759|Eukaryota,38HGY@33154|Opisthokonta,3BE6G@33208|Metazoa,3CVJP@33213|Bilateria,41XQ9@6656|Arthropoda,3SH54@50557|Insecta,46E8F@7399|Hymenoptera	33208|Metazoa	T	Signal transducing adapter molecule 1-like	STAM2	GO:0000003,GO:0001505,GO:0001932,GO:0001933,GO:0003674,GO:0005070,GO:0005488,GO:0005515,GO:0005575,GO:0005622,GO:0005623,GO:0005634,GO:0005654,GO:0005737,GO:0005768,GO:0005769,GO:0005829,GO:0005929,GO:0006464,GO:0006508,GO:0006807,GO:0006810,GO:0006836,GO:0006897,GO:0006914,GO:0006950,GO:0006996,GO:0007032,GO:0007034,GO:0007041,GO:0007154,GO:0007165,GO:0007166,GO:0007167,GO:0007169,GO:0007267,GO:…	-	ko:K04705	ko04144,ko04630,map04144,map04630	M00408	-	-	ko00000,ko00001,ko00002,ko04131	-	-	-	SH3_1,UIM,VHS
lcl|KQ435698.1_prot_KOX80739.1_722	7460.GB52656-PA	3.51e-141	400.0	KOG4297@1|root,KOG4297@2759|Eukaryota,38IUX@33154|Opisthokonta,3BM1I@33208|Metazoa,3D4JU@33213|Bilateria,41VR2@6656|Arthropoda,3SIBQ@50557|Insecta,46FR1@7399|Hymenoptera	33208|Metazoa	TV	C-type lectin (CTL) or carbohydrate-recognition domain (CRD)	CTLGA3	GO:0003674,GO:0005488,GO:0030246	-	-	-	-	-	-	-	-	-	-	Lectin_C
lcl|KQ435698.1_prot_KOX80740.1_723	132113.XP_003485031.1	0.0	1059.0	KOG2473@1|root,KOG2473@2759|Eukaryota,38FWJ@33154|Opisthokonta,3BCJU@33208|Metazoa,3CRZV@33213|Bilateria,41W70@6656|Arthropoda,3SJYQ@50557|Insecta,46DUB@7399|Hymenoptera	33208|Metazoa	K	RNA polymerase III transcription factor (TF)IIIC subunit	GTF3C5	GO:0000127,GO:0005575,GO:0005622,GO:0005623,GO:0005634,GO:0005654,GO:0005667,GO:0006139,GO:0006351,GO:0006383,GO:0006399,GO:0006725,GO:0006807,GO:0007275,GO:0007517,GO:0007519,GO:0008150,GO:0008152,GO:0009058,GO:0009059,GO:0009303,GO:0009304,GO:0009888,GO:0009987,GO:0010467,GO:0014706,GO:0016070,GO:0016072,GO:0018130,GO:0019438,GO:0030154,GO:0031974,GO:0031981,GO:0032501,GO:0032502,GO:0032774,GO:…	-	ko:K15202	-	-	-	-	ko00000,ko03021	-	-	-	Tau95
lcl|KQ435698.1_prot_KOX80741.1_724	132113.XP_003485030.1	5.23e-132	377.0	COG5183@1|root,KOG1609@2759|Eukaryota,39V0P@33154|Opisthokonta,3BEN8@33208|Metazoa,3D2DI@33213|Bilateria,41ZVN@6656|Arthropoda,3SN04@50557|Insecta,46ITF@7399|Hymenoptera	33208|Metazoa	A	The RING-variant domain is a C4HC3 zinc-finger like motif found in a number of cellular and viral proteins. Some of these proteins have been shown both in vivo and in vitro to have ubiquitin E3 ligase activity.	MARCH2	GO:0000209,GO:0000323,GO:0002376,GO:0002520,GO:0003674,GO:0003824,GO:0004842,GO:0005575,GO:0005622,GO:0005623,GO:0005737,GO:0005764,GO:0005768,GO:0005773,GO:0005783,GO:0006464,GO:0006807,GO:0007275,GO:0008150,GO:0008152,GO:0009987,GO:0012505,GO:0016567,GO:0016740,GO:0019538,GO:0019787,GO:0030097,GO:0031410,GO:0031982,GO:0032446,GO:0032501,GO:0032502,GO:0036211,GO:0043170,GO:0043226,GO:0043227,GO:…	2.3.2.27	ko:K10657,ko:K10658	-	-	-	-	ko00000,ko01000,ko04121	-	-	-	RINGv
lcl|KQ435698.1_prot_KOX80742.1_725	132113.XP_003485029.1	0.0	880.0	COG0563@1|root,KOG3079@2759|Eukaryota,396BB@33154|Opisthokonta,3BKXW@33208|Metazoa,3D5HE@33213|Bilateria,41V1V@6656|Arthropoda,3SJ1F@50557|Insecta,46DXD@7399|Hymenoptera	33208|Metazoa	F	Adenylate kinase	-	-	-	-	-	-	-	-	-	-	-	-	ADK
lcl|KQ435698.1_prot_KOX80743.1_726	132113.XP_003488412.1	2.29e-22	95.9	2B1SQ@1|root,2S0B4@2759|Eukaryota,3A90V@33154|Opisthokonta,3CPFZ@33208|Metazoa,3DAUQ@33213|Bilateria,42AQW@6656|Arthropoda,3SPRE@50557|Insecta,46MZ0@7399|Hymenoptera	33208|Metazoa	S	Domain of unknown function (DUF4817)	-	-	-	-	-	-	-	-	-	-	-	-	DDE_3,DUF4817
lcl|KQ435698.1_prot_KOX80744.1_727	132113.XP_003485028.1	2.4e-120	344.0	KOG4085@1|root,KOG4085@2759|Eukaryota,3A0HN@33154|Opisthokonta,3BGK4@33208|Metazoa,3CY99@33213|Bilateria,41YRV@6656|Arthropoda,3SMNH@50557|Insecta	33208|Metazoa	P	A calcium channel that regulates synaptic endocytosis and hence couples exo- with endocytosis. Required in the nervous system and necessary in photoreceptor cells (By similarity)	CACFD1	GO:0003674,GO:0005215,GO:0005216,GO:0005261,GO:0005262,GO:0005575,GO:0005622,GO:0005623,GO:0005737,GO:0005886,GO:0005887,GO:0006810,GO:0006811,GO:0006812,GO:0006816,GO:0006873,GO:0006874,GO:0006875,GO:0006897,GO:0007204,GO:0007275,GO:0007399,GO:0008021,GO:0008150,GO:0008324,GO:0009987,GO:0010941,GO:0010942,GO:0012505,GO:0012506,GO:0015075,GO:0015085,GO:0015267,GO:0015318,GO:0016020,GO:0016021,GO:…	-	-	-	-	-	-	-	-	-	-	Cg6151-P
lcl|KQ435698.1_prot_KOX80745.1_728	132113.XP_003485052.1	0.0	3254.0	KOG3687@1|root,KOG3687@2759|Eukaryota,38FNN@33154|Opisthokonta,3BFZK@33208|Metazoa,3CXZN@33213|Bilateria,41U01@6656|Arthropoda,3SIDS@50557|Insecta,46E62@7399|Hymenoptera	33208|Metazoa	DT	Tuberin	TSC2	GO:0000003,GO:0000323,GO:0001558,GO:0001666,GO:0001838,GO:0001841,GO:0001843,GO:0001932,GO:0001933,GO:0001934,GO:0001936,GO:0001937,GO:0002009,GO:0002165,GO:0003006,GO:0003674,GO:0005096,GO:0005488,GO:0005515,GO:0005575,GO:0005622,GO:0005623,GO:0005634,GO:0005737,GO:0005764,GO:0005773,GO:0005794,GO:0005829,GO:0005856,GO:0005886,GO:0005901,GO:0006355,GO:0006357,GO:0006469,GO:0006606,GO:0006810,GO:…	-	ko:K07207	ko04072,ko04115,ko04140,ko04150,ko04151,ko04152,ko04211,ko04218,ko04714,ko04910,ko04919,ko05165,ko05231,map04072,map04115,map04140,map04150,map04151,map04152,map04211,map04218,map04714,map04910,map04919,map05165,map05231	-	-	-	ko00000,ko00001,ko01009	-	-	-	DUF3384,Rap_GAP,Tuberin
lcl|KQ435698.1_prot_KOX80746.1_729	7460.GB49418-PA	5.43e-147	417.0	KOG3583@1|root,KOG3583@2759|Eukaryota,39S7D@33154|Opisthokonta,3BHDQ@33208|Metazoa,3CW42@33213|Bilateria,41WEB@6656|Arthropoda,3SH11@50557|Insecta,46G67@7399|Hymenoptera	33208|Metazoa	K	Mediator of RNA polymerase II transcription complex subunit 8	MED8	GO:0003674,GO:0003712,GO:0005575,GO:0005622,GO:0005623,GO:0005634,GO:0005654,GO:0006139,GO:0006351,GO:0006352,GO:0006366,GO:0006367,GO:0006725,GO:0006807,GO:0008150,GO:0008152,GO:0009058,GO:0009059,GO:0009889,GO:0009987,GO:0010467,GO:0010556,GO:0016070,GO:0016592,GO:0018130,GO:0019219,GO:0019222,GO:0019438,GO:0031323,GO:0031326,GO:0031974,GO:0031981,GO:0032774,GO:0032991,GO:0034641,GO:0034645,GO:…	-	ko:K15129	ko05168,map05168	-	-	-	ko00000,ko00001,ko03021	-	-	-	Med8
lcl|KQ435698.1_prot_KOX80747.1_730	103372.F4X5G2	6.64e-196	558.0	KOG2651@1|root,KOG2651@2759|Eukaryota,3A2CI@33154|Opisthokonta,3BQGE@33208|Metazoa,3D77T@33213|Bilateria,41ZM3@6656|Arthropoda,3SMVZ@50557|Insecta,46HM4@7399|Hymenoptera	33208|Metazoa	A	rRNA (adenine-N6,N6-)-dimethyltransferase activity. It is involved in the biological process described with rRNA modification	-	-	-	-	-	-	-	-	-	-	-	-	Methyltransf_32
lcl|KQ435698.1_prot_KOX80748.1_731	132113.XP_003485088.1	0.0	1893.0	COG1026@1|root,KOG2019@2759|Eukaryota,38B5A@33154|Opisthokonta,3BCZG@33208|Metazoa,3CSM8@33213|Bilateria,41UNX@6656|Arthropoda,3SHJ6@50557|Insecta,46HMI@7399|Hymenoptera	33208|Metazoa	O	Peptidase M16C associated	PITRM1	GO:0003674,GO:0003824,GO:0004175,GO:0004222,GO:0005488,GO:0005575,GO:0005622,GO:0005623,GO:0005737,GO:0005739,GO:0005759,GO:0006508,GO:0006605,GO:0006626,GO:0006807,GO:0006810,GO:0006839,GO:0006886,GO:0006996,GO:0007005,GO:0008047,GO:0008104,GO:0008150,GO:0008152,GO:0008233,GO:0008237,GO:0008270,GO:0009987,GO:0015031,GO:0015833,GO:0016043,GO:0016787,GO:0019538,GO:0030234,GO:0031974,GO:0033036,GO:…	-	ko:K06972,ko:K20175	-	-	-	-	ko00000,ko01000,ko01002,ko04131	-	-	-	M16C_assoc,Peptidase_M16,Peptidase_M16_C
lcl|KQ435698.1_prot_KOX80749.1_732	132113.XP_003485087.1	0.0	2172.0	KOG3712@1|root,KOG3712@2759|Eukaryota,39NQB@33154|Opisthokonta,3BFE6@33208|Metazoa,3CTWT@33213|Bilateria,41TP9@6656|Arthropoda,3SFR4@50557|Insecta,46FD3@7399|Hymenoptera	33208|Metazoa	K	RFX DNA-binding domain	RFX7	GO:0000976,GO:0000977,GO:0000978,GO:0000981,GO:0000987,GO:0001012,GO:0001067,GO:0003674,GO:0003676,GO:0003677,GO:0003690,GO:0003700,GO:0005488,GO:0005575,GO:0005622,GO:0005623,GO:0005634,GO:0006355,GO:0006357,GO:0008150,GO:0009889,GO:0010468,GO:0010556,GO:0019219,GO:0019222,GO:0031323,GO:0031326,GO:0043226,GO:0043227,GO:0043229,GO:0043231,GO:0043565,GO:0044212,GO:0044424,GO:0044464,GO:0050789,GO:…	-	-	-	-	-	-	-	-	-	-	RFX_DNA_binding
lcl|KQ435698.1_prot_KOX80750.1_733	132113.XP_003485086.1	0.0	1196.0	COG0465@1|root,KOG0734@2759|Eukaryota,38BJT@33154|Opisthokonta,3BDKJ@33208|Metazoa,3CX5P@33213|Bilateria,41VUG@6656|Arthropoda,3SGJC@50557|Insecta,46G2S@7399|Hymenoptera	33208|Metazoa	O	Peptidase family M41	YME1L1	GO:0003674,GO:0003824,GO:0004176,GO:0005575,GO:0005622,GO:0005623,GO:0005634,GO:0005654,GO:0005737,GO:0005739,GO:0005740,GO:0005743,GO:0006508,GO:0006515,GO:0006807,GO:0006996,GO:0007005,GO:0008150,GO:0008152,GO:0008233,GO:0008237,GO:0008283,GO:0009056,GO:0009057,GO:0009987,GO:0010467,GO:0010941,GO:0016020,GO:0016043,GO:0016462,GO:0016485,GO:0016604,GO:0016787,GO:0016817,GO:0016818,GO:0016887,GO:…	-	ko:K08955	ko04139,map04139	-	-	-	ko00000,ko00001,ko01000,ko01002	-	-	-	AAA,Peptidase_M41
lcl|KQ435698.1_prot_KOX80751.1_734	132113.XP_003485085.1	5.83e-152	428.0	2C318@1|root,2RYUK@2759|Eukaryota,39JD0@33154|Opisthokonta,3BDUT@33208|Metazoa,3D2JW@33213|Bilateria,420VA@6656|Arthropoda,3SP28@50557|Insecta,46IDJ@7399|Hymenoptera	33208|Metazoa	S	Domain of unknown function (DUF4061)	CCDC28A	GO:0005575,GO:0005622,GO:0005623,GO:0005813,GO:0005815,GO:0005856,GO:0006996,GO:0008150,GO:0009987,GO:0015630,GO:0016043,GO:0022607,GO:0030030,GO:0030031,GO:0043226,GO:0043228,GO:0043229,GO:0043232,GO:0044085,GO:0044422,GO:0044424,GO:0044430,GO:0044446,GO:0044464,GO:0044782,GO:0060271,GO:0070925,GO:0071840,GO:0120031,GO:0120036	-	-	-	-	-	-	-	-	-	-	DUF4061
lcl|KQ435698.1_prot_KOX80752.1_735	132113.XP_003485083.1	2.75e-90	269.0	KOG3272@1|root,KOG3272@2759|Eukaryota,38EJ9@33154|Opisthokonta,3B9CI@33208|Metazoa,3CUWV@33213|Bilateria,41UYY@6656|Arthropoda,3SHGM@50557|Insecta,46E6W@7399|Hymenoptera	33208|Metazoa	S	Domain of unknown function (DUF814)	CCDC25	-	-	-	-	-	-	-	-	-	-	-	DUF814
lcl|KQ435698.1_prot_KOX80753.1_736	132113.XP_003485050.1	3.39e-274	751.0	COG0343@1|root,KOG3908@2759|Eukaryota,38H9M@33154|Opisthokonta,3BB83@33208|Metazoa,3CT6A@33213|Bilateria,41Y4Z@6656|Arthropoda,3SG54@50557|Insecta,46KBN@7399|Hymenoptera	33208|Metazoa	A	Catalytic subunit of the queuine tRNA-ribosyltransferase (TGT) that catalyzes the base-exchange of a guanine (G) residue with queuine (Q) at position 34 (anticodon wobble position) in tRNAs with GU(N) anticodons (tRNA-Asp, -Asn, -His and -Tyr), resulting in the hypermodified nucleoside queuosine (7-(((4,5-cis- dihydroxy-2-cyclopenten-1-yl)amino)methyl)-7-deazaguanosine). Catalysis occurs through …	QTRT1	GO:0003674,GO:0003824,GO:0005488,GO:0005515,GO:0005575,GO:0005622,GO:0005623,GO:0005634,GO:0005737,GO:0005739,GO:0005740,GO:0005741,GO:0006139,GO:0006396,GO:0006399,GO:0006400,GO:0006725,GO:0006807,GO:0008033,GO:0008150,GO:0008152,GO:0008479,GO:0008616,GO:0009058,GO:0009116,GO:0009119,GO:0009163,GO:0009451,GO:0009987,GO:0010467,GO:0016020,GO:0016070,GO:0016740,GO:0016757,GO:0016763,GO:0018130,GO:…	2.4.2.29	ko:K00773	-	-	R03789,R10209	RC00063	ko00000,ko01000,ko03016	-	-	-	TGT
lcl|KQ435698.1_prot_KOX80754.1_737	132113.XP_003485082.1	4.51e-84	248.0	KOG4107@1|root,KOG4107@2759|Eukaryota,39ZUB@33154|Opisthokonta,3BPEW@33208|Metazoa,3D6IU@33213|Bilateria,41Z7T@6656|Arthropoda,3SMTB@50557|Insecta,46M3I@7399|Hymenoptera	33208|Metazoa	T	Roadblock/LC7 domain	LAMTOR2	GO:0000165,GO:0000186,GO:0000323,GO:0001101,GO:0001558,GO:0001775,GO:0001932,GO:0001934,GO:0002252,GO:0002263,GO:0002274,GO:0002275,GO:0002283,GO:0002366,GO:0002376,GO:0002443,GO:0002444,GO:0002446,GO:0003674,GO:0005085,GO:0005198,GO:0005488,GO:0005515,GO:0005575,GO:0005622,GO:0005623,GO:0005737,GO:0005764,GO:0005765,GO:0005768,GO:0005770,GO:0005773,GO:0005774,GO:0005886,GO:0006464,GO:0006468,GO:…	-	ko:K20398	ko04150,map04150	-	-	-	ko00000,ko00001	-	-	-	Robl_LC7
lcl|KQ435698.1_prot_KOX80755.1_738	132113.XP_003485080.1	1.2e-154	434.0	KOG2715@1|root,KOG2715@2759|Eukaryota,394RT@33154|Opisthokonta,3BDR3@33208|Metazoa,3CR9K@33213|Bilateria,41VPI@6656|Arthropoda,3SJBZ@50557|Insecta,46HPV@7399|Hymenoptera	33208|Metazoa	S	BTB/POZ domain	KCTD5	GO:0000151,GO:0003674,GO:0005488,GO:0005515,GO:0005575,GO:0005622,GO:0005623,GO:0005634,GO:0005737,GO:0005829,GO:0006508,GO:0006511,GO:0006807,GO:0008092,GO:0008150,GO:0008152,GO:0009056,GO:0009057,GO:0009987,GO:0010498,GO:0017022,GO:0019538,GO:0019941,GO:0030163,GO:0030431,GO:0031461,GO:0031463,GO:0032501,GO:0032991,GO:0042749,GO:0042752,GO:0042802,GO:0042803,GO:0043161,GO:0043170,GO:0043226,GO:…	-	ko:K21914,ko:K22383	-	-	-	-	ko00000,ko04121	-	-	-	BTB_2
lcl|KQ435698.1_prot_KOX80756.1_739	132113.XP_003485078.1	4.72e-193	543.0	KOG0078@1|root,KOG0078@2759|Eukaryota,38CUC@33154|Opisthokonta,3BCDZ@33208|Metazoa,3CR8D@33213|Bilateria,41XCC@6656|Arthropoda,3SH12@50557|Insecta,46EY3@7399|Hymenoptera	33208|Metazoa	TU	SOCS box	-	GO:0003674,GO:0003824,GO:0003924,GO:0005575,GO:0005622,GO:0005623,GO:0005737,GO:0005768,GO:0005886,GO:0006810,GO:0007154,GO:0007165,GO:0007264,GO:0007265,GO:0008021,GO:0008104,GO:0008150,GO:0009987,GO:0012505,GO:0012506,GO:0016020,GO:0016192,GO:0016462,GO:0016787,GO:0016817,GO:0016818,GO:0017111,GO:0023052,GO:0030133,GO:0030141,GO:0030659,GO:0030667,GO:0031090,GO:0031410,GO:0031982,GO:0032482,GO:…	-	ko:K07928	-	-	-	-	ko00000,ko04031,ko04121	-	-	-	Ras,SOCS_box
lcl|KQ435698.1_prot_KOX80757.1_740	7460.GB54044-PA	1.15e-258	709.0	COG1163@1|root,KOG1486@2759|Eukaryota,39QXU@33154|Opisthokonta,3CR3W@33208|Metazoa,3E78W@33213|Bilateria,41U2W@6656|Arthropoda,3SK8P@50557|Insecta,46GAI@7399|Hymenoptera	33208|Metazoa	T	C-terminal region of MMR_HSR1 domain	DRG2	GO:0000166,GO:0001882,GO:0001883,GO:0003674,GO:0005488,GO:0005525,GO:0005575,GO:0005622,GO:0005623,GO:0005634,GO:0005654,GO:0005737,GO:0005829,GO:0007154,GO:0007165,GO:0008150,GO:0009987,GO:0017076,GO:0019001,GO:0023052,GO:0031974,GO:0031981,GO:0032549,GO:0032550,GO:0032553,GO:0032555,GO:0032561,GO:0035639,GO:0036094,GO:0043167,GO:0043168,GO:0043226,GO:0043227,GO:0043229,GO:0043231,GO:0043233,GO:…	-	ko:K06944	-	-	-	-	ko00000	-	-	-	MMR_HSR1,MMR_HSR1_Xtn,TGS
lcl|KQ435698.1_prot_KOX80758.1_741	132113.XP_003485076.1	0.0	1089.0	KOG3677@1|root,KOG3677@2759|Eukaryota,38IDV@33154|Opisthokonta,3BB4F@33208|Metazoa,3CVXV@33213|Bilateria,41U4V@6656|Arthropoda,3SGYX@50557|Insecta,46EGZ@7399|Hymenoptera	33208|Metazoa	J	component of the eukaryotic translation initiation factor 3 (eIF-3) complex, which is involved in protein synthesis of a specialized repertoire of mRNAs and, together with other initiation factors, stimulates binding of mRNA and methionyl-tRNAi to the 40S ribosome. The eIF-3 complex specifically targets and initiates translation of a subset of mRNAs involved in cell proliferation	EIF3L	GO:0001650,GO:0003674,GO:0003676,GO:0003723,GO:0003743,GO:0005488,GO:0005575,GO:0005622,GO:0005623,GO:0005634,GO:0005654,GO:0005730,GO:0005737,GO:0005829,GO:0005852,GO:0006412,GO:0006413,GO:0006518,GO:0006807,GO:0008135,GO:0008150,GO:0008152,GO:0009058,GO:0009059,GO:0009987,GO:0010467,GO:0016032,GO:0019080,GO:0019081,GO:0019538,GO:0031974,GO:0031981,GO:0032991,GO:0034641,GO:0034645,GO:0043043,GO:…	-	ko:K15029	-	-	-	-	ko00000,ko03012	-	-	-	Paf67
lcl|KQ435698.1_prot_KOX80759.1_742	132113.XP_003485075.1	0.0	1512.0	COG5275@1|root,KOG1968@2759|Eukaryota,39RVH@33154|Opisthokonta,3BANC@33208|Metazoa,3CZ10@33213|Bilateria,41ZQW@6656|Arthropoda,3SMFN@50557|Insecta,46JTE@7399|Hymenoptera	33208|Metazoa	L	ATPase family associated with various cellular activities (AAA)	ATAD5	GO:0000003,GO:0000018,GO:0001775,GO:0002200,GO:0002204,GO:0002208,GO:0002250,GO:0002252,GO:0002263,GO:0002285,GO:0002312,GO:0002366,GO:0002376,GO:0002377,GO:0002381,GO:0002440,GO:0002443,GO:0002449,GO:0002460,GO:0002520,GO:0002562,GO:0002637,GO:0002639,GO:0002682,GO:0002684,GO:0002694,GO:0002696,GO:0002697,GO:0002699,GO:0002700,GO:0002702,GO:0002703,GO:0002705,GO:0002706,GO:0002708,GO:0002712,GO:…	-	-	-	-	-	-	-	-	-	-	AAA
lcl|KQ435698.1_prot_KOX80760.1_743	132113.XP_003485073.1	1.07e-250	694.0	COG0438@1|root,KOG2941@2759|Eukaryota,38CDI@33154|Opisthokonta,3B9MS@33208|Metazoa,3CYFZ@33213|Bilateria,41WAX@6656|Arthropoda,3SIHH@50557|Insecta,46HXA@7399|Hymenoptera	33208|Metazoa	O	Glycosyl transferases group 1	ALG1	GO:0000030,GO:0003674,GO:0003824,GO:0004578,GO:0005575,GO:0005622,GO:0005623,GO:0005737,GO:0005783,GO:0005789,GO:0006464,GO:0006486,GO:0006487,GO:0006488,GO:0006490,GO:0006629,GO:0006807,GO:0008150,GO:0008152,GO:0009058,GO:0009059,GO:0009100,GO:0009101,GO:0009987,GO:0012505,GO:0016020,GO:0016740,GO:0016757,GO:0016758,GO:0019187,GO:0019538,GO:0031984,GO:0034645,GO:0036211,GO:0042175,GO:0043170,GO:…	2.4.1.142	ko:K03842	ko00510,ko00513,ko01100,map00510,map00513,map01100	M00055	R05972	-	ko00000,ko00001,ko00002,ko01000,ko01003	-	GT33	-	Glyco_trans_1_4,Glyco_trans_4_4,Glyco_transf_4,Glycos_transf_1
lcl|KQ435698.1_prot_KOX80761.1_744	103372.F4W5X7	1.17e-128	427.0	KOG1721@1|root,KOG1721@2759|Eukaryota,38BZ9@33154|Opisthokonta,3BA9A@33208|Metazoa,3CT35@33213|Bilateria,41X2Z@6656|Arthropoda,3SH1U@50557|Insecta,46G3P@7399|Hymenoptera	33208|Metazoa	J	Zinc finger protein	-	GO:0000785,GO:0000792,GO:0002009,GO:0002165,GO:0005575,GO:0005622,GO:0005623,GO:0005634,GO:0005694,GO:0006325,GO:0006342,GO:0006355,GO:0006357,GO:0006996,GO:0007155,GO:0007275,GO:0007346,GO:0007444,GO:0007472,GO:0007476,GO:0007552,GO:0007560,GO:0008150,GO:0009653,GO:0009791,GO:0009886,GO:0009887,GO:0009888,GO:0009889,GO:0009890,GO:0009892,GO:0009966,GO:0009968,GO:0009987,GO:0010468,GO:0010556,GO:…	-	ko:K09228	-	-	-	-	ko00000,ko03000	-	-	-	zf-C2H2,zf-C2H2_6,zf-met
lcl|KQ435698.1_prot_KOX80762.1_745	103372.F4W5X6	1.03e-138	402.0	KOG1559@1|root,KOG1559@2759|Eukaryota,39K9H@33154|Opisthokonta,3BG09@33208|Metazoa,3CV63@33213|Bilateria,41YC2@6656|Arthropoda,3SK8W@50557|Insecta,46FN8@7399|Hymenoptera	33208|Metazoa	H	Peptidase C26	GGH	GO:0000323,GO:0001775,GO:0002252,GO:0002263,GO:0002274,GO:0002275,GO:0002283,GO:0002366,GO:0002376,GO:0002443,GO:0002444,GO:0002446,GO:0003674,GO:0003824,GO:0005575,GO:0005576,GO:0005615,GO:0005622,GO:0005623,GO:0005737,GO:0005764,GO:0005766,GO:0005773,GO:0005775,GO:0005829,GO:0006082,GO:0006508,GO:0006575,GO:0006725,GO:0006732,GO:0006760,GO:0006807,GO:0006810,GO:0006887,GO:0006955,GO:0008150,GO:…	3.4.19.9	ko:K01307,ko:K15699	ko00790,ko01523,map00790,map01523	-	R04242	RC00064,RC00090	ko00000,ko00001,ko01000,ko01002,ko04121	-	-	-	Peptidase_C26
lcl|KQ435698.1_prot_KOX80763.1_746	7460.GB54035-PA	0.0	2228.0	COG2940@1|root,KOG1084@2759|Eukaryota,38GS2@33154|Opisthokonta,3BFV9@33208|Metazoa,3E4DS@33213|Bilateria,42A38@6656|Arthropoda,3SZIP@50557|Insecta,46KJN@7399|Hymenoptera	33208|Metazoa	K	PHD-like zinc-binding domain	TCF20	GO:0000976,GO:0000977,GO:0000978,GO:0000981,GO:0000982,GO:0000987,GO:0001012,GO:0001067,GO:0001077,GO:0001228,GO:0003674,GO:0003676,GO:0003677,GO:0003690,GO:0003700,GO:0003712,GO:0003713,GO:0005488,GO:0005575,GO:0005622,GO:0005623,GO:0005634,GO:0005654,GO:0006139,GO:0006351,GO:0006355,GO:0006357,GO:0006366,GO:0006725,GO:0006807,GO:0008150,GO:0008152,GO:0009058,GO:0009059,GO:0009889,GO:0009891,GO:…	-	ko:K19749	-	-	-	-	ko00000,ko03000	-	-	-	zf-HC5HC2H
lcl|KQ435698.1_prot_KOX80764.1_747	132113.XP_003485069.1	0.0	1217.0	COG5411@1|root,KOG0565@2759|Eukaryota,398U0@33154|Opisthokonta,3B9TB@33208|Metazoa,3D2QZ@33213|Bilateria,41XEQ@6656|Arthropoda,3SHQK@50557|Insecta,46JJD@7399|Hymenoptera	33208|Metazoa	U	Inositol polyphosphate phosphatase, catalytic domain homologues	INPP5E	GO:0000139,GO:0001726,GO:0003008,GO:0003674,GO:0003824,GO:0004439,GO:0004445,GO:0005575,GO:0005622,GO:0005623,GO:0005737,GO:0005794,GO:0005829,GO:0005856,GO:0005886,GO:0005929,GO:0005930,GO:0005975,GO:0006066,GO:0006417,GO:0006629,GO:0006644,GO:0006650,GO:0006661,GO:0006793,GO:0006796,GO:0007600,GO:0007605,GO:0008104,GO:0008150,GO:0008152,GO:0008610,GO:0008654,GO:0009056,GO:0009058,GO:0009889,GO:…	3.1.3.36	ko:K20278	ko00562,ko01100,ko04070,map00562,map01100,map04070	-	R04404,R09827	RC00078	ko00000,ko00001,ko01000	-	-	-	Exo_endo_phos
lcl|KQ435699.1_prot_KOX80570.1_748	132113.XP_003486580.1	1.25e-60	191.0	KOG3350@1|root,KOG3350@2759|Eukaryota,38GMZ@33154|Opisthokonta,3BH8B@33208|Metazoa,3CU0I@33213|Bilateria,41Z52@6656|Arthropoda,3SMDQ@50557|Insecta,46F67@7399|Hymenoptera	33208|Metazoa	J	S-adenosyl-L-methionine-dependent protein-lysine N- methyltransferase that methylates elongation factor 1-alpha	N6AMT2	GO:0003674,GO:0003824,GO:0005575,GO:0005622,GO:0005623,GO:0005737,GO:0005829,GO:0006464,GO:0006479,GO:0006807,GO:0008150,GO:0008152,GO:0008168,GO:0008170,GO:0008213,GO:0008276,GO:0008757,GO:0009987,GO:0016278,GO:0016279,GO:0016740,GO:0016741,GO:0018022,GO:0018193,GO:0018205,GO:0019538,GO:0032259,GO:0036211,GO:0043170,GO:0043412,GO:0043414,GO:0044237,GO:0044238,GO:0044260,GO:0044267,GO:0044424,GO:…	-	ko:K16546	-	-	-	-	ko00000,ko03036	-	-	-	N6-adenineMlase
lcl|KQ435699.1_prot_KOX80571.1_749	132113.XP_003486539.1	3.85e-242	701.0	28IVC@1|root,2QR70@2759|Eukaryota,39RDW@33154|Opisthokonta,3B9PH@33208|Metazoa,3CWVZ@33213|Bilateria,420IE@6656|Arthropoda,3SNZ8@50557|Insecta,46JT6@7399|Hymenoptera	33208|Metazoa	S	FOP N terminal dimerisation domain	FGFR1OP	GO:0000086,GO:0000278,GO:0001558,GO:0001932,GO:0001933,GO:0003674,GO:0003824,GO:0004672,GO:0004713,GO:0004857,GO:0004860,GO:0005488,GO:0005515,GO:0005575,GO:0005622,GO:0005623,GO:0005634,GO:0005737,GO:0005813,GO:0005815,GO:0005829,GO:0005856,GO:0006464,GO:0006468,GO:0006469,GO:0006793,GO:0006796,GO:0006807,GO:0006996,GO:0007049,GO:0007346,GO:0008150,GO:0008152,GO:0008284,GO:0009892,GO:0009987,GO:…	-	ko:K16546	-	-	-	-	ko00000,ko03036	-	-	-	FOP_dimer
lcl|KQ435699.1_prot_KOX80572.1_750	132113.XP_003486581.1	2.03e-52	165.0	KOG1733@1|root,KOG1733@2759|Eukaryota,3A8DD@33154|Opisthokonta,3BRM8@33208|Metazoa,3D8RR@33213|Bilateria,420KU@6656|Arthropoda,3SNTC@50557|Insecta,46IWT@7399|Hymenoptera	33208|Metazoa	U	Tim10/DDP family zinc finger	TIMM13	GO:0001650,GO:0003008,GO:0003674,GO:0005215,GO:0005488,GO:0005575,GO:0005622,GO:0005623,GO:0005634,GO:0005730,GO:0005737,GO:0005739,GO:0005740,GO:0005743,GO:0005744,GO:0005758,GO:0006605,GO:0006626,GO:0006810,GO:0006839,GO:0006886,GO:0006996,GO:0007005,GO:0007006,GO:0007007,GO:0007600,GO:0007605,GO:0008104,GO:0008150,GO:0008270,GO:0008320,GO:0008565,GO:0009987,GO:0015031,GO:0015399,GO:0015405,GO:…	-	ko:K17781	-	-	-	-	ko00000,ko02000,ko03029	3.A.8.1	-	-	zf-Tim10_DDP
lcl|KQ435699.1_prot_KOX80573.1_751	132113.XP_003486539.1	1.47e-210	627.0	28IVC@1|root,2QR70@2759|Eukaryota,39RDW@33154|Opisthokonta,3B9PH@33208|Metazoa,3CWVZ@33213|Bilateria,420IE@6656|Arthropoda,3SNZ8@50557|Insecta,46JT6@7399|Hymenoptera	33208|Metazoa	S	FOP N terminal dimerisation domain	FGFR1OP	GO:0000086,GO:0000278,GO:0001558,GO:0001932,GO:0001933,GO:0003674,GO:0003824,GO:0004672,GO:0004713,GO:0004857,GO:0004860,GO:0005488,GO:0005515,GO:0005575,GO:0005622,GO:0005623,GO:0005634,GO:0005737,GO:0005813,GO:0005815,GO:0005829,GO:0005856,GO:0006464,GO:0006468,GO:0006469,GO:0006793,GO:0006796,GO:0006807,GO:0006996,GO:0007049,GO:0007346,GO:0008150,GO:0008152,GO:0008284,GO:0009892,GO:0009987,GO:…	-	ko:K16546	-	-	-	-	ko00000,ko03036	-	-	-	FOP_dimer
lcl|KQ435699.1_prot_KOX80574.1_752	132113.XP_003486582.1	4.27e-216	607.0	KOG3720@1|root,KOG3720@2759|Eukaryota,392Y8@33154|Opisthokonta,3C88P@33208|Metazoa,3DP97@33213|Bilateria,425HI@6656|Arthropoda,3SV2F@50557|Insecta,46I40@7399|Hymenoptera	33208|Metazoa	I	acid phosphatase activity	-	-	3.1.3.2,3.1.3.5	ko:K19283	-	-	R11527	RC00017	ko00000,ko01000	-	-	-	-
lcl|KQ435699.1_prot_KOX80575.1_753	132113.XP_003486583.1	1.51e-231	644.0	KOG3720@1|root,KOG3720@2759|Eukaryota,3A2VQ@33154|Opisthokonta,3BR8Y@33208|Metazoa,3D7S6@33213|Bilateria,41Z9C@6656|Arthropoda,3SMRS@50557|Insecta,46KKM@7399|Hymenoptera	33208|Metazoa	I	Venom acid phosphatase	-	GO:0005575,GO:0005576	3.1.3.2,3.1.3.5	ko:K19283	-	-	R11527	RC00017	ko00000,ko01000	-	-	-	His_Phos_2
lcl|KQ435699.1_prot_KOX80576.1_754	132113.XP_003486585.1	1.2e-226	628.0	KOG3720@1|root,KOG3720@2759|Eukaryota,39348@33154|Opisthokonta,3C8EA@33208|Metazoa,3DPF4@33213|Bilateria,425NS@6656|Arthropoda,3SV92@50557|Insecta,46M4M@7399|Hymenoptera	33208|Metazoa	I	acid phosphatase	-	-	3.1.3.2,3.1.3.5	ko:K19283	-	-	R11527	RC00017	ko00000,ko01000	-	-	-	His_Phos_2
lcl|KQ435699.1_prot_KOX80577.1_755	132113.XP_003489545.1	7.24e-55	174.0	COG5274@1|root,KOG0537@2759|Eukaryota,3AQ8C@33154|Opisthokonta,3C2H8@33208|Metazoa,3DI5K@33213|Bilateria,422V5@6656|Arthropoda,3SRN3@50557|Insecta,46MKX@7399|Hymenoptera	33208|Metazoa	C	Cytochrome b5-like Heme/Steroid binding domain	-	-	-	-	-	-	-	-	-	-	-	-	Cyt-b5
lcl|KQ435699.1_prot_KOX80578.1_756	132113.XP_003489572.1	0.0	1882.0	KOG3609@1|root,KOG3609@2759|Eukaryota,38BJZ@33154|Opisthokonta,3BNYY@33208|Metazoa,3D4SY@33213|Bilateria,41XXX@6656|Arthropoda,3SGIQ@50557|Insecta,46G1I@7399|Hymenoptera	33208|Metazoa	PT	Transient receptor ion channel II	TRP	-	-	ko:K04967	ko04360,ko04745,map04360,map04745	-	-	-	ko00000,ko00001,ko04040	1.A.4.1.1,1.A.4.1.10,1.A.4.1.12,1.A.4.1.9	-	-	Ank,Ank_2,Ion_trans,TRP_2
lcl|KQ435699.1_prot_KOX80579.1_757	132113.XP_003489547.1	1.93e-114	340.0	COG0020@1|root,KOG2818@2759|Eukaryota,39XNK@33154|Opisthokonta,3BMKR@33208|Metazoa,3CSWG@33213|Bilateria,420BU@6656|Arthropoda,3SNJW@50557|Insecta,46IYD@7399|Hymenoptera	33208|Metazoa	I	Nuclear undecaprenyl pyrophosphate synthase 1 homolog (S. cerevisiae)	NUS1	GO:0001525,GO:0001568,GO:0001944,GO:0002040,GO:0002790,GO:0003674,GO:0003824,GO:0004659,GO:0005575,GO:0005622,GO:0005623,GO:0005737,GO:0005783,GO:0005789,GO:0006066,GO:0006464,GO:0006486,GO:0006629,GO:0006720,GO:0006807,GO:0006810,GO:0007154,GO:0007165,GO:0007166,GO:0007167,GO:0007169,GO:0007275,GO:0008104,GO:0008150,GO:0008152,GO:0008299,GO:0008610,GO:0009058,GO:0009059,GO:0009100,GO:0009101,GO:…	2.5.1.87	ko:K19177	ko00900,ko01110,map00900,map01110	-	R05556	RC00279,RC02839	ko00000,ko00001,ko01000	-	-	-	Prenyltransf
lcl|KQ435699.1_prot_KOX80580.1_758	7460.GB41362-PA	8.63e-73	226.0	COG3277@1|root,KOG3262@2759|Eukaryota,38HDD@33154|Opisthokonta,3BDCM@33208|Metazoa,3CUZU@33213|Bilateria,41TKG@6656|Arthropoda,3SK9E@50557|Insecta,46K24@7399|Hymenoptera	33208|Metazoa	J	Required for ribosome biogenesis. Part of a complex which catalyzes pseudouridylation of rRNA. This involves the isomerization of uridine such that the ribose is subsequently attached to C5, instead of the normal N1	GAR1	GO:0000154,GO:0000454,GO:0000723,GO:0001522,GO:0001650,GO:0001651,GO:0002376,GO:0002520,GO:0003674,GO:0003676,GO:0003723,GO:0005488,GO:0005575,GO:0005622,GO:0005623,GO:0005634,GO:0005654,GO:0005697,GO:0005730,GO:0005732,GO:0006139,GO:0006259,GO:0006278,GO:0006364,GO:0006396,GO:0006725,GO:0006807,GO:0006996,GO:0007004,GO:0007275,GO:0008150,GO:0008152,GO:0009058,GO:0009059,GO:0009451,GO:0009987,GO:…	-	ko:K11128	ko03008,map03008	M00425	-	-	ko00000,ko00001,ko00002,ko03009,ko03032	-	-	-	Gar1
lcl|KQ435699.1_prot_KOX80581.1_759	132113.XP_003489548.1	4.52e-276	773.0	KOG0118@1|root,KOG0118@2759|Eukaryota,38D6I@33154|Opisthokonta,3BHGC@33208|Metazoa,3D1KP@33213|Bilateria,41UQW@6656|Arthropoda,3SH26@50557|Insecta,46FWP@7399|Hymenoptera	33208|Metazoa	A	RNA binding motif	LARP7	GO:0000003,GO:0000122,GO:0003674,GO:0003676,GO:0003723,GO:0005488,GO:0005575,GO:0005622,GO:0005623,GO:0005634,GO:0005654,GO:0005737,GO:0005829,GO:0006355,GO:0006357,GO:0006950,GO:0007276,GO:0007346,GO:0008150,GO:0008283,GO:0009611,GO:0009888,GO:0009889,GO:0009890,GO:0009892,GO:0010468,GO:0010556,GO:0010558,GO:0010564,GO:0010605,GO:0010629,GO:0016202,GO:0017069,GO:0019219,GO:0019222,GO:0019953,GO:…	-	ko:K15191	-	-	-	-	ko00000,ko03021	-	-	-	La,RRM_1,RRM_3
lcl|KQ435699.1_prot_KOX80582.1_760	103372.F4X2X2	6.44e-285	779.0	COG1222@1|root,KOG0727@2759|Eukaryota,39J9B@33154|Opisthokonta,3BCZC@33208|Metazoa,3CVBN@33213|Bilateria,41V7V@6656|Arthropoda,3SGHM@50557|Insecta,46HMA@7399|Hymenoptera	33208|Metazoa	O	AAA domain (Cdc48 subfamily)	PSMC4	GO:0000502,GO:0001673,GO:0001701,GO:0001824,GO:0003674,GO:0003824,GO:0005488,GO:0005515,GO:0005575,GO:0005622,GO:0005623,GO:0005634,GO:0005654,GO:0005737,GO:0005829,GO:0005838,GO:0006355,GO:0006357,GO:0006464,GO:0006508,GO:0006511,GO:0006807,GO:0006950,GO:0007275,GO:0008134,GO:0008150,GO:0008152,GO:0008540,GO:0009056,GO:0009057,GO:0009790,GO:0009792,GO:0009889,GO:0009891,GO:0009893,GO:0009894,GO:…	-	ko:K03063	ko03050,ko05169,map03050,map05169	M00341	-	-	ko00000,ko00001,ko00002,ko03051	-	-	-	AAA
lcl|KQ435699.1_prot_KOX80583.1_761	7460.GB41364-PA	1.24e-167	471.0	KOG4273@1|root,KOG4273@2759|Eukaryota,39SHW@33154|Opisthokonta,3BC9B@33208|Metazoa,3D1A1@33213|Bilateria,420B3@6656|Arthropoda,3SNUR@50557|Insecta,46IAY@7399|Hymenoptera	33208|Metazoa	S	Alpha and gamma adaptin binding protein p34	AAGAB	GO:0005575,GO:0005622,GO:0005623,GO:0005634,GO:0005654,GO:0005737,GO:0005829,GO:0016604,GO:0016607,GO:0031974,GO:0031981,GO:0043226,GO:0043227,GO:0043229,GO:0043231,GO:0043233,GO:0044422,GO:0044424,GO:0044428,GO:0044444,GO:0044446,GO:0044451,GO:0044464,GO:0070013	-	-	-	-	-	-	-	-	-	-	Adaptin_binding
lcl|KQ435699.1_prot_KOX80584.1_762	132113.XP_003489573.1	0.0	3221.0	2CD9D@1|root,2S3DW@2759|Eukaryota,3A5DB@33154|Opisthokonta,3BSGC@33208|Metazoa,3D89A@33213|Bilateria,42015@6656|Arthropoda,3SNCZ@50557|Insecta,46FPF@7399|Hymenoptera	33208|Metazoa	-	-	-	-	-	ko:K13172	-	-	-	-	ko00000,ko03041	-	-	-	-
lcl|KQ435699.1_prot_KOX80585.1_763	132113.XP_003489554.1	1.4e-188	528.0	COG0665@1|root,KOG3923@2759|Eukaryota,39SQP@33154|Opisthokonta,3BI8C@33208|Metazoa,3D0HB@33213|Bilateria,41U4E@6656|Arthropoda,3SGSI@50557|Insecta,46IB0@7399|Hymenoptera	33208|Metazoa	E	FAD dependent oxidoreductase	-	GO:0003674,GO:0003824,GO:0003884,GO:0005488,GO:0005575,GO:0005622,GO:0005623,GO:0005737,GO:0005777,GO:0006082,GO:0006520,GO:0006807,GO:0008150,GO:0008152,GO:0008445,GO:0009987,GO:0015922,GO:0016491,GO:0016638,GO:0016641,GO:0019752,GO:0042579,GO:0043226,GO:0043227,GO:0043229,GO:0043231,GO:0043436,GO:0044237,GO:0044238,GO:0044281,GO:0044424,GO:0044444,GO:0044464,GO:0046416,GO:0047821,GO:0048037,GO:…	1.4.3.1	ko:K00272,ko:K16582	ko00250,ko04146,map00250,map04146	-	R00359	RC00006	ko00000,ko00001,ko01000,ko03036,ko04812	-	-	-	DAO
lcl|KQ435699.1_prot_KOX80586.1_764	7460.GB41293-PA	0.0	920.0	COG5027@1|root,KOG2747@2759|Eukaryota,38BNE@33154|Opisthokonta,3BDSJ@33208|Metazoa,3CUTJ@33213|Bilateria,41TIN@6656|Arthropoda,3SKCQ@50557|Insecta,46HGB@7399|Hymenoptera	33208|Metazoa	B	RNA binding activity-knot of a chromodomain	KAT8	GO:0000075,GO:0000077,GO:0000123,GO:0000228,GO:0000775,GO:0000776,GO:0000803,GO:0000805,GO:0002376,GO:0002520,GO:0003674,GO:0003676,GO:0003682,GO:0003723,GO:0003729,GO:0003824,GO:0004402,GO:0004468,GO:0005488,GO:0005515,GO:0005575,GO:0005622,GO:0005623,GO:0005634,GO:0005654,GO:0005667,GO:0005694,GO:0005700,GO:0005705,GO:0006139,GO:0006259,GO:0006281,GO:0006325,GO:0006355,GO:0006464,GO:0006473,GO:…	2.3.1.48	ko:K11308	-	-	-	-	ko00000,ko01000,ko03036	-	-	-	MOZ_SAS,Tudor-knot
lcl|KQ435699.1_prot_KOX80587.1_765	132113.XP_003489555.1	1.98e-238	657.0	KOG3662@1|root,KOG3662@2759|Eukaryota,3A497@33154|Opisthokonta,3BR05@33208|Metazoa,3D7XZ@33213|Bilateria,41ZKV@6656|Arthropoda,3SMHZ@50557|Insecta,46IRT@7399|Hymenoptera	33208|Metazoa	L	Calcineurin-like phosphoesterase	-	GO:0003674,GO:0003824,GO:0005575,GO:0005622,GO:0005623,GO:0005737,GO:0005783,GO:0005794,GO:0006464,GO:0006470,GO:0006497,GO:0006505,GO:0006506,GO:0006629,GO:0006643,GO:0006644,GO:0006650,GO:0006661,GO:0006664,GO:0006793,GO:0006796,GO:0006807,GO:0006810,GO:0006888,GO:0008150,GO:0008152,GO:0008610,GO:0008654,GO:0009058,GO:0009059,GO:0009247,GO:0009987,GO:0012505,GO:0016192,GO:0016311,GO:0016787,GO:…	-	-	-	-	-	-	-	-	-	-	Metallophos
lcl|KQ435699.1_prot_KOX80588.1_766	132113.XP_003489556.1	3.34e-208	579.0	COG1796@1|root,KOG2534@2759|Eukaryota,39ENV@33154|Opisthokonta,3BC8S@33208|Metazoa,3CZ1B@33213|Bilateria,42ANE@6656|Arthropoda,3T01K@50557|Insecta,46K3D@7399|Hymenoptera	33208|Metazoa	L	DNA polymerase X family	POLB	GO:0000228,GO:0000793,GO:0000794,GO:0000795,GO:0002200,GO:0002376,GO:0002377,GO:0002440,GO:0002520,GO:0002562,GO:0002566,GO:0003674,GO:0003676,GO:0003677,GO:0003684,GO:0003824,GO:0003887,GO:0003906,GO:0005488,GO:0005515,GO:0005575,GO:0005622,GO:0005623,GO:0005634,GO:0005654,GO:0005694,GO:0005737,GO:0005819,GO:0005856,GO:0005874,GO:0005876,GO:0006139,GO:0006259,GO:0006260,GO:0006261,GO:0006266,GO:…	2.7.7.7	ko:K02330	ko03410,ko05166,ko05203,map03410,map05166,map05203	M00296	-	-	ko00000,ko00001,ko00002,ko01000,ko03400	-	-	-	DNA_pol_B_palm,DNA_pol_B_thumb,DNA_pol_lambd_f,HHH_8
lcl|KQ435699.1_prot_KOX80589.1_767	132113.XP_003489557.1	0.0	980.0	COG4299@1|root,KOG4683@2759|Eukaryota,38EYA@33154|Opisthokonta,3BFWA@33208|Metazoa,3D07S@33213|Bilateria,41TGG@6656|Arthropoda,3SFQ6@50557|Insecta,46JJC@7399|Hymenoptera	33208|Metazoa	S	heparan-alpha-glucosaminide N-acetyltransferase activity	HGSNAT	GO:0000323,GO:0001775,GO:0002252,GO:0002263,GO:0002274,GO:0002275,GO:0002283,GO:0002366,GO:0002376,GO:0002443,GO:0002444,GO:0002446,GO:0003674,GO:0003824,GO:0005575,GO:0005622,GO:0005623,GO:0005737,GO:0005764,GO:0005765,GO:0005773,GO:0005774,GO:0005886,GO:0006022,GO:0006026,GO:0006027,GO:0006807,GO:0006810,GO:0006887,GO:0006955,GO:0007034,GO:0007041,GO:0008080,GO:0008150,GO:0008152,GO:0009056,GO:…	2.3.1.78	ko:K10532	ko00531,ko01100,ko04142,map00531,map01100,map04142	M00078	R07815	-	ko00000,ko00001,ko00002,ko01000	-	-	-	DUF1624,DUF5009
lcl|KQ435699.1_prot_KOX80590.1_768	132113.XP_003491060.1	2.73e-125	368.0	KOG3573@1|root,KOG3573@2759|Eukaryota,39TBN@33154|Opisthokonta,3BEXJ@33208|Metazoa,3CRKK@33213|Bilateria,429WQ@6656|Arthropoda,3SZBP@50557|Insecta,46N8X@7399|Hymenoptera	33208|Metazoa	D	Caspase, interleukin-1 beta converting enzyme (ICE) homologues	-	GO:0003674,GO:0003824,GO:0004175,GO:0004197,GO:0005488,GO:0005515,GO:0005575,GO:0005622,GO:0005623,GO:0005634,GO:0005737,GO:0005739,GO:0005829,GO:0006508,GO:0006807,GO:0006915,GO:0006919,GO:0006950,GO:0006952,GO:0006996,GO:0007010,GO:0007015,GO:0007275,GO:0008047,GO:0008150,GO:0008152,GO:0008154,GO:0008219,GO:0008233,GO:0008234,GO:0008303,GO:0008656,GO:0009056,GO:0009057,GO:0009605,GO:0009607,GO:…	3.4.22.55	ko:K02186,ko:K20106	ko04210,ko04215,map04210,map04215	-	-	-	ko00000,ko00001,ko01000,ko01002,ko01009	-	-	-	CARD,Peptidase_C14
lcl|KQ435699.1_prot_KOX80592.1_770	7460.GB41372-PA	0.0	1553.0	COG0591@1|root,KOG3761@2759|Eukaryota,39WU2@33154|Opisthokonta,3BMZ0@33208|Metazoa,3D51W@33213|Bilateria,41X8C@6656|Arthropoda,3SHZF@50557|Insecta,46EB0@7399|Hymenoptera	33208|Metazoa	I	Sodium:solute symporter family	-	-	-	ko:K14387	ko04725,ko05231,map04725,map05231	-	-	-	ko00000,ko00001,ko02000	2.A.21.8	-	-	SSF
lcl|KQ435699.1_prot_KOX80593.1_771	132113.XP_003491056.1	0.0	1571.0	2F8EJ@1|root,2T9IT@2759|Eukaryota,394CP@33154|Opisthokonta,3C9HF@33208|Metazoa,3DQMQ@33213|Bilateria,426UA@6656|Arthropoda,3SWI0@50557|Insecta,46ITK@7399|Hymenoptera	33208|Metazoa	S	zinc finger	-	-	-	-	-	-	-	-	-	-	-	-	-
lcl|KQ435699.1_prot_KOX80594.1_772	7460.GB41373-PA	0.0	953.0	KOG4682@1|root,KOG4682@2759|Eukaryota,38E9A@33154|Opisthokonta,3BHTN@33208|Metazoa,3CR6S@33213|Bilateria,41WHI@6656|Arthropoda,3SJ9A@50557|Insecta,46K0S@7399|Hymenoptera	33208|Metazoa	S	Broad-Complex, Tramtrack and Bric a brac	GMCL1	GO:0000003,GO:0000151,GO:0000209,GO:0000578,GO:0001709,GO:0003002,GO:0003006,GO:0003674,GO:0005488,GO:0005515,GO:0005575,GO:0005622,GO:0005623,GO:0005634,GO:0005635,GO:0005643,GO:0005737,GO:0005886,GO:0005938,GO:0006355,GO:0006359,GO:0006464,GO:0006807,GO:0007028,GO:0007275,GO:0007276,GO:0007277,GO:0007278,GO:0007279,GO:0007281,GO:0007283,GO:0007292,GO:0007308,GO:0007309,GO:0007314,GO:0007315,GO:…	-	ko:K10485	-	-	-	-	ko00000,ko04121	-	-	-	BACK,BTB
lcl|KQ435699.1_prot_KOX80595.1_773	132113.XP_003491051.1	4.82e-197	570.0	KOG1721@1|root,KOG1721@2759|Eukaryota,3ANE8@33154|Opisthokonta,3C1AJ@33208|Metazoa,3DH8W@33213|Bilateria,422MM@6656|Arthropoda,3SRCJ@50557|Insecta,46KYU@7399|Hymenoptera	33208|Metazoa	S	Zinc-finger associated domain (zf-AD)	-	-	-	-	-	-	-	-	-	-	-	-	zf-AD,zf-C2H2,zf-C2H2_6,zf-met
lcl|KQ435699.1_prot_KOX80596.1_774	132113.XP_003491047.1	0.0	4178.0	COG5221@1|root,KOG3613@2759|Eukaryota,38ED7@33154|Opisthokonta,3BDMZ@33208|Metazoa,3CURP@33213|Bilateria,41WV4@6656|Arthropoda,3SHVX@50557|Insecta,46H86@7399|Hymenoptera	33208|Metazoa	K	Dopey, N-terminal	DOPEY1	GO:0000139,GO:0003008,GO:0005575,GO:0005622,GO:0005623,GO:0005737,GO:0005768,GO:0005794,GO:0005802,GO:0006810,GO:0006892,GO:0006895,GO:0006996,GO:0007029,GO:0007275,GO:0008150,GO:0009987,GO:0010256,GO:0012505,GO:0016020,GO:0016043,GO:0016192,GO:0016482,GO:0031090,GO:0031410,GO:0031982,GO:0031984,GO:0032501,GO:0032502,GO:0043226,GO:0043227,GO:0043229,GO:0043231,GO:0044422,GO:0044424,GO:0044431,GO:…	-	-	-	-	-	-	-	-	-	-	Dopey_N
lcl|KQ435699.1_prot_KOX80597.1_775	13037.EHJ76885	0.000283	48.1	2D8Z3@1|root,2TC6B@2759|Eukaryota,397KJ@33154|Opisthokonta,3CBW9@33208|Metazoa,3DT5V@33213|Bilateria,4298T@6656|Arthropoda,3SYS5@50557|Insecta,447UU@7088|Lepidoptera	33208|Metazoa	-	-	-	-	-	-	-	-	-	-	-	-	-	-	TIL
lcl|KQ435699.1_prot_KOX80598.1_776	132113.XP_003491052.1	3.56e-101	299.0	28K7F@1|root,2QSN4@2759|Eukaryota,38CV3@33154|Opisthokonta,3BHPA@33208|Metazoa,3CY4P@33213|Bilateria,420TW@6656|Arthropoda,3SZD3@50557|Insecta,46KYQ@7399|Hymenoptera	33208|Metazoa	S	Receptor-binding cancer antigen expressed on SiSo	EBAG9	GO:0000139,GO:0001558,GO:0003674,GO:0005575,GO:0005622,GO:0005623,GO:0005737,GO:0005794,GO:0006915,GO:0008047,GO:0008150,GO:0008219,GO:0009893,GO:0009987,GO:0010604,GO:0010952,GO:0012501,GO:0012505,GO:0016020,GO:0016504,GO:0016505,GO:0019222,GO:0030141,GO:0030162,GO:0030234,GO:0031090,GO:0031323,GO:0031325,GO:0031410,GO:0031982,GO:0031984,GO:0032268,GO:0032270,GO:0040008,GO:0043085,GO:0043226,GO:…	-	ko:K22455	ko04915,map04915	-	-	-	ko00000,ko00001	-	-	-	-
lcl|KQ435699.1_prot_KOX80599.1_777	132113.XP_003491073.1	0.0	1129.0	28JV2@1|root,2QS94@2759|Eukaryota,38DBG@33154|Opisthokonta,3BDKH@33208|Metazoa,3CT3F@33213|Bilateria,41V5S@6656|Arthropoda,3SG6E@50557|Insecta,46KDV@7399|Hymenoptera	33208|Metazoa	S	Dof, BCAP, and BANK (DBB) motif	PIK3AP1	GO:0000003,GO:0001667,GO:0001704,GO:0001707,GO:0001763,GO:0002009,GO:0002218,GO:0002221,GO:0002224,GO:0002253,GO:0002376,GO:0002682,GO:0002683,GO:0002684,GO:0002757,GO:0002758,GO:0002764,GO:0003006,GO:0003674,GO:0003824,GO:0005488,GO:0005515,GO:0005575,GO:0005622,GO:0005623,GO:0005737,GO:0005829,GO:0005886,GO:0006629,GO:0006644,GO:0006650,GO:0006793,GO:0006796,GO:0006928,GO:0007154,GO:0007165,GO:…	-	ko:K12230	ko04151,ko04662,map04151,map04662	-	-	-	ko00000,ko00001	-	-	-	DBB
lcl|KQ435699.1_prot_KOX80602.1_780	132113.XP_003488640.1	2.4e-39	140.0	2DZX6@1|root,2S7DI@2759|Eukaryota,3AAG1@33154|Opisthokonta,3BV69@33208|Metazoa,3DAWA@33213|Bilateria,421G0@6656|Arthropoda,3SPKZ@50557|Insecta	33208|Metazoa	-	-	-	-	-	-	-	-	-	-	-	-	-	-	-
lcl|KQ435699.1_prot_KOX80603.1_781	132113.XP_003490767.1	1.21e-38	145.0	KOG3629@1|root,KOG3542@2759|Eukaryota,38F50@33154|Opisthokonta,3B985@33208|Metazoa,3CV99@33213|Bilateria,41W45@6656|Arthropoda,3SGAD@50557|Insecta,46JHM@7399|Hymenoptera	33208|Metazoa	T	Guanine nucleotide exchange factor for Ras-like GTPases; N-terminal motif	RAPGEF2	GO:0000003,GO:0000165,GO:0000166,GO:0001568,GO:0001654,GO:0001664,GO:0001700,GO:0001764,GO:0001885,GO:0001932,GO:0001934,GO:0001944,GO:0002009,GO:0002064,GO:0002165,GO:0002376,GO:0002520,GO:0003006,GO:0003158,GO:0003674,GO:0005085,GO:0005088,GO:0005096,GO:0005102,GO:0005488,GO:0005509,GO:0005515,GO:0005543,GO:0005575,GO:0005576,GO:0005622,GO:0005623,GO:0005737,GO:0005768,GO:0005770,GO:0005813,GO:…	-	ko:K08018,ko:K08020	ko04010,ko04015,ko04530,map04010,map04015,map04530	-	-	-	ko00000,ko00001	-	-	-	PDZ,RA,RasGEF,RasGEF_N,cNMP_binding
lcl|KQ435699.1_prot_KOX80604.1_782	132113.XP_003490767.1	0.0	2197.0	KOG3629@1|root,KOG3542@2759|Eukaryota,38F50@33154|Opisthokonta,3B985@33208|Metazoa,3CV99@33213|Bilateria,41W45@6656|Arthropoda,3SGAD@50557|Insecta,46JHM@7399|Hymenoptera	33208|Metazoa	T	Guanine nucleotide exchange factor for Ras-like GTPases; N-terminal motif	RAPGEF2	GO:0000003,GO:0000165,GO:0000166,GO:0001568,GO:0001654,GO:0001664,GO:0001700,GO:0001764,GO:0001885,GO:0001932,GO:0001934,GO:0001944,GO:0002009,GO:0002064,GO:0002165,GO:0002376,GO:0002520,GO:0003006,GO:0003158,GO:0003674,GO:0005085,GO:0005088,GO:0005096,GO:0005102,GO:0005488,GO:0005509,GO:0005515,GO:0005543,GO:0005575,GO:0005576,GO:0005622,GO:0005623,GO:0005737,GO:0005768,GO:0005770,GO:0005813,GO:…	-	ko:K08018,ko:K08020	ko04010,ko04015,ko04530,map04010,map04015,map04530	-	-	-	ko00000,ko00001	-	-	-	PDZ,RA,RasGEF,RasGEF_N,cNMP_binding
lcl|KQ435699.1_prot_KOX80608.1_786	132113.XP_003490754.1	0.0	986.0	KOG2026@1|root,KOG2026@2759|Eukaryota,38CQK@33154|Opisthokonta,3BDYW@33208|Metazoa,3CZKE@33213|Bilateria,41VCY@6656|Arthropoda,3SHBJ@50557|Insecta,46EJY@7399|Hymenoptera	33208|Metazoa	Z	Zn-finger in ubiquitin-hydrolases and other protein	USP39	GO:0000245,GO:0000375,GO:0000377,GO:0000398,GO:0003674,GO:0003824,GO:0004843,GO:0005575,GO:0005622,GO:0005623,GO:0005634,GO:0005654,GO:0006139,GO:0006396,GO:0006397,GO:0006464,GO:0006508,GO:0006725,GO:0006807,GO:0008150,GO:0008152,GO:0008233,GO:0008234,GO:0008380,GO:0009987,GO:0010467,GO:0016043,GO:0016070,GO:0016071,GO:0016579,GO:0016787,GO:0019538,GO:0019783,GO:0022607,GO:0022613,GO:0022618,GO:…	-	ko:K12847	ko03040,map03040	M00354	-	-	ko00000,ko00001,ko00002,ko03041	-	-	-	UCH,zf-UBP
lcl|KQ435699.1_prot_KOX80609.1_787	132113.XP_003490755.1	4.91e-61	204.0	KOG1721@1|root,KOG1721@2759|Eukaryota,38FGD@33154|Opisthokonta,3BCDN@33208|Metazoa,3CYAE@33213|Bilateria,41UVU@6656|Arthropoda,3SKS7@50557|Insecta,46FVW@7399|Hymenoptera	33208|Metazoa	S	Zinc-finger associated domain (zf-AD)	-	-	-	-	-	-	-	-	-	-	-	-	zf-AD,zf-C2H2,zf-C2H2_4,zf-C2H2_6,zf-met
lcl|KQ435699.1_prot_KOX80610.1_788	132113.XP_003490755.1	3.64e-210	611.0	KOG1721@1|root,KOG1721@2759|Eukaryota,38FGD@33154|Opisthokonta,3BCDN@33208|Metazoa,3CYAE@33213|Bilateria,41UVU@6656|Arthropoda,3SKS7@50557|Insecta,46FVW@7399|Hymenoptera	33208|Metazoa	S	Zinc-finger associated domain (zf-AD)	-	-	-	-	-	-	-	-	-	-	-	-	zf-AD,zf-C2H2,zf-C2H2_4,zf-C2H2_6,zf-met
lcl|KQ435699.1_prot_KOX80611.1_789	132113.XP_003490756.1	0.0	985.0	KOG3850@1|root,KOG3850@2759|Eukaryota,39M9F@33154|Opisthokonta,3BB9U@33208|Metazoa,3CV42@33213|Bilateria,41X20@6656|Arthropoda,3SISI@50557|Insecta,46JR0@7399|Hymenoptera	33208|Metazoa	S	Predicted transmembrane and coiled-coil 2 protein	TMCC2	GO:0003674,GO:0005488,GO:0005515,GO:0005575,GO:0005622,GO:0005623,GO:0005737,GO:0005783,GO:0005791,GO:0005829,GO:0006807,GO:0006996,GO:0007029,GO:0007275,GO:0007399,GO:0007417,GO:0007420,GO:0008150,GO:0008152,GO:0009987,GO:0010256,GO:0012505,GO:0016043,GO:0019538,GO:0022607,GO:0032501,GO:0032502,GO:0042802,GO:0042803,GO:0042982,GO:0043170,GO:0043226,GO:0043227,GO:0043229,GO:0043231,GO:0043933,GO:…	2.7.11.1	ko:K16288	-	-	-	-	ko00000,ko01000,ko01001	-	-	-	Tmemb_cc2
lcl|KQ435699.1_prot_KOX80612.1_790	12957.ACEP18003-PA	1.35e-36	128.0	KOG3965@1|root,KOG3965@2759|Eukaryota,3A8KT@33154|Opisthokonta,3BTZ1@33208|Metazoa,3DARH@33213|Bilateria,4210P@6656|Arthropoda,3SPC5@50557|Insecta,46J41@7399|Hymenoptera	33208|Metazoa	S	Protein of unknown function (DUF727)	GSKIP	GO:0001932,GO:0001933,GO:0003674,GO:0004857,GO:0004860,GO:0005488,GO:0005515,GO:0005575,GO:0005622,GO:0005623,GO:0005634,GO:0005737,GO:0006469,GO:0006915,GO:0006950,GO:0006979,GO:0007154,GO:0007165,GO:0008150,GO:0008219,GO:0008631,GO:0009892,GO:0009966,GO:0009967,GO:0009987,GO:0010563,GO:0010605,GO:0010646,GO:0010647,GO:0012501,GO:0019207,GO:0019210,GO:0019220,GO:0019222,GO:0019887,GO:0023051,GO:…	-	-	-	-	-	-	-	-	-	-	DUF727
lcl|KQ435699.1_prot_KOX80614.1_792	132113.XP_003490768.1	0.0	1721.0	KOG1721@1|root,KOG1721@2759|Eukaryota,38BZ9@33154|Opisthokonta,3BA9A@33208|Metazoa,3CT35@33213|Bilateria,41WW3@6656|Arthropoda,3SJ74@50557|Insecta,46GHS@7399|Hymenoptera	33208|Metazoa	S	Zinc finger, C2H2 type	-	-	-	ko:K09228	-	-	-	-	ko00000,ko03000	-	-	-	zf-AD,zf-C2H2,zf-C2H2_4,zf-C2H2_6,zf-met
lcl|KQ435699.1_prot_KOX80615.1_793	12957.ACEP23907-PA	5.12e-38	154.0	KOG1721@1|root,KOG1721@2759|Eukaryota,38BZ9@33154|Opisthokonta,3BA9A@33208|Metazoa,3CT35@33213|Bilateria,41WW3@6656|Arthropoda,3SJ74@50557|Insecta,46GHS@7399|Hymenoptera	33208|Metazoa	S	Zinc finger, C2H2 type	-	-	-	ko:K09228	-	-	-	-	ko00000,ko03000	-	-	-	zf-AD,zf-C2H2,zf-C2H2_4,zf-C2H2_6,zf-met
lcl|KQ435699.1_prot_KOX80616.1_794	7460.GB50385-PA	8.27e-88	298.0	KOG1721@1|root,KOG1721@2759|Eukaryota,38VU4@33154|Opisthokonta,3C62U@33208|Metazoa,3DM4P@33213|Bilateria,426Q2@6656|Arthropoda,3SWGB@50557|Insecta,46M04@7399|Hymenoptera	33208|Metazoa	S	C2H2-type zinc finger	-	-	-	-	-	-	-	-	-	-	-	-	zf-C2H2,zf-C2H2_6
lcl|KQ435699.1_prot_KOX80617.1_795	7460.GB50385-PA	3.9e-234	714.0	KOG1721@1|root,KOG1721@2759|Eukaryota,38VU4@33154|Opisthokonta,3C62U@33208|Metazoa,3DM4P@33213|Bilateria,426Q2@6656|Arthropoda,3SWGB@50557|Insecta,46M04@7399|Hymenoptera	33208|Metazoa	S	C2H2-type zinc finger	-	-	-	-	-	-	-	-	-	-	-	-	zf-C2H2,zf-C2H2_6
lcl|KQ435699.1_prot_KOX80618.1_796	103372.F4WBR1	4.46e-112	387.0	KOG1721@1|root,KOG1721@2759|Eukaryota,38BZ9@33154|Opisthokonta,3BA9A@33208|Metazoa,3CT35@33213|Bilateria,41WW3@6656|Arthropoda,3SJ74@50557|Insecta,46JD9@7399|Hymenoptera	33208|Metazoa	S	Zinc-finger of C2H2 type	-	-	-	ko:K09228	-	-	-	-	ko00000,ko03000	-	-	-	zf-AD,zf-C2H2,zf-C2H2_4,zf-C2H2_6,zf-H2C2_5,zf-met
lcl|KQ435699.1_prot_KOX80619.1_797	7460.GB50382-PA	3.98e-241	740.0	KOG1721@1|root,KOG1721@2759|Eukaryota,38BZ9@33154|Opisthokonta,3BA9A@33208|Metazoa,3CT35@33213|Bilateria,41WW3@6656|Arthropoda,3SJ74@50557|Insecta	33208|Metazoa	S	Zinc finger protein	ZNF321P	-	-	ko:K09228	-	-	-	-	ko00000,ko03000	-	-	-	KRAB,zf-AD,zf-C2H2,zf-C2H2_4,zf-C2H2_6,zf-H2C2_5,zf-met
lcl|KQ435699.1_prot_KOX80621.1_799	7460.GB50380-PA	3.27e-39	150.0	KOG1721@1|root,KOG1721@2759|Eukaryota,38BZ9@33154|Opisthokonta,3BA9A@33208|Metazoa,3CT35@33213|Bilateria,41WW3@6656|Arthropoda,3SJ74@50557|Insecta	33208|Metazoa	S	Zinc finger protein	-	-	-	ko:K09228	-	-	-	-	ko00000,ko03000	-	-	-	zf-C2H2,zf-C2H2_4,zf-C2H2_6,zf-met
lcl|KQ435699.1_prot_KOX80622.1_800	7425.NV21980-PA	1.99e-152	462.0	KOG1721@1|root,KOG1721@2759|Eukaryota,3AK1Q@33154|Opisthokonta,3BZU2@33208|Metazoa,3DGG2@33213|Bilateria,422DJ@6656|Arthropoda,3SR0X@50557|Insecta,46JSC@7399|Hymenoptera	33208|Metazoa	S	C2H2-type zinc finger	-	-	-	-	-	-	-	-	-	-	-	-	zf-C2H2,zf-C2H2_4,zf-C2H2_6
lcl|KQ435699.1_prot_KOX80623.1_801	7460.GB50377-PA	5.45e-257	705.0	KOG4404@1|root,KOG4404@2759|Eukaryota,38E24@33154|Opisthokonta,3BE49@33208|Metazoa,3CUY9@33213|Bilateria,41V9I@6656|Arthropoda,3SG9Q@50557|Insecta,46H6G@7399|Hymenoptera	33208|Metazoa	P	Ion channel	KCNK9	GO:0001666,GO:0003674,GO:0005215,GO:0005216,GO:0005244,GO:0005249,GO:0005252,GO:0005261,GO:0005267,GO:0005488,GO:0005515,GO:0005575,GO:0005622,GO:0005623,GO:0005737,GO:0005886,GO:0005887,GO:0006810,GO:0006811,GO:0006812,GO:0006813,GO:0006873,GO:0006874,GO:0006875,GO:0006937,GO:0006950,GO:0007154,GO:0007267,GO:0007268,GO:0007275,GO:0007399,GO:0007417,GO:0007420,GO:0007423,GO:0008016,GO:0008021,GO:…	-	ko:K04914,ko:K04919,ko:K04923	ko04925,ko04927,ko04934,map04925,map04927,map04934	-	-	-	ko00000,ko00001,ko04040	1.A.1.9.11,1.A.1.9.12,1.A.1.9.2,1.A.1.9.7	-	-	Ion_trans_2
lcl|KQ435699.1_prot_KOX80625.1_803	121225.PHUM361870-PA	1.04e-06	60.8	KOG1721@1|root,KOG1721@2759|Eukaryota,38BZ9@33154|Opisthokonta,3BA9A@33208|Metazoa,3CT35@33213|Bilateria,4226W@6656|Arthropoda,3SR57@50557|Insecta,3EC0C@33342|Paraneoptera	33208|Metazoa	S	Zinc finger protein	-	-	-	ko:K09228	-	-	-	-	ko00000,ko03000	-	-	-	zf-AD,zf-C2H2,zf-C2H2_4,zf-C2H2_6,zf-met
lcl|KQ435699.1_prot_KOX80626.1_804	132113.XP_003490764.1	5.65e-140	408.0	KOG3170@1|root,KOG3170@2759|Eukaryota,39UCF@33154|Opisthokonta,3BIUK@33208|Metazoa,3D37W@33213|Bilateria,41XT1@6656|Arthropoda,3SFQA@50557|Insecta,46EQV@7399|Hymenoptera	33208|Metazoa	T	Phosducin	PDCL3	GO:0001932,GO:0001936,GO:0001938,GO:0003674,GO:0005102,GO:0005126,GO:0005172,GO:0005488,GO:0005515,GO:0005575,GO:0005622,GO:0005623,GO:0005634,GO:0005737,GO:0005829,GO:0006139,GO:0006457,GO:0006725,GO:0006807,GO:0008150,GO:0008152,GO:0008284,GO:0008616,GO:0009058,GO:0009116,GO:0009119,GO:0009163,GO:0009892,GO:0009894,GO:0009895,GO:0009987,GO:0010605,GO:0010941,GO:0018130,GO:0019220,GO:0019222,GO:…	-	-	-	-	-	-	-	-	-	-	Phosducin
lcl|KQ435699.1_prot_KOX80627.1_805	132113.XP_003490765.1	0.0	2524.0	KOG1887@1|root,KOG1887@2759|Eukaryota,38CTI@33154|Opisthokonta,3BAQG@33208|Metazoa,3CSHJ@33213|Bilateria,41TWP@6656|Arthropoda,3SH4T@50557|Insecta,46F4Y@7399|Hymenoptera	33208|Metazoa	O	ubiquitinyl hydrolase activity. It is involved in the biological process described with ubiquitin-dependent protein catabolic process	USP54	GO:0001508,GO:0001654,GO:0001736,GO:0001738,GO:0001745,GO:0002009,GO:0003008,GO:0003674,GO:0005488,GO:0005515,GO:0005575,GO:0005911,GO:0006915,GO:0007163,GO:0007164,GO:0007275,GO:0007389,GO:0007423,GO:0007600,GO:0007605,GO:0008150,GO:0008157,GO:0008219,GO:0009605,GO:0009612,GO:0009628,GO:0009653,GO:0009887,GO:0009888,GO:0009987,GO:0010623,GO:0010720,GO:0010941,GO:0010942,GO:0010996,GO:0012501,GO:…	-	-	-	-	-	-	-	-	-	-	UCH
lcl|KQ435699.1_prot_KOX80629.1_807	7460.GB43805-PA	0.000253	52.4	COG3590@1|root,KOG3624@2759|Eukaryota,38BNF@33154|Opisthokonta,3B9I2@33208|Metazoa,3CW8Q@33213|Bilateria,422AI@6656|Arthropoda,3SQDV@50557|Insecta,46JPP@7399|Hymenoptera	33208|Metazoa	E	Peptidase family M13	-	-	-	ko:K08635	-	-	-	-	ko00000,ko01002	-	-	-	Peptidase_M13,Peptidase_M13_N
lcl|KQ435699.1_prot_KOX80630.1_808	7460.GB43805-PA	3.64e-295	837.0	COG3590@1|root,KOG3624@2759|Eukaryota,38BNF@33154|Opisthokonta,3B9I2@33208|Metazoa,3CW8Q@33213|Bilateria,422AI@6656|Arthropoda,3SQDV@50557|Insecta,46JPP@7399|Hymenoptera	33208|Metazoa	E	Peptidase family M13	-	-	-	ko:K08635	-	-	-	-	ko00000,ko01002	-	-	-	Peptidase_M13,Peptidase_M13_N
lcl|KQ435699.1_prot_KOX80631.1_809	132113.XP_003490766.1	2.32e-125	359.0	2CYRW@1|root,2S610@2759|Eukaryota,3A7WZ@33154|Opisthokonta,3BT04@33208|Metazoa,3DA3B@33213|Bilateria,420U7@6656|Arthropoda,3T0JJ@50557|Insecta	33208|Metazoa	-	-	-	-	3.2.1.113	ko:K01230	ko00510,ko00513,ko01100,ko04141,map00510,map00513,map01100,map04141	M00073,M00074	R05982,R06722	-	ko00000,ko00001,ko00002,ko01000,ko04131	-	GH47	-	-
lcl|KQ435699.1_prot_KOX80644.1_822	103372.F4WWM5	6.81e-73	241.0	KOG2204@1|root,KOG2204@2759|Eukaryota,3ANH5@33154|Opisthokonta,3BBWB@33208|Metazoa,3CRGF@33213|Bilateria,41VWX@6656|Arthropoda,3SJT8@50557|Insecta	33208|Metazoa	G	Belongs to the glycosyl hydrolase 47 family	-	GO:0000139,GO:0002252,GO:0002376,GO:0003674,GO:0003824,GO:0004553,GO:0004559,GO:0004571,GO:0005575,GO:0005622,GO:0005623,GO:0005737,GO:0005783,GO:0005794,GO:0006491,GO:0006807,GO:0007275,GO:0007568,GO:0008150,GO:0008152,GO:0008340,GO:0009100,GO:0009987,GO:0010259,GO:0012505,GO:0015923,GO:0015924,GO:0016020,GO:0016787,GO:0016798,GO:0019538,GO:0031090,GO:0031984,GO:0032501,GO:0032502,GO:0035010,GO:…	3.2.1.113	ko:K01230	ko00510,ko00513,ko01100,ko04141,map00510,map00513,map01100,map04141	M00073,M00074	R05982,R06722	-	ko00000,ko00001,ko00002,ko01000,ko04131	-	GH47	-	Glyco_hydro_47
lcl|KQ435699.1_prot_KOX80649.1_827	7425.NV12139-PA	1.46e-05	52.4	COG0479@1|root,KOG3049@2759|Eukaryota,38CDD@33154|Opisthokonta,3BA88@33208|Metazoa,3CY46@33213|Bilateria,41V89@6656|Arthropoda,3SFKI@50557|Insecta,46KKE@7399|Hymenoptera	33208|Metazoa	C	Iron-sulfur protein (IP) subunit of succinate dehydrogenase (SDH) that is involved in complex II of the mitochondrial electron transport chain and is responsible for transferring electrons from succinate to ubiquinone (coenzyme Q)	SDHB	GO:0000104,GO:0003674,GO:0003824,GO:0005488,GO:0005575,GO:0005622,GO:0005623,GO:0005634,GO:0005654,GO:0005737,GO:0005739,GO:0005740,GO:0005743,GO:0005746,GO:0005749,GO:0005886,GO:0006082,GO:0006091,GO:0006099,GO:0006101,GO:0006105,GO:0006119,GO:0006121,GO:0006139,GO:0006163,GO:0006725,GO:0006753,GO:0006793,GO:0006796,GO:0006807,GO:0008150,GO:0008152,GO:0008177,GO:0009060,GO:0009117,GO:0009123,GO:…	1.3.5.1	ko:K00235	ko00020,ko00190,ko01100,ko01110,ko01120,ko01130,ko01200,ko04714,ko04932,ko05010,ko05012,ko05016,map00020,map00190,map01100,map01110,map01120,map01130,map01200,map04714,map04932,map05010,map05012,map05016	M00009,M00011,M00148	R02164	RC00045	ko00000,ko00001,ko00002,ko01000	-	-	-	Fer2_3,Fer4_17
lcl|KQ435699.1_prot_KOX80651.1_829	103372.F4WWN2	2.89e-11	65.9	2D8WP@1|root,2TBUG@2759|Eukaryota,3975P@33154|Opisthokonta,3CBGE@33208|Metazoa,3DSRN@33213|Bilateria,428UT@6656|Arthropoda,3SXM9@50557|Insecta,46MHS@7399|Hymenoptera	33208|Metazoa	I	7tm Odorant receptor	-	-	-	-	-	-	-	-	-	-	-	-	7tm_6
lcl|KQ435699.1_prot_KOX80653.1_831	103372.F4WWN1	0.00028	47.0	2D8WP@1|root,2TBUG@2759|Eukaryota,3975P@33154|Opisthokonta,3CBGE@33208|Metazoa,3DSRN@33213|Bilateria,428UT@6656|Arthropoda,3SXM9@50557|Insecta,46MHS@7399|Hymenoptera	33208|Metazoa	I	7tm Odorant receptor	-	-	-	-	-	-	-	-	-	-	-	-	7tm_6
lcl|KQ435700.1_prot_KOX80426.1_840	103372.F4X6Z3	5.45e-263	774.0	29CNC@1|root,2RJS7@2759|Eukaryota,38E4J@33154|Opisthokonta,3BEBU@33208|Metazoa,3D3A7@33213|Bilateria,429W4@6656|Arthropoda,3SZB3@50557|Insecta,46FI9@7399|Hymenoptera	33208|Metazoa	K	C2H2 type zinc-finger (2 copies)	TSHZ3	GO:0000122,GO:0000981,GO:0000982,GO:0001078,GO:0001227,GO:0001655,GO:0001656,GO:0001657,GO:0001701,GO:0001822,GO:0001823,GO:0002087,GO:0003002,GO:0003008,GO:0003012,GO:0003674,GO:0003682,GO:0003700,GO:0005488,GO:0005575,GO:0005622,GO:0005623,GO:0005634,GO:0005654,GO:0006355,GO:0006357,GO:0006936,GO:0006939,GO:0007275,GO:0007389,GO:0007423,GO:0007600,GO:0008150,GO:0009653,GO:0009790,GO:0009792,GO:…	-	ko:K09236	ko04391,map04391	-	-	-	ko00000,ko00001,ko03000	-	-	-	zf-C2H2_2,zf-C2H2_6
lcl|KQ435700.1_prot_KOX80435.1_849	132113.XP_003494380.1	0.0	1220.0	KOG1721@1|root,KOG1721@2759|Eukaryota,38GU8@33154|Opisthokonta,3BBQU@33208|Metazoa,3D0RB@33213|Bilateria,41X6N@6656|Arthropoda,3SKD9@50557|Insecta,46DZZ@7399|Hymenoptera	33208|Metazoa	S	zinc finger	ZNF407	GO:0000981,GO:0003674,GO:0003700,GO:0005575,GO:0005622,GO:0005623,GO:0005634,GO:0006275,GO:0006355,GO:0006357,GO:0008150,GO:0009889,GO:0009891,GO:0009893,GO:0010468,GO:0010556,GO:0010557,GO:0010564,GO:0010571,GO:0010604,GO:0019219,GO:0019222,GO:0031323,GO:0031325,GO:0031326,GO:0031328,GO:0033262,GO:0043226,GO:0043227,GO:0043229,GO:0043231,GO:0044424,GO:0044464,GO:0045740,GO:0045787,GO:0045935,GO:…	-	-	-	-	-	-	-	-	-	-	zf-C2H2,zf-H2C2_5,zf-met
lcl|KQ435700.1_prot_KOX80436.1_850	132113.XP_003494381.1	0.0	1397.0	COG0572@1|root,KOG4203@2759|Eukaryota,38H38@33154|Opisthokonta,3B9NZ@33208|Metazoa,3CTWU@33213|Bilateria,41TY9@6656|Arthropoda,3SFV2@50557|Insecta,46ECF@7399|Hymenoptera	33208|Metazoa	TZ	Armadillo/beta-catenin-like repeat	CTNNB1	GO:0000003,GO:0000122,GO:0000132,GO:0000226,GO:0000228,GO:0000278,GO:0000578,GO:0000785,GO:0000790,GO:0000791,GO:0000902,GO:0000904,GO:0001085,GO:0001102,GO:0001501,GO:0001525,GO:0001568,GO:0001569,GO:0001570,GO:0001654,GO:0001655,GO:0001656,GO:0001657,GO:0001658,GO:0001667,GO:0001700,GO:0001701,GO:0001702,GO:0001703,GO:0001704,GO:0001706,GO:0001708,GO:0001709,GO:0001711,GO:0001745,GO:0001759,GO:…	-	ko:K02105	ko04015,ko04310,ko04390,ko04510,ko04520,ko04550,ko04670,ko04916,ko04919,ko04934,ko05100,ko05130,ko05165,ko05166,ko05167,ko05200,ko05205,ko05210,ko05213,ko05215,ko05216,ko05217,ko05224,ko05225,ko05226,ko05412,ko05418,map04015,map04310,map04390,map04510,map04520,map04550,map04670,map04916,map04919,map04934,map05100,map05130,map05165,map05166,map05167,map05200,map05205,map05210,map05213,map05215,map…	M00677	-	-	ko00000,ko00001,ko00002	-	-	-	Arm
lcl|KQ435700.1_prot_KOX80437.1_851	132113.XP_003494382.1	0.0	1443.0	COG5640@1|root,KOG3577@1|root,KOG3577@2759|Eukaryota,KOG3627@2759|Eukaryota,39W29@33154|Opisthokonta,3BFUR@33208|Metazoa,3D2B0@33213|Bilateria,41TQW@6656|Arthropoda,3SIKY@50557|Insecta,46E0F@7399|Hymenoptera	33208|Metazoa	ET	SEA domain	-	-	-	-	-	-	-	-	-	-	-	-	Fz,Ldl_recept_a,SEA,Trypsin
lcl|KQ435700.1_prot_KOX80439.1_853	132113.XP_003494383.1	1.98e-133	382.0	COG0259@1|root,KOG2586@2759|Eukaryota,3A7M9@33154|Opisthokonta,3BTND@33208|Metazoa,3D9ZC@33213|Bilateria,420RD@6656|Arthropoda,3SP2B@50557|Insecta,46IUB@7399|Hymenoptera	33208|Metazoa	H	Pyridoxamine 5'-phosphate oxidase	-	GO:0003674,GO:0003824,GO:0004733,GO:0006081,GO:0006725,GO:0006732,GO:0006766,GO:0006767,GO:0006793,GO:0006796,GO:0006807,GO:0008150,GO:0008152,GO:0009058,GO:0009108,GO:0009110,GO:0009987,GO:0016491,GO:0016638,GO:0016641,GO:0017144,GO:0018130,GO:0019438,GO:0019637,GO:0034641,GO:0042364,GO:0042816,GO:0042819,GO:0042822,GO:0042823,GO:0044237,GO:0044249,GO:0044271,GO:0044281,GO:0044283,GO:0046184,GO:…	1.4.3.5	ko:K00275	ko00750,ko01100,ko01120,map00750,map01100,map01120	M00124	R00277,R00278,R01710,R01711	RC00048,RC00116	ko00000,ko00001,ko00002,ko01000	-	-	-	PNP_phzG_C,Putative_PNPOx
lcl|KQ435700.1_prot_KOX80440.1_854	132113.XP_003494384.1	0.0	2417.0	COG0458@1|root,KOG0370@2759|Eukaryota,38CAC@33154|Opisthokonta,3B9FF@33208|Metazoa,3CS9A@33213|Bilateria,41U31@6656|Arthropoda,3SJKC@50557|Insecta,46DQT@7399|Hymenoptera	33208|Metazoa	F	Carbamoyl-phosphate synthase small chain, CPSase domain	CAD	GO:0000050,GO:0000052,GO:0000166,GO:0001882,GO:0001884,GO:0002119,GO:0002134,GO:0002164,GO:0003674,GO:0003824,GO:0004070,GO:0004087,GO:0004088,GO:0004151,GO:0004672,GO:0005488,GO:0005515,GO:0005524,GO:0005575,GO:0005622,GO:0005623,GO:0005634,GO:0005654,GO:0005737,GO:0005739,GO:0005829,GO:0006082,GO:0006139,GO:0006206,GO:0006207,GO:0006213,GO:0006220,GO:0006221,GO:0006228,GO:0006464,GO:0006468,GO:…	2.1.3.2,3.5.2.3,6.3.5.5	ko:K11540	ko00240,ko00250,ko01100,map00240,map00250,map01100	M00051	R00256,R00575,R01395,R01397,R01993,R10948,R10949	RC00002,RC00010,RC00043,RC00064,RC00632,RC02750,RC02798,RC02850,RC03314	ko00000,ko00001,ko00002,ko01000,ko01002	-	-	-	Amidohydro_1,CPSase_L_D2,CPSase_L_D3,CPSase_sm_chain,GATase,MGS,OTCace,OTCace_N
lcl|KQ435700.1_prot_KOX80441.1_855	7460.GB54735-PA	0.0	1070.0	KOG3963@1|root,KOG3963@2759|Eukaryota,3A03T@33154|Opisthokonta,3BQ2Y@33208|Metazoa,3D6ZC@33213|Bilateria,41YVE@6656|Arthropoda,3SMCX@50557|Insecta,46G4H@7399|Hymenoptera	33208|Metazoa	T	Mab-21	-	-	-	-	-	-	-	-	-	-	-	-	Mab-21
lcl|KQ435700.1_prot_KOX80442.1_856	132113.XP_003494384.1	0.0	1457.0	COG0458@1|root,KOG0370@2759|Eukaryota,38CAC@33154|Opisthokonta,3B9FF@33208|Metazoa,3CS9A@33213|Bilateria,41U31@6656|Arthropoda,3SJKC@50557|Insecta,46DQT@7399|Hymenoptera	33208|Metazoa	F	Carbamoyl-phosphate synthase small chain, CPSase domain	CAD	GO:0000050,GO:0000052,GO:0000166,GO:0001882,GO:0001884,GO:0002119,GO:0002134,GO:0002164,GO:0003674,GO:0003824,GO:0004070,GO:0004087,GO:0004088,GO:0004151,GO:0004672,GO:0005488,GO:0005515,GO:0005524,GO:0005575,GO:0005622,GO:0005623,GO:0005634,GO:0005654,GO:0005737,GO:0005739,GO:0005829,GO:0006082,GO:0006139,GO:0006206,GO:0006207,GO:0006213,GO:0006220,GO:0006221,GO:0006228,GO:0006464,GO:0006468,GO:…	2.1.3.2,3.5.2.3,6.3.5.5	ko:K11540	ko00240,ko00250,ko01100,map00240,map00250,map01100	M00051	R00256,R00575,R01395,R01397,R01993,R10948,R10949	RC00002,RC00010,RC00043,RC00064,RC00632,RC02750,RC02798,RC02850,RC03314	ko00000,ko00001,ko00002,ko01000,ko01002	-	-	-	Amidohydro_1,CPSase_L_D2,CPSase_L_D3,CPSase_sm_chain,GATase,MGS,OTCace,OTCace_N
lcl|KQ435700.1_prot_KOX80443.1_857	132113.XP_003494386.1	4.55e-22	88.6	2FCK0@1|root,2TDUU@2759|Eukaryota,399EC@33154|Opisthokonta,3CDJT@33208|Metazoa,3DUXQ@33213|Bilateria,42BYD@6656|Arthropoda,3SVV8@50557|Insecta,46J6Z@7399|Hymenoptera	33208|Metazoa	-	-	-	-	-	-	-	-	-	-	-	-	-	-	-
lcl|KQ435700.1_prot_KOX80444.1_858	132113.XP_003494387.1	4.06e-115	331.0	2BVC8@1|root,2S24W@2759|Eukaryota,3A55R@33154|Opisthokonta,3BS8R@33208|Metazoa,3D8US@33213|Bilateria,41ZZN@6656|Arthropoda,3SN2T@50557|Insecta,46DWM@7399|Hymenoptera	33208|Metazoa	S	Membrane-associating domain	-	GO:0000768,GO:0005575,GO:0006949,GO:0007520,GO:0007525,GO:0007527,GO:0008150,GO:0009653,GO:0009987,GO:0014902,GO:0016020,GO:0016021,GO:0030154,GO:0031224,GO:0032502,GO:0042692,GO:0044425,GO:0048646,GO:0048856,GO:0048869,GO:0051146,GO:0061061	-	-	-	-	-	-	-	-	-	-	MARVEL
lcl|KQ435700.1_prot_KOX80445.1_859	7460.GB54732-PA	5.04e-75	228.0	KOG4788@1|root,KOG4788@2759|Eukaryota,3A4EN@33154|Opisthokonta,3BS96@33208|Metazoa,3D8N5@33213|Bilateria,41ZPD@6656|Arthropoda,3SN49@50557|Insecta,46IX0@7399|Hymenoptera	33208|Metazoa	S	Membrane-associating domain	-	GO:0002682,GO:0002684,GO:0005575,GO:0008150,GO:0008284,GO:0016020,GO:0016021,GO:0031224,GO:0035206,GO:0035208,GO:0042127,GO:0044425,GO:0048518,GO:0048522,GO:0050789,GO:0050793,GO:0050794,GO:0051239,GO:0065007	-	-	-	-	-	-	-	-	-	-	MARVEL
lcl|KQ435700.1_prot_KOX80446.1_860	132113.XP_003494390.1	1.38e-59	187.0	KOG4788@1|root,KOG4788@2759|Eukaryota,3AD7Q@33154|Opisthokonta,3BWC7@33208|Metazoa,3DCB5@33213|Bilateria,420R9@6656|Arthropoda,3SNX7@50557|Insecta,46IVV@7399|Hymenoptera	33208|Metazoa	V	Membrane-associating domain	-	GO:0005575,GO:0016020,GO:0016021,GO:0031224,GO:0044425	-	-	-	-	-	-	-	-	-	-	MARVEL
lcl|KQ435700.1_prot_KOX80447.1_861	7460.GB54731-PA	8,00E-227	670.0	KOG1587@1|root,KOG4788@1|root,KOG1587@2759|Eukaryota,KOG4788@2759|Eukaryota,38H2W@33154|Opisthokonta,3BGC3@33208|Metazoa,3CWI7@33213|Bilateria,41U46@6656|Arthropoda,3SXVN@50557|Insecta,46JXJ@7399|Hymenoptera	33208|Metazoa	Z	WD40 repeats	WDR63	GO:0003674,GO:0005488,GO:0005515,GO:0005575,GO:0005622,GO:0005623,GO:0005856,GO:0005875,GO:0006928,GO:0007017,GO:0007018,GO:0008150,GO:0009987,GO:0015630,GO:0030286,GO:0032991,GO:0043226,GO:0043228,GO:0043229,GO:0043232,GO:0044422,GO:0044424,GO:0044430,GO:0044446,GO:0044464,GO:0045503,GO:0045504,GO:1902494	-	ko:K17770	-	-	-	-	ko00000,ko02000,ko03029	3.A.8.1	-	-	-
lcl|KQ435700.1_prot_KOX80448.1_862	7460.GB54779-PA	2.92e-162	460.0	KOG0849@1|root,KOG0849@2759|Eukaryota,39AXI@33154|Opisthokonta,3BA3P@33208|Metazoa,3CWY0@33213|Bilateria,41XAK@6656|Arthropoda,3SJMX@50557|Insecta,46KVA@7399|Hymenoptera	33208|Metazoa	K	PDZ domain	SDCBP	GO:0000323,GO:0001558,GO:0001664,GO:0001775,GO:0001932,GO:0001934,GO:0002090,GO:0002091,GO:0002252,GO:0002263,GO:0002274,GO:0002275,GO:0002283,GO:0002366,GO:0002376,GO:0002443,GO:0002444,GO:0002446,GO:0003674,GO:0005102,GO:0005109,GO:0005126,GO:0005137,GO:0005488,GO:0005515,GO:0005543,GO:0005546,GO:0005575,GO:0005576,GO:0005615,GO:0005622,GO:0005623,GO:0005634,GO:0005635,GO:0005654,GO:0005737,GO:…	-	ko:K17254	-	-	-	-	ko00000,ko04147	-	-	-	PDZ
lcl|KQ435700.1_prot_KOX80449.1_863	132113.XP_003494393.1	0.0	2121.0	KOG1953@1|root,KOG1953@2759|Eukaryota,38DAT@33154|Opisthokonta,3BATY@33208|Metazoa,3D04P@33213|Bilateria,41Y6Y@6656|Arthropoda,3SJ3W@50557|Insecta,46HNA@7399|Hymenoptera	33208|Metazoa	U	Transport protein Trs120 or TRAPPC9, TRAPP II complex subunit	TRAPPC9	GO:0000003,GO:0000212,GO:0000226,GO:0000280,GO:0000910,GO:0000916,GO:0003674,GO:0005085,GO:0005088,GO:0005488,GO:0005515,GO:0005575,GO:0005622,GO:0005623,GO:0005737,GO:0005794,GO:0005802,GO:0005829,GO:0006355,GO:0006810,GO:0006888,GO:0006891,GO:0006900,GO:0006901,GO:0006903,GO:0006996,GO:0007010,GO:0007017,GO:0007049,GO:0007051,GO:0007110,GO:0007111,GO:0007112,GO:0007140,GO:0007275,GO:0007276,GO:…	-	ko:K20306	-	-	-	-	ko00000,ko04131	-	-	-	TRAPPC9-Trs120
lcl|KQ435700.1_prot_KOX80450.1_864	132113.XP_003485090.1	0.0	1045.0	COG0507@1|root,KOG0987@2759|Eukaryota,38G42@33154|Opisthokonta,3BASM@33208|Metazoa,3CY11@33213|Bilateria,41VWR@6656|Arthropoda,3SJIM@50557|Insecta,46GCV@7399|Hymenoptera	33208|Metazoa	L	DNA-dependent ATPase and 5'-3' DNA helicase required for the maintenance of both mitochondrial and nuclear genome stability	PIF1	GO:0000002,GO:0000166,GO:0000228,GO:0000287,GO:0000781,GO:0000784,GO:0003674,GO:0003676,GO:0003677,GO:0003678,GO:0003824,GO:0004003,GO:0004386,GO:0004857,GO:0005488,GO:0005524,GO:0005575,GO:0005622,GO:0005623,GO:0005634,GO:0005657,GO:0005694,GO:0005737,GO:0005739,GO:0006139,GO:0006259,GO:0006260,GO:0006725,GO:0006807,GO:0006996,GO:0007005,GO:0008026,GO:0008094,GO:0008144,GO:0008150,GO:0008152,GO:…	3.6.4.12	ko:K15255	-	-	-	-	ko00000,ko01000,ko03029,ko03032	-	-	-	Herpes_Helicase,PIF1
lcl|KQ435700.1_prot_KOX80451.1_865	132113.XP_003494394.1	0.0	1182.0	KOG0379@1|root,KOG0379@2759|Eukaryota,39U3E@33154|Opisthokonta,3BNR9@33208|Metazoa,3D02V@33213|Bilateria,41XSP@6656|Arthropoda,3SKQV@50557|Insecta,46F9B@7399|Hymenoptera	33208|Metazoa	S	Kelch motif	-	-	-	-	-	-	-	-	-	-	-	-	Kelch_1,Kelch_3,Kelch_4,Kelch_5,Kelch_6
lcl|KQ435700.1_prot_KOX80452.1_866	7460.GB54782-PA	8.34e-112	333.0	2E5CX@1|root,2SC6U@2759|Eukaryota,3ADMP@33154|Opisthokonta,3BVYA@33208|Metazoa,3DCGI@33213|Bilateria,421NM@6656|Arthropoda	33208|Metazoa	-	-	-	-	-	-	-	-	-	-	-	-	-	-	-
lcl|KQ435700.1_prot_KOX80453.1_867	132113.XP_003494396.1	0.0	950.0	COG0477@1|root,KOG3574@2759|Eukaryota,38C8A@33154|Opisthokonta,3BD8W@33208|Metazoa,3CS8K@33213|Bilateria,41WB0@6656|Arthropoda,3SKHH@50557|Insecta,46HJ4@7399|Hymenoptera	33208|Metazoa	P	Acetyl-coenzyme A transporter 1	SLC33A1	GO:0000139,GO:0000295,GO:0003674,GO:0005215,GO:0005346,GO:0005575,GO:0005622,GO:0005623,GO:0005737,GO:0005783,GO:0005789,GO:0005794,GO:0005886,GO:0005887,GO:0006355,GO:0006357,GO:0006810,GO:0006811,GO:0006812,GO:0006820,GO:0006862,GO:0007154,GO:0007165,GO:0007166,GO:0007167,GO:0007178,GO:0007275,GO:0007399,GO:0007417,GO:0008150,GO:0008324,GO:0008509,GO:0008514,GO:0008521,GO:0009719,GO:0009889,GO:…	-	ko:K03372	ko00604,ko01100,map00604,map01100	-	-	-	ko00000,ko00001,ko01000,ko02000	2.A.1.25	-	-	Acatn
lcl|KQ435700.1_prot_KOX80454.1_868	132113.XP_003494398.1	0.0	1161.0	COG0531@1|root,KOG1286@2759|Eukaryota,38BM3@33154|Opisthokonta,3BA2V@33208|Metazoa,3CVWA@33213|Bilateria,41UJH@6656|Arthropoda,3SFNR@50557|Insecta,46I14@7399|Hymenoptera	33208|Metazoa	E	C-terminus of AA_permease	-	GO:0003333,GO:0003674,GO:0005215,GO:0005342,GO:0006810,GO:0006811,GO:0006820,GO:0006865,GO:0008150,GO:0008509,GO:0008514,GO:0015075,GO:0015171,GO:0015318,GO:0015711,GO:0015849,GO:0022857,GO:0034220,GO:0046942,GO:0046943,GO:0051179,GO:0051234,GO:0055085,GO:0071702,GO:0071705,GO:0098656,GO:1903825,GO:1905039	-	ko:K12796,ko:K13866	ko04621,map04621	-	-	-	ko00000,ko00001,ko02000	2.A.3.3	-	-	AA_permease_2,AA_permease_C
lcl|KQ435700.1_prot_KOX80455.1_869	132113.XP_003494399.1	0.0	1402.0	COG0513@1|root,KOG0339@2759|Eukaryota,38FER@33154|Opisthokonta,3BCBP@33208|Metazoa,3CW5F@33213|Bilateria,41YBK@6656|Arthropoda,3SK43@50557|Insecta,46EYI@7399|Hymenoptera	33208|Metazoa	A	DEAD-like helicases superfamily	DDX42	GO:0000375,GO:0000377,GO:0000398,GO:0003674,GO:0003724,GO:0003824,GO:0004004,GO:0004386,GO:0005575,GO:0005622,GO:0005623,GO:0005634,GO:0005654,GO:0005730,GO:0005737,GO:0005829,GO:0006139,GO:0006396,GO:0006397,GO:0006725,GO:0006807,GO:0008026,GO:0008104,GO:0008150,GO:0008152,GO:0008186,GO:0008380,GO:0009987,GO:0010467,GO:0010501,GO:0010941,GO:0015030,GO:0016070,GO:0016071,GO:0016462,GO:0016604,GO:…	3.6.4.13	ko:K12835	ko03040,map03040	M00352	-	-	ko00000,ko00001,ko00002,ko01000,ko03041	-	-	-	DEAD,Helicase_C
lcl|KQ435700.1_prot_KOX80456.1_870	132113.XP_003494400.1	0.0	1748.0	KOG0032@1|root,KOG0032@2759|Eukaryota,39XME@33154|Opisthokonta,3BM3X@33208|Metazoa,3CU44@33213|Bilateria,41UIF@6656|Arthropoda,3SIA3@50557|Insecta,46DPZ@7399|Hymenoptera	33208|Metazoa	T	Serine/Threonine protein kinases, catalytic domain	-	-	2.7.11.1	ko:K08804	-	-	-	-	ko00000,ko01000,ko01001	-	-	-	Pkinase
lcl|KQ435700.1_prot_KOX80457.1_871	132113.XP_003494401.1	0.0	1008.0	KOG0032@1|root,KOG0032@2759|Eukaryota,38W55@33154|Opisthokonta,3B9G2@33208|Metazoa,3CXJU@33213|Bilateria,41W19@6656|Arthropoda,3SFKA@50557|Insecta,46GDT@7399|Hymenoptera	33208|Metazoa	T	Protein kinase domain	STK17B	GO:0000166,GO:0003674,GO:0003824,GO:0004672,GO:0004674,GO:0005488,GO:0005524,GO:0005575,GO:0005622,GO:0005623,GO:0005634,GO:0005654,GO:0005856,GO:0005886,GO:0006464,GO:0006468,GO:0006793,GO:0006796,GO:0006807,GO:0006915,GO:0007154,GO:0007165,GO:0008144,GO:0008150,GO:0008152,GO:0008219,GO:0009987,GO:0010941,GO:0010942,GO:0012501,GO:0015629,GO:0016020,GO:0016301,GO:0016310,GO:0016604,GO:0016607,GO:…	2.7.11.1	ko:K08804	-	-	-	-	ko00000,ko01000,ko01001	-	-	-	Pkinase
lcl|KQ435700.1_prot_KOX80459.1_873	132113.XP_003494401.1	4,00E-19	92.4	KOG0032@1|root,KOG0032@2759|Eukaryota,38W55@33154|Opisthokonta,3B9G2@33208|Metazoa,3CXJU@33213|Bilateria,41W19@6656|Arthropoda,3SFKA@50557|Insecta,46GDT@7399|Hymenoptera	33208|Metazoa	T	Protein kinase domain	STK17B	GO:0000166,GO:0003674,GO:0003824,GO:0004672,GO:0004674,GO:0005488,GO:0005524,GO:0005575,GO:0005622,GO:0005623,GO:0005634,GO:0005654,GO:0005856,GO:0005886,GO:0006464,GO:0006468,GO:0006793,GO:0006796,GO:0006807,GO:0006915,GO:0007154,GO:0007165,GO:0008144,GO:0008150,GO:0008152,GO:0008219,GO:0009987,GO:0010941,GO:0010942,GO:0012501,GO:0015629,GO:0016020,GO:0016301,GO:0016310,GO:0016604,GO:0016607,GO:…	2.7.11.1	ko:K08804	-	-	-	-	ko00000,ko01000,ko01001	-	-	-	Pkinase
lcl|KQ435700.1_prot_KOX80460.1_874	7460.GB54787-PA	1.37e-123	360.0	2FE76@1|root,2TFHC@2759|Eukaryota,39B4K@33154|Opisthokonta,3CF6W@33208|Metazoa,3DWKF@33213|Bilateria,426MG@6656|Arthropoda,3SWC4@50557|Insecta,46K3U@7399|Hymenoptera	33208|Metazoa	-	-	-	-	-	-	-	-	-	-	-	-	-	-	-
lcl|KQ435700.1_prot_KOX80461.1_875	132113.XP_003494484.1	1.43e-192	542.0	COG0039@1|root,KOG1494@2759|Eukaryota,38EX2@33154|Opisthokonta,3BHCA@33208|Metazoa,3D186@33213|Bilateria,41U9W@6656|Arthropoda,3SFUI@50557|Insecta,46KDC@7399|Hymenoptera	33208|Metazoa	C	lactate/malate dehydrogenase, NAD binding domain	-	-	1.1.1.37	ko:K00026	ko00020,ko00270,ko00620,ko00630,ko00710,ko01100,ko01110,ko01120,ko01130,ko01200,map00020,map00270,map00620,map00630,map00710,map01100,map01110,map01120,map01130,map01200	M00009,M00011,M00012,M00168,M00171	R00342,R07136	RC00031	ko00000,ko00001,ko00002,ko01000	-	-	-	Ldh_1_C,Ldh_1_N
lcl|KQ435700.1_prot_KOX80462.1_876	132113.XP_003494485.1	1.11e-114	333.0	COG5274@1|root,KOG0537@2759|Eukaryota,38R64@33154|Opisthokonta,3B9SN@33208|Metazoa,3CV6M@33213|Bilateria,41ZZY@6656|Arthropoda,3SMS4@50557|Insecta,46J36@7399|Hymenoptera	33208|Metazoa	C	Cytochrome b5	CYB5D1	GO:0007154,GO:0007267,GO:0008150,GO:0009987,GO:0023052,GO:0030154,GO:0032502,GO:0045165,GO:0045168,GO:0046331,GO:0048869	-	-	-	-	-	-	-	-	-	-	Cyt-b5
lcl|KQ435700.1_prot_KOX80463.1_877	132113.XP_003494403.1	0.0	1415.0	COG0519@1|root,KOG1622@2759|Eukaryota,38DHS@33154|Opisthokonta,3BDTV@33208|Metazoa,3CW4N@33213|Bilateria,41TJK@6656|Arthropoda,3SJCG@50557|Insecta,46GX7@7399|Hymenoptera	33208|Metazoa	F	GMP synthase C terminal domain	GMPS	GO:0000902,GO:0000904,GO:0001101,GO:0003674,GO:0003824,GO:0003921,GO:0003922,GO:0005488,GO:0005515,GO:0005575,GO:0005622,GO:0005623,GO:0005694,GO:0005700,GO:0005737,GO:0005829,GO:0006139,GO:0006144,GO:0006163,GO:0006164,GO:0006177,GO:0006325,GO:0006464,GO:0006508,GO:0006725,GO:0006753,GO:0006793,GO:0006796,GO:0006807,GO:0006928,GO:0006935,GO:0006996,GO:0007275,GO:0007399,GO:0007409,GO:0007411,GO:…	6.3.5.2	ko:K01951	ko00230,ko00983,ko01100,map00230,map00983,map01100	M00050	R01230,R01231,R08244	RC00010,RC00204	ko00000,ko00001,ko00002,ko01000,ko01002	-	-	-	GATase,GMP_synt_C,NAD_synthase
lcl|KQ435700.1_prot_KOX80464.1_878	132113.XP_003494404.1	0.0	1712.0	COG0389@1|root,KOG2093@2759|Eukaryota,395E4@33154|Opisthokonta,3BF32@33208|Metazoa,3CWVQ@33213|Bilateria,41XG0@6656|Arthropoda,3SH6M@50557|Insecta,46JGE@7399|Hymenoptera	33208|Metazoa	L	Deoxycytidyl transferase involved in DNA repair. Transfers a dCMP residue from dCTP to the 3'-end of a DNA primer in a template-dependent reaction. May assist in the first step in the bypass of abasic lesions by the insertion of a nucleotide opposite the lesion. Required for normal induction of mutations by physical and chemical agents	REV1	GO:0000018,GO:0000731,GO:0002200,GO:0002206,GO:0002376,GO:0002377,GO:0002440,GO:0002520,GO:0002565,GO:0003674,GO:0003676,GO:0003677,GO:0003684,GO:0003824,GO:0005488,GO:0005575,GO:0005622,GO:0005623,GO:0005634,GO:0005654,GO:0005657,GO:0005694,GO:0006139,GO:0006259,GO:0006260,GO:0006281,GO:0006282,GO:0006301,GO:0006302,GO:0006310,GO:0006725,GO:0006807,GO:0006950,GO:0006974,GO:0007275,GO:0008150,GO:…	-	ko:K03515	ko03460,map03460	-	-	-	ko00000,ko00001,ko01000,ko03400	-	-	-	BRCT_2,DUF4414,IMS,IMS_C,IMS_HHH,REV1_C
lcl|KQ435700.1_prot_KOX80465.1_879	132113.XP_003494486.1	1.64e-179	502.0	KOG0759@1|root,KOG0759@2759|Eukaryota,38GP4@33154|Opisthokonta,3BDF9@33208|Metazoa,3CS0D@33213|Bilateria,41UVF@6656|Arthropoda,3SG2N@50557|Insecta,46DSN@7399|Hymenoptera	33208|Metazoa	C	Mitochondrial carrier protein	SLC25A11	GO:0003674,GO:0005215,GO:0005310,GO:0005342,GO:0005575,GO:0005622,GO:0005623,GO:0005737,GO:0005739,GO:0005740,GO:0005743,GO:0005886,GO:0005887,GO:0005975,GO:0005996,GO:0006006,GO:0006094,GO:0006810,GO:0006811,GO:0006820,GO:0006835,GO:0006839,GO:0008150,GO:0008152,GO:0008509,GO:0008514,GO:0009058,GO:0015075,GO:0015140,GO:0015291,GO:0015297,GO:0015301,GO:0015318,GO:0015367,GO:0015556,GO:0015711,GO:…	-	ko:K15104	-	-	-	-	ko00000,ko02000	2.A.29.2.1,2.A.29.2.9	-	-	Mito_carr
lcl|KQ435700.1_prot_KOX80466.1_880	132113.XP_003494407.1	0.0	956.0	KOG4356@1|root,KOG4356@2759|Eukaryota,38HR9@33154|Opisthokonta,3BBM0@33208|Metazoa,3CUPJ@33213|Bilateria,41VZH@6656|Arthropoda,3SJXB@50557|Insecta,46GTX@7399|Hymenoptera	33208|Metazoa	Z	Required for cytoplasmic pre-assembly of axonemal dyneins, thereby playing a central role in motility in cilia and flagella. Involved in pre-assembly of dynein arm complexes in the cytoplasm before intraflagellar transport loads them for the ciliary compartment	DNAAF2	GO:0000226,GO:0001101,GO:0001539,GO:0001578,GO:0003674,GO:0005488,GO:0005515,GO:0005575,GO:0005622,GO:0005623,GO:0005737,GO:0005815,GO:0005829,GO:0005856,GO:0005929,GO:0006928,GO:0006996,GO:0007010,GO:0007017,GO:0008150,GO:0008157,GO:0009987,GO:0010033,GO:0015630,GO:0016043,GO:0019899,GO:0019902,GO:0019903,GO:0022607,GO:0030030,GO:0030031,GO:0032526,GO:0033993,GO:0034622,GO:0035082,GO:0036064,GO:…	-	ko:K19751	-	-	-	-	ko00000,ko04812	-	-	-	PIH1
[truncated: 9,733 more rows]
