# Supplementary material for: Insights into miRNAs of the Stingless Bee Melipona quadrifasciata
Source: Noncoding RNA. 2025 Jun 19;11(3):48. doi: 10.3390/ncrna11030048 (PMC12196327; doi:10.3390/ncrna11030048)
Supplement: Supplementary file 1 [file ncrna-11-00048-s001.zip › Supplementary File 3- Target Genes and Gene Ontology.xlsx]

## Sheet: Target Genes
Supplementary File 3: miRNAs predicted target genes and gene ontology analysis.
go_id	gene_id
GO:0003674	WN51_00143
GO:0003824	WN51_00143
GO:0003954	WN51_00143
GO:0005575	WN51_00143
GO:0005622	WN51_00143
GO:0005623	WN51_00143
GO:0005737	WN51_00143
GO:0005739	WN51_00143
GO:0005740	WN51_00143
GO:0005743	WN51_00143
GO:0005746	WN51_00143
GO:0005747	WN51_00143
GO:0006091	WN51_00143
GO:0006119	WN51_00143
GO:0006120	WN51_00143
GO:0006139	WN51_00143
GO:0006163	WN51_00143
GO:0006725	WN51_00143
GO:0006753	WN51_00143
GO:0006793	WN51_00143
GO:0006796	WN51_00143
GO:0006807	WN51_00143
GO:0006996	WN51_00143
GO:0007005	WN51_00143
GO:0008137	WN51_00143
GO:0008150	WN51_00143
GO:0008152	WN51_00143
GO:0009117	WN51_00143
GO:0009123	WN51_00143
GO:0009126	WN51_00143
GO:0009141	WN51_00143
GO:0009144	WN51_00143
GO:0009150	WN51_00143
GO:0009161	WN51_00143
GO:0009167	WN51_00143
GO:0009199	WN51_00143
GO:0009205	WN51_00143
GO:0009259	WN51_00143
GO:0009987	WN51_00143
GO:0010257	WN51_00143
GO:0015980	WN51_00143
GO:0016020	WN51_00143
GO:0016043	WN51_00143
GO:0016310	WN51_00143
GO:0016491	WN51_00143
GO:0016651	WN51_00143
GO:0016655	WN51_00143
GO:0017144	WN51_00143
GO:0019637	WN51_00143
GO:0019693	WN51_00143
GO:0019866	WN51_00143
GO:0022607	WN51_00143
GO:0022900	WN51_00143
GO:0022904	WN51_00143
GO:0030964	WN51_00143
GO:0031090	WN51_00143
GO:0031966	WN51_00143
GO:0031967	WN51_00143
GO:0031975	WN51_00143
GO:0032981	WN51_00143
GO:0032991	WN51_00143
GO:0033108	WN51_00143
GO:0034622	WN51_00143
GO:0034641	WN51_00143
GO:0042773	WN51_00143
GO:0042775	WN51_00143
GO:0043226	WN51_00143
GO:0043227	WN51_00143
GO:0043229	WN51_00143
GO:0043231	WN51_00143
GO:0043933	WN51_00143
GO:0044085	WN51_00143
GO:0044237	WN51_00143
GO:0044238	WN51_00143
GO:0044281	WN51_00143
GO:0044422	WN51_00143
GO:0044424	WN51_00143
GO:0044425	WN51_00143
GO:0044429	WN51_00143
GO:0044444	WN51_00143
GO:0044446	WN51_00143
GO:0044455	WN51_00143
GO:0044464	WN51_00143
GO:0045271	WN51_00143
GO:0045333	WN51_00143
GO:0046034	WN51_00143
GO:0046483	WN51_00143
GO:0050136	WN51_00143
GO:0055086	WN51_00143
GO:0055114	WN51_00143
GO:0065003	WN51_00143
GO:0070469	WN51_00143
GO:0071704	WN51_00143
GO:0071840	WN51_00143
GO:0072521	WN51_00143
GO:0098796	WN51_00143
GO:0098798	WN51_00143
GO:0098800	WN51_00143
GO:0098803	WN51_00143
GO:1901135	WN51_00143
GO:1901360	WN51_00143
GO:1901564	WN51_00143
GO:1902494	WN51_00143
GO:1990204	WN51_00143
GO:0000003	WN51_00202
GO:0000082	WN51_00202
GO:0000166	WN51_00202
GO:0000278	WN51_00202
GO:0000578	WN51_00202
GO:0001525	WN51_00202
GO:0001568	WN51_00202
GO:0001569	WN51_00202
GO:0001654	WN51_00202
GO:0001655	WN51_00202
GO:0001667	WN51_00202
GO:0001701	WN51_00202
GO:0001702	WN51_00202
GO:0001704	WN51_00202
GO:0001707	WN51_00202
GO:0001745	WN51_00202
GO:0001755	WN51_00202
GO:0001763	WN51_00202
GO:0001775	WN51_00202
GO:0001837	WN51_00202
GO:0001932	WN51_00202
GO:0001934	WN51_00202
GO:0001944	WN51_00202
GO:0002009	WN51_00202
GO:0002064	WN51_00202
GO:0002065	WN51_00202
GO:0002066	WN51_00202
GO:0002165	WN51_00202
GO:0002526	WN51_00202
GO:0003002	WN51_00202
GO:0003006	WN51_00202
GO:0003007	WN51_00202
GO:0003143	WN51_00202
GO:0003157	WN51_00202
GO:0003158	WN51_00202
GO:0003170	WN51_00202
GO:0003171	WN51_00202
GO:0003174	WN51_00202
GO:0003179	WN51_00202
GO:0003181	WN51_00202
GO:0003183	WN51_00202
GO:0003197	WN51_00202
GO:0003203	WN51_00202
GO:0003205	WN51_00202
GO:0003206	WN51_00202
GO:0003209	WN51_00202
GO:0003230	WN51_00202
GO:0003231	WN51_00202
GO:0003274	WN51_00202
GO:0003279	WN51_00202
GO:0003281	WN51_00202
GO:0003283	WN51_00202
GO:0003284	WN51_00202
GO:0003289	WN51_00202
GO:0003348	WN51_00202
GO:0003674	WN51_00202
GO:0003824	WN51_00202
GO:0004672	WN51_00202
GO:0004674	WN51_00202
GO:0004675	WN51_00202
GO:0004888	WN51_00202
GO:0005024	WN51_00202
GO:0005025	WN51_00202
GO:0005488	WN51_00202
GO:0005515	WN51_00202
GO:0005524	WN51_00202
GO:0005575	WN51_00202
GO:0005623	WN51_00202
GO:0005886	WN51_00202
GO:0005887	WN51_00202
GO:0006355	WN51_00202
GO:0006357	WN51_00202
GO:0006464	WN51_00202
GO:0006468	WN51_00202
GO:0006793	WN51_00202
GO:0006796	WN51_00202
GO:0006807	WN51_00202
GO:0006810	WN51_00202
GO:0006928	WN51_00202
GO:0006950	WN51_00202
GO:0006952	WN51_00202
GO:0006954	WN51_00202
GO:0006996	WN51_00202
GO:0007010	WN51_00202
GO:0007015	WN51_00202
GO:0007049	WN51_00202
GO:0007154	WN51_00202
GO:0007155	WN51_00202
GO:0007165	WN51_00202
GO:0007166	WN51_00202
GO:0007167	WN51_00202
GO:0007178	WN51_00202
GO:0007179	WN51_00202
GO:0007275	WN51_00202
GO:0007276	WN51_00202
GO:0007281	WN51_00202
GO:0007292	WN51_00202
GO:0007300	WN51_00202
GO:0007304	WN51_00202
GO:0007350	WN51_00202
GO:0007351	WN51_00202
GO:0007368	WN51_00202
GO:0007369	WN51_00202
GO:0007389	WN51_00202
GO:0007423	WN51_00202
GO:0007444	WN51_00202
GO:0007447	WN51_00202
GO:0007448	WN51_00202
GO:0007472	WN51_00202
GO:0007476	WN51_00202
GO:0007498	WN51_00202
GO:0007507	WN51_00202
GO:0007552	WN51_00202
GO:0007560	WN51_00202
GO:0008101	WN51_00202
GO:0008144	WN51_00202
GO:0008150	WN51_00202
GO:0008152	WN51_00202
GO:0008358	WN51_00202
GO:0008582	WN51_00202
GO:0008595	WN51_00202
GO:0009653	WN51_00202
GO:0009719	WN51_00202
GO:0009725	WN51_00202
GO:0009790	WN51_00202
GO:0009791	WN51_00202
GO:0009792	WN51_00202
GO:0009798	WN51_00202
GO:0009799	WN51_00202
GO:0009855	WN51_00202
GO:0009880	WN51_00202
GO:0009886	WN51_00202
GO:0009887	WN51_00202
GO:0009888	WN51_00202
GO:0009889	WN51_00202
GO:0009891	WN51_00202
GO:0009893	WN51_00202
GO:0009948	WN51_00202
GO:0009952	WN51_00202
GO:0009953	WN51_00202
GO:0009966	WN51_00202
GO:0009967	WN51_00202
GO:0009968	WN51_00202
GO:0009987	WN51_00202
GO:0010033	WN51_00202
GO:0010468	WN51_00202
GO:0010556	WN51_00202
GO:0010557	WN51_00202
GO:0010562	WN51_00202
GO:0010604	WN51_00202
GO:0010628	WN51_00202
GO:0010646	WN51_00202
GO:0010647	WN51_00202
GO:0010648	WN51_00202
GO:0010692	WN51_00202
GO:0010694	WN51_00202
GO:0010717	WN51_00202
GO:0010718	WN51_00202
GO:0010862	WN51_00202
GO:0010921	WN51_00202
GO:0010922	WN51_00202
GO:0010941	WN51_00202
GO:0014031	WN51_00202
GO:0014032	WN51_00202
GO:0014033	WN51_00202
GO:0014070	WN51_00202
GO:0014706	WN51_00202
GO:0016020	WN51_00202
GO:0016021	WN51_00202
GO:0016043	WN51_00202
GO:0016202	WN51_00202
GO:0016301	WN51_00202
GO:0016310	WN51_00202
GO:0016361	WN51_00202
GO:0016477	WN51_00202
GO:0016740	WN51_00202
GO:0016772	WN51_00202
GO:0016773	WN51_00202
GO:0017002	WN51_00202
GO:0017015	WN51_00202
GO:0017046	WN51_00202
GO:0017076	WN51_00202
GO:0017145	WN51_00202
GO:0018107	WN51_00202
GO:0018193	WN51_00202
GO:0018210	WN51_00202
GO:0019199	WN51_00202
GO:0019219	WN51_00202
GO:0019220	WN51_00202
GO:0019222	WN51_00202
GO:0019538	WN51_00202
GO:0019827	WN51_00202
GO:0019838	WN51_00202
GO:0019953	WN51_00202
GO:0019955	WN51_00202
GO:0022402	WN51_00202
GO:0022412	WN51_00202
GO:0022414	WN51_00202
GO:0022603	WN51_00202
GO:0022610	WN51_00202
GO:0023051	WN51_00202
GO:0023052	WN51_00202
GO:0023056	WN51_00202
GO:0023057	WN51_00202
GO:0030029	WN51_00202
GO:0030036	WN51_00202
GO:0030154	WN51_00202
GO:0030278	WN51_00202
GO:0030334	WN51_00202
GO:0030335	WN51_00202
GO:0030500	WN51_00202
GO:0030501	WN51_00202
GO:0030509	WN51_00202
GO:0030510	WN51_00202
GO:0030512	WN51_00202
GO:0030513	WN51_00202
GO:0030514	WN51_00202
GO:0030554	WN51_00202
GO:0030703	WN51_00202
GO:0030707	WN51_00202
GO:0030718	WN51_00202
GO:0030855	WN51_00202
GO:0031224	WN51_00202
GO:0031226	WN51_00202
GO:0031323	WN51_00202
GO:0031325	WN51_00202
GO:0031326	WN51_00202
GO:0031328	WN51_00202
GO:0031399	WN51_00202
GO:0031401	WN51_00202
GO:0031960	WN51_00202
GO:0032268	WN51_00202
GO:0032270	WN51_00202
GO:0032501	WN51_00202
GO:0032502	WN51_00202
GO:0032504	WN51_00202
GO:0032553	WN51_00202
GO:0032555	WN51_00202
GO:0032559	WN51_00202
GO:0032870	WN51_00202
GO:0032879	WN51_00202
GO:0032924	WN51_00202
GO:0032925	WN51_00202
GO:0032926	WN51_00202
GO:0032991	WN51_00202
GO:0033218	WN51_00202
GO:0033993	WN51_00202
GO:0035050	WN51_00202
GO:0035051	WN51_00202
GO:0035107	WN51_00202
GO:0035114	WN51_00202
GO:0035120	WN51_00202
GO:0035220	WN51_00202
GO:0035222	WN51_00202
GO:0035239	WN51_00202
GO:0035282	WN51_00202
GO:0035295	WN51_00202
GO:0035303	WN51_00202
GO:0035306	WN51_00202
GO:0035556	WN51_00202
GO:0035639	WN51_00202
GO:0036094	WN51_00202
GO:0036211	WN51_00202
GO:0038023	WN51_00202
GO:0040008	WN51_00202
GO:0040011	WN51_00202
GO:0040012	WN51_00202
GO:0040017	WN51_00202
GO:0042078	WN51_00202
GO:0042118	WN51_00202
GO:0042221	WN51_00202
GO:0042277	WN51_00202
GO:0042325	WN51_00202
GO:0042327	WN51_00202
GO:0042562	WN51_00202
GO:0042692	WN51_00202
GO:0042693	WN51_00202
GO:0042802	WN51_00202
GO:0042803	WN51_00202
GO:0042981	WN51_00202
GO:0043009	WN51_00202
GO:0043066	WN51_00202
GO:0043067	WN51_00202
GO:0043069	WN51_00202
GO:0043085	WN51_00202
GO:0043167	WN51_00202
GO:0043168	WN51_00202
GO:0043170	WN51_00202
GO:0043235	WN51_00202
GO:0043412	WN51_00202
GO:0044087	WN51_00202
GO:0044089	WN51_00202
GO:0044093	WN51_00202
GO:0044237	WN51_00202
GO:0044238	WN51_00202
GO:0044260	WN51_00202
GO:0044267	WN51_00202
GO:0044425	WN51_00202
GO:0044459	WN51_00202
GO:0044464	WN51_00202
GO:0044703	WN51_00202
GO:0044770	WN51_00202
GO:0044772	WN51_00202
GO:0044843	WN51_00202
GO:0044877	WN51_00202
GO:0045165	WN51_00202
GO:0045177	WN51_00202
GO:0045446	WN51_00202
GO:0045595	WN51_00202
GO:0045597	WN51_00202
GO:0045667	WN51_00202
GO:0045669	WN51_00202
GO:0045778	WN51_00202
GO:0045887	WN51_00202
GO:0045893	WN51_00202
GO:0045927	WN51_00202
GO:0045935	WN51_00202
GO:0045937	WN51_00202
GO:0045944	WN51_00202
GO:0046332	WN51_00202
GO:0046983	WN51_00202
GO:0048179	WN51_00202
GO:0048185	WN51_00202
GO:0048332	WN51_00202
GO:0048468	WN51_00202
GO:0048477	WN51_00202
GO:0048513	WN51_00202
GO:0048514	WN51_00202
GO:0048518	WN51_00202
GO:0048519	WN51_00202
GO:0048522	WN51_00202
GO:0048523	WN51_00202
GO:0048545	WN51_00202
GO:0048562	WN51_00202
GO:0048563	WN51_00202
GO:0048568	WN51_00202
GO:0048569	WN51_00202
GO:0048583	WN51_00202
GO:0048584	WN51_00202
GO:0048585	WN51_00202
GO:0048592	WN51_00202
GO:0048598	WN51_00202
GO:0048609	WN51_00202
GO:0048634	WN51_00202
GO:0048638	WN51_00202
GO:0048639	WN51_00202
GO:0048641	WN51_00202
GO:0048646	WN51_00202
GO:0048707	WN51_00202
GO:0048729	WN51_00202
GO:0048731	WN51_00202
GO:0048736	WN51_00202
GO:0048737	WN51_00202
GO:0048738	WN51_00202
GO:0048749	WN51_00202
GO:0048754	WN51_00202
GO:0048762	WN51_00202
GO:0048856	WN51_00202
GO:0048863	WN51_00202
GO:0048864	WN51_00202
GO:0048869	WN51_00202
GO:0048870	WN51_00202
GO:0050431	WN51_00202
GO:0050789	WN51_00202
GO:0050790	WN51_00202
GO:0050793	WN51_00202
GO:0050794	WN51_00202
GO:0050803	WN51_00202
GO:0050807	WN51_00202
GO:0050896	WN51_00202
GO:0051094	WN51_00202
GO:0051128	WN51_00202
GO:0051130	WN51_00202
GO:0051145	WN51_00202
GO:0051146	WN51_00202
GO:0051171	WN51_00202
GO:0051173	WN51_00202
GO:0051174	WN51_00202
GO:0051179	WN51_00202
GO:0051234	WN51_00202
GO:0051239	WN51_00202
GO:0051240	WN51_00202
GO:0051246	WN51_00202
GO:0051247	WN51_00202
GO:0051252	WN51_00202
GO:0051254	WN51_00202
GO:0051270	WN51_00202
GO:0051272	WN51_00202
GO:0051301	WN51_00202
GO:0051336	WN51_00202
GO:0051345	WN51_00202
GO:0051384	WN51_00202
GO:0051674	WN51_00202
GO:0051704	WN51_00202
GO:0051716	WN51_00202
GO:0051960	WN51_00202
GO:0051962	WN51_00202
GO:0051963	WN51_00202
GO:0051965	WN51_00202
GO:0055007	WN51_00202
GO:0060037	WN51_00202
GO:0060089	WN51_00202
GO:0060255	WN51_00202
GO:0060317	WN51_00202
GO:0060389	WN51_00202
GO:0060393	WN51_00202
GO:0060411	WN51_00202
GO:0060412	WN51_00202
GO:0060413	WN51_00202
GO:0060429	WN51_00202
GO:0060485	WN51_00202
GO:0060537	WN51_00202
GO:0060548	WN51_00202
GO:0060562	WN51_00202
GO:0060839	WN51_00202
GO:0060911	WN51_00202
GO:0060923	WN51_00202
GO:0060956	WN51_00202
GO:0060957	WN51_00202
GO:0061061	WN51_00202
GO:0061138	WN51_00202
GO:0061311	WN51_00202
GO:0061312	WN51_00202
GO:0061343	WN51_00202
GO:0061443	WN51_00202
GO:0061445	WN51_00202
GO:0061695	WN51_00202
GO:0062042	WN51_00202
GO:0062043	WN51_00202
GO:0065007	WN51_00202
GO:0065008	WN51_00202
GO:0065009	WN51_00202
GO:0070167	WN51_00202
GO:0070169	WN51_00202
GO:0070848	WN51_00202
GO:0070887	WN51_00202
GO:0071310	WN51_00202
GO:0071363	WN51_00202
GO:0071383	WN51_00202
GO:0071384	WN51_00202
GO:0071385	WN51_00202
GO:0071396	WN51_00202
GO:0071407	WN51_00202
GO:0071495	WN51_00202
GO:0071559	WN51_00202
GO:0071560	WN51_00202
GO:0071704	WN51_00202
GO:0071772	WN51_00202
GO:0071773	WN51_00202
GO:0071840	WN51_00202
GO:0071944	WN51_00202
GO:0072132	WN51_00202
GO:0072148	WN51_00202
GO:0072358	WN51_00202
GO:0072359	WN51_00202
GO:0080090	WN51_00202
GO:0090092	WN51_00202
GO:0090100	WN51_00202
GO:0090101	WN51_00202
GO:0090287	WN51_00202
GO:0090288	WN51_00202
GO:0090596	WN51_00202
GO:0097159	WN51_00202
GO:0097367	WN51_00202
GO:0097435	WN51_00202
GO:0098609	WN51_00202
GO:0098727	WN51_00202
GO:0098742	WN51_00202
GO:0098796	WN51_00202
GO:0098797	WN51_00202
GO:0098802	WN51_00202
GO:0140096	WN51_00202
GO:1901213	WN51_00202
GO:1901265	WN51_00202
GO:1901363	WN51_00202
GO:1901564	WN51_00202
GO:1901861	WN51_00202
GO:1902494	WN51_00202
GO:1902554	WN51_00202
GO:1902680	WN51_00202
GO:1902911	WN51_00202
GO:1903047	WN51_00202
GO:1903506	WN51_00202
GO:1903508	WN51_00202
GO:1903844	WN51_00202
GO:1903845	WN51_00202
GO:1904396	WN51_00202
GO:1904398	WN51_00202
GO:1905005	WN51_00202
GO:1905007	WN51_00202
GO:1990234	WN51_00202
GO:2000015	WN51_00202
GO:2000017	WN51_00202
GO:2000026	WN51_00202
GO:2000027	WN51_00202
GO:2000112	WN51_00202
GO:2000145	WN51_00202
GO:2000147	WN51_00202
GO:2000826	WN51_00202
GO:2001141	WN51_00202
GO:2001233	WN51_00202
GO:2001234	WN51_00202
GO:2001236	WN51_00202
GO:2001237	WN51_00202
GO:0000139	WN51_00359
GO:0000323	WN51_00359
GO:0001101	WN51_00359
GO:0001775	WN51_00359
GO:0001889	WN51_00359
GO:0001965	WN51_00359
GO:0001972	WN51_00359
GO:0002252	WN51_00359
GO:0002263	WN51_00359
GO:0002274	WN51_00359
GO:0002275	WN51_00359
GO:0002283	WN51_00359
GO:0002366	WN51_00359
GO:0002376	WN51_00359
GO:0002443	WN51_00359
GO:0002444	WN51_00359
GO:0002446	WN51_00359
GO:0003674	WN51_00359
GO:0003824	WN51_00359
GO:0004672	WN51_00359
GO:0004713	WN51_00359
GO:0004714	WN51_00359
GO:0004888	WN51_00359
GO:0004930	WN51_00359
GO:0005010	WN51_00359
GO:0005488	WN51_00359
GO:0005501	WN51_00359
GO:0005515	WN51_00359
GO:0005520	WN51_00359
GO:0005537	WN51_00359
GO:0005575	WN51_00359
GO:0005576	WN51_00359
GO:0005615	WN51_00359
GO:0005622	WN51_00359
GO:0005623	WN51_00359
GO:0005634	WN51_00359
GO:0005635	WN51_00359
GO:0005641	WN51_00359
GO:0005737	WN51_00359
GO:0005764	WN51_00359
GO:0005765	WN51_00359
GO:0005768	WN51_00359
GO:0005769	WN51_00359
GO:0005770	WN51_00359
GO:0005773	WN51_00359
GO:0005774	WN51_00359
GO:0005794	WN51_00359
GO:0005798	WN51_00359
GO:0005802	WN51_00359
GO:0005886	WN51_00359
GO:0005887	WN51_00359
GO:0006464	WN51_00359
GO:0006468	WN51_00359
GO:0006793	WN51_00359
GO:0006796	WN51_00359
GO:0006807	WN51_00359
GO:0006810	WN51_00359
GO:0006887	WN51_00359
GO:0006892	WN51_00359
GO:0006897	WN51_00359
GO:0006898	WN51_00359
GO:0006955	WN51_00359
GO:0007034	WN51_00359
GO:0007041	WN51_00359
GO:0007154	WN51_00359
GO:0007165	WN51_00359
GO:0007166	WN51_00359
GO:0007167	WN51_00359
GO:0007169	WN51_00359
GO:0007186	WN51_00359
GO:0007275	WN51_00359
GO:0008150	WN51_00359
GO:0008152	WN51_00359
GO:0008289	WN51_00359
GO:0009893	WN51_00359
GO:0009894	WN51_00359
GO:0009896	WN51_00359
GO:0009986	WN51_00359
GO:0009987	WN51_00359
GO:0010033	WN51_00359
GO:0010506	WN51_00359
GO:0010508	WN51_00359
GO:0010941	WN51_00359
GO:0010942	WN51_00359
GO:0012505	WN51_00359
GO:0012506	WN51_00359
GO:0016020	WN51_00359
GO:0016021	WN51_00359
GO:0016043	WN51_00359
GO:0016192	WN51_00359
GO:0016301	WN51_00359
GO:0016310	WN51_00359
GO:0016740	WN51_00359
GO:0016772	WN51_00359
GO:0016773	WN51_00359
GO:0018108	WN51_00359
GO:0018193	WN51_00359
GO:0018212	WN51_00359
GO:0019199	WN51_00359
GO:0019222	WN51_00359
GO:0019538	WN51_00359
GO:0019838	WN51_00359
GO:0019840	WN51_00359
GO:0019899	WN51_00359
GO:0019904	WN51_00359
GO:0023052	WN51_00359
GO:0030117	WN51_00359
GO:0030118	WN51_00359
GO:0030133	WN51_00359
GO:0030135	WN51_00359
GO:0030136	WN51_00359
GO:0030139	WN51_00359
GO:0030140	WN51_00359
GO:0030141	WN51_00359
GO:0030246	WN51_00359
GO:0030659	WN51_00359
GO:0030662	WN51_00359
GO:0030665	WN51_00359
GO:0030667	WN51_00359
GO:0031090	WN51_00359
GO:0031224	WN51_00359
GO:0031226	WN51_00359
GO:0031323	WN51_00359
GO:0031325	WN51_00359
GO:0031329	WN51_00359
GO:0031331	WN51_00359
GO:0031406	WN51_00359
GO:0031410	WN51_00359
GO:0031967	WN51_00359
GO:0031970	WN51_00359
GO:0031974	WN51_00359
GO:0031975	WN51_00359
GO:0031982	WN51_00359
GO:0031984	WN51_00359
GO:0031995	WN51_00359
GO:0032501	WN51_00359
GO:0032502	WN51_00359
GO:0032526	WN51_00359
GO:0032588	WN51_00359
GO:0032940	WN51_00359
GO:0032991	WN51_00359
GO:0033293	WN51_00359
GO:0033993	WN51_00359
GO:0036094	WN51_00359
GO:0036143	WN51_00359
GO:0036211	WN51_00359
GO:0036230	WN51_00359
GO:0038023	WN51_00359
GO:0042119	WN51_00359
GO:0042221	WN51_00359
GO:0042802	WN51_00359
GO:0042981	WN51_00359
GO:0043065	WN51_00359
GO:0043067	WN51_00359
GO:0043068	WN51_00359
GO:0043167	WN51_00359
GO:0043168	WN51_00359
GO:0043170	WN51_00359
GO:0043177	WN51_00359
GO:0043226	WN51_00359
GO:0043227	WN51_00359
GO:0043229	WN51_00359
GO:0043231	WN51_00359
GO:0043233	WN51_00359
GO:0043299	WN51_00359
GO:0043312	WN51_00359
GO:0043412	WN51_00359
GO:0044237	WN51_00359
GO:0044238	WN51_00359
GO:0044260	WN51_00359
GO:0044267	WN51_00359
GO:0044421	WN51_00359
GO:0044422	WN51_00359
GO:0044424	WN51_00359
GO:0044425	WN51_00359
GO:0044428	WN51_00359
GO:0044431	WN51_00359
GO:0044433	WN51_00359
GO:0044437	WN51_00359
GO:0044444	WN51_00359
GO:0044446	WN51_00359
GO:0044459	WN51_00359
GO:0044464	WN51_00359
GO:0045055	WN51_00359
GO:0045321	WN51_00359
GO:0046903	WN51_00359
GO:0048009	WN51_00359
GO:0048029	WN51_00359
GO:0048193	WN51_00359
GO:0048471	WN51_00359
GO:0048475	WN51_00359
GO:0048513	WN51_00359
GO:0048518	WN51_00359
GO:0048522	WN51_00359
GO:0048731	WN51_00359
GO:0048732	WN51_00359
GO:0048856	WN51_00359
GO:0050789	WN51_00359
GO:0050794	WN51_00359
GO:0050896	WN51_00359
GO:0051179	WN51_00359
GO:0051219	WN51_00359
GO:0051234	WN51_00359
GO:0051716	WN51_00359
GO:0060089	WN51_00359
GO:0061008	WN51_00359
GO:0061024	WN51_00359
GO:0065007	WN51_00359
GO:0070013	WN51_00359
GO:0071704	WN51_00359
GO:0071840	WN51_00359
GO:0071944	WN51_00359
GO:0097708	WN51_00359
GO:0098588	WN51_00359
GO:0098657	WN51_00359
GO:0098791	WN51_00359
GO:0098796	WN51_00359
GO:0098805	WN51_00359
GO:0098852	WN51_00359
GO:0099503	WN51_00359
GO:0140096	WN51_00359
GO:1901564	WN51_00359
GO:1901700	WN51_00359
GO:0003008	WN51_00539
GO:0003674	WN51_00539
GO:0005488	WN51_00539
GO:0005509	WN51_00539
GO:0005515	WN51_00539
GO:0005575	WN51_00539
GO:0005622	WN51_00539
GO:0005623	WN51_00539
GO:0005737	WN51_00539
GO:0005739	WN51_00539
GO:0005740	WN51_00539
GO:0005743	WN51_00539
GO:0005758	WN51_00539
GO:0006810	WN51_00539
GO:0006811	WN51_00539
GO:0006812	WN51_00539
GO:0006816	WN51_00539
GO:0006839	WN51_00539
GO:0006851	WN51_00539
GO:0006873	WN51_00539
GO:0006874	WN51_00539
GO:0006875	WN51_00539
GO:0006950	WN51_00539
GO:0006952	WN51_00539
GO:0007610	WN51_00539
GO:0007611	WN51_00539
GO:0007613	WN51_00539
GO:0007615	WN51_00539
GO:0008150	WN51_00539
GO:0009987	WN51_00539
GO:0016020	WN51_00539
GO:0016021	WN51_00539
GO:0016043	WN51_00539
GO:0019725	WN51_00539
GO:0019866	WN51_00539
GO:0022607	WN51_00539
GO:0030001	WN51_00539
GO:0030003	WN51_00539
GO:0031090	WN51_00539
GO:0031224	WN51_00539
GO:0031300	WN51_00539
GO:0031301	WN51_00539
GO:0031966	WN51_00539
GO:0031967	WN51_00539
GO:0031970	WN51_00539
GO:0031974	WN51_00539
GO:0031975	WN51_00539
GO:0032501	WN51_00539
GO:0032592	WN51_00539
GO:0032991	WN51_00539
GO:0034220	WN51_00539
GO:0034702	WN51_00539
GO:0034703	WN51_00539
GO:0034704	WN51_00539
GO:0036444	WN51_00539
GO:0042592	WN51_00539
GO:0042802	WN51_00539
GO:0043167	WN51_00539
GO:0043169	WN51_00539
GO:0043226	WN51_00539
GO:0043227	WN51_00539
GO:0043229	WN51_00539
GO:0043231	WN51_00539
GO:0043233	WN51_00539
GO:0043933	WN51_00539
GO:0044085	WN51_00539
GO:0044422	WN51_00539
GO:0044424	WN51_00539
GO:0044425	WN51_00539
GO:0044429	WN51_00539
GO:0044444	WN51_00539
GO:0044446	WN51_00539
GO:0044455	WN51_00539
GO:0044464	WN51_00539
GO:0046872	WN51_00539
GO:0046982	WN51_00539
GO:0046983	WN51_00539
GO:0048878	WN51_00539
GO:0050801	WN51_00539
GO:0050877	WN51_00539
GO:0050890	WN51_00539
GO:0050896	WN51_00539
GO:0051179	WN51_00539
GO:0051234	WN51_00539
GO:0051259	WN51_00539
GO:0051260	WN51_00539
GO:0051560	WN51_00539
GO:0051561	WN51_00539
GO:0055065	WN51_00539
GO:0055074	WN51_00539
GO:0055080	WN51_00539
GO:0055082	WN51_00539
GO:0055085	WN51_00539
GO:0060401	WN51_00539
GO:0065003	WN51_00539
GO:0065007	WN51_00539
GO:0065008	WN51_00539
GO:0070013	WN51_00539
GO:0070509	WN51_00539
GO:0070588	WN51_00539
GO:0070838	WN51_00539
GO:0071840	WN51_00539
GO:0072375	WN51_00539
GO:0072503	WN51_00539
GO:0072507	WN51_00539
GO:0072511	WN51_00539
GO:0098573	WN51_00539
GO:0098655	WN51_00539
GO:0098660	WN51_00539
GO:0098662	WN51_00539
GO:0098771	WN51_00539
GO:0098796	WN51_00539
GO:0098798	WN51_00539
GO:0098800	WN51_00539
GO:1902495	WN51_00539
GO:1990246	WN51_00539
GO:1990351	WN51_00539
GO:1990542	WN51_00539
GO:0000226	WN51_00642
GO:0000278	WN51_00642
GO:0001666	WN51_00642
GO:0002376	WN51_00642
GO:0002520	WN51_00642
GO:0003674	WN51_00642
GO:0005488	WN51_00642
GO:0005515	WN51_00642
GO:0005575	WN51_00642
GO:0005622	WN51_00642
GO:0005623	WN51_00642
GO:0005737	WN51_00642
GO:0005813	WN51_00642
GO:0005815	WN51_00642
GO:0005819	WN51_00642
GO:0005829	WN51_00642
GO:0005856	WN51_00642
GO:0006355	WN51_00642
GO:0006810	WN51_00642
GO:0006950	WN51_00642
GO:0006996	WN51_00642
GO:0007010	WN51_00642
GO:0007017	WN51_00642
GO:0007049	WN51_00642
GO:0007051	WN51_00642
GO:0007088	WN51_00642
GO:0007091	WN51_00642
GO:0007097	WN51_00642
GO:0007275	WN51_00642
GO:0007346	WN51_00642
GO:0007399	WN51_00642
GO:0007417	WN51_00642
GO:0007420	WN51_00642
GO:0008104	WN51_00642
GO:0008150	WN51_00642
GO:0008283	WN51_00642
GO:0009628	WN51_00642
GO:0009889	WN51_00642
GO:0009987	WN51_00642
GO:0010468	WN51_00642
GO:0010556	WN51_00642
GO:0010564	WN51_00642
GO:0010965	WN51_00642
GO:0015630	WN51_00642
GO:0016043	WN51_00642
GO:0019219	WN51_00642
GO:0019222	WN51_00642
GO:0019904	WN51_00642
GO:0021537	WN51_00642
GO:0021543	WN51_00642
GO:0021846	WN51_00642
GO:0021987	WN51_00642
GO:0022008	WN51_00642
GO:0022027	WN51_00642
GO:0022402	WN51_00642
GO:0030097	WN51_00642
GO:0030154	WN51_00642
GO:0030900	WN51_00642
GO:0030953	WN51_00642
GO:0031122	WN51_00642
GO:0031323	WN51_00642
GO:0031326	WN51_00642
GO:0032501	WN51_00642
GO:0032502	WN51_00642
GO:0032886	WN51_00642
GO:0033036	WN51_00642
GO:0033043	WN51_00642
GO:0033044	WN51_00642
GO:0033045	WN51_00642
GO:0033047	WN51_00642
GO:0036293	WN51_00642
GO:0042994	WN51_00642
GO:0043226	WN51_00642
GO:0043228	WN51_00642
GO:0043229	WN51_00642
GO:0043232	WN51_00642
GO:0043433	WN51_00642
GO:0044092	WN51_00642
GO:0044422	WN51_00642
GO:0044424	WN51_00642
GO:0044430	WN51_00642
GO:0044444	WN51_00642
GO:0044446	WN51_00642
GO:0044464	WN51_00642
GO:0044770	WN51_00642
GO:0044772	WN51_00642
GO:0044784	WN51_00642
GO:0045185	WN51_00642
GO:0046907	WN51_00642
GO:0048513	WN51_00642
GO:0048519	WN51_00642
GO:0048534	WN51_00642
GO:0048731	WN51_00642
GO:0048856	WN51_00642
GO:0048869	WN51_00642
GO:0050789	WN51_00642
GO:0050794	WN51_00642
GO:0050896	WN51_00642
GO:0051090	WN51_00642
GO:0051128	WN51_00642
GO:0051171	WN51_00642
GO:0051179	WN51_00642
GO:0051220	WN51_00642
GO:0051234	WN51_00642
GO:0051235	WN51_00642
GO:0051252	WN51_00642
GO:0051493	WN51_00642
GO:0051640	WN51_00642
GO:0051641	WN51_00642
GO:0051647	WN51_00642
GO:0051649	WN51_00642
GO:0051656	WN51_00642
GO:0051726	WN51_00642
GO:0051783	WN51_00642
GO:0051983	WN51_00642
GO:0060236	WN51_00642
GO:0060255	WN51_00642
GO:0060322	WN51_00642
GO:0061351	WN51_00642
GO:0065007	WN51_00642
GO:0065008	WN51_00642
GO:0065009	WN51_00642
GO:0070482	WN51_00642
GO:0070507	WN51_00642
GO:0071840	WN51_00642
GO:0072686	WN51_00642
GO:0080090	WN51_00642
GO:0090224	WN51_00642
GO:0097435	WN51_00642
GO:1902850	WN51_00642
GO:1903047	WN51_00642
GO:1903506	WN51_00642
GO:1905818	WN51_00642
GO:2000112	WN51_00642
GO:2001141	WN51_00642
GO:0003674	WN51_00673
GO:0005488	WN51_00673
GO:0005515	WN51_00673
GO:0005575	WN51_00673
GO:0005622	WN51_00673
GO:0005623	WN51_00673
GO:0005737	WN51_00673
GO:0005814	WN51_00673
GO:0005815	WN51_00673
GO:0005829	WN51_00673
GO:0005856	WN51_00673
GO:0005868	WN51_00673
GO:0005875	WN51_00673
GO:0005929	WN51_00673
GO:0005930	WN51_00673
GO:0006810	WN51_00673
GO:0006928	WN51_00673
GO:0006996	WN51_00673
GO:0007017	WN51_00673
GO:0007018	WN51_00673
GO:0008150	WN51_00673
GO:0009987	WN51_00673
GO:0010970	WN51_00673
GO:0015630	WN51_00673
GO:0016043	WN51_00673
GO:0022607	WN51_00673
GO:0030030	WN51_00673
GO:0030031	WN51_00673
GO:0030286	WN51_00673
GO:0030705	WN51_00673
GO:0031503	WN51_00673
GO:0032838	WN51_00673
GO:0032991	WN51_00673
GO:0035735	WN51_00673
GO:0036064	WN51_00673
GO:0042073	WN51_00673
GO:0042995	WN51_00673
GO:0043226	WN51_00673
GO:0043228	WN51_00673
GO:0043229	WN51_00673
GO:0043232	WN51_00673
GO:0044085	WN51_00673
GO:0044422	WN51_00673
GO:0044424	WN51_00673
GO:0044430	WN51_00673
GO:0044441	WN51_00673
GO:0044444	WN51_00673
GO:0044446	WN51_00673
GO:0044450	WN51_00673
GO:0044463	WN51_00673
GO:0044464	WN51_00673
GO:0044782	WN51_00673
GO:0045503	WN51_00673
GO:0045504	WN51_00673
GO:0046907	WN51_00673
GO:0051179	WN51_00673
GO:0051234	WN51_00673
GO:0051641	WN51_00673
GO:0051649	WN51_00673
GO:0060271	WN51_00673
GO:0070925	WN51_00673
GO:0071840	WN51_00673
GO:0097014	WN51_00673
GO:0097542	WN51_00673
GO:0099111	WN51_00673
GO:0099568	WN51_00673
GO:0120025	WN51_00673
GO:0120031	WN51_00673
GO:0120036	WN51_00673
GO:0120038	WN51_00673
GO:1902494	WN51_00673
GO:0000151	WN51_00834
GO:0000165	WN51_00834
GO:0003674	WN51_00834
GO:0003824	WN51_00834
GO:0004842	WN51_00834
GO:0005048	WN51_00834
GO:0005488	WN51_00834
GO:0005515	WN51_00834
GO:0005575	WN51_00834
GO:0005622	WN51_00834
GO:0005623	WN51_00834
GO:0005634	WN51_00834
GO:0005635	WN51_00834
GO:0005737	WN51_00834
GO:0005829	WN51_00834
GO:0006464	WN51_00834
GO:0006468	WN51_00834
GO:0006793	WN51_00834
GO:0006796	WN51_00834
GO:0006807	WN51_00834
GO:0007154	WN51_00834
GO:0007165	WN51_00834
GO:0007264	WN51_00834
GO:0007265	WN51_00834
GO:0008139	WN51_00834
GO:0008150	WN51_00834
GO:0008152	WN51_00834
GO:0008270	WN51_00834
GO:0009966	WN51_00834
GO:0009968	WN51_00834
GO:0009987	WN51_00834
GO:0010646	WN51_00834
GO:0010648	WN51_00834
GO:0012505	WN51_00834
GO:0016020	WN51_00834
GO:0016310	WN51_00834
GO:0016567	WN51_00834
GO:0016740	WN51_00834
GO:0019538	WN51_00834
GO:0019787	WN51_00834
GO:0023014	WN51_00834
GO:0023051	WN51_00834
GO:0023052	WN51_00834
GO:0023057	WN51_00834
GO:0031090	WN51_00834
GO:0031965	WN51_00834
GO:0031967	WN51_00834
GO:0031975	WN51_00834
GO:0032446	WN51_00834
GO:0032991	WN51_00834
GO:0033218	WN51_00834
GO:0035556	WN51_00834
GO:0036211	WN51_00834
GO:0042277	WN51_00834
GO:0042802	WN51_00834
GO:0043167	WN51_00834
GO:0043169	WN51_00834
GO:0043170	WN51_00834
GO:0043226	WN51_00834
GO:0043227	WN51_00834
GO:0043229	WN51_00834
GO:0043231	WN51_00834
GO:0043412	WN51_00834
GO:0044237	WN51_00834
GO:0044238	WN51_00834
GO:0044260	WN51_00834
GO:0044267	WN51_00834
GO:0044422	WN51_00834
GO:0044424	WN51_00834
GO:0044428	WN51_00834
GO:0044444	WN51_00834
GO:0044446	WN51_00834
GO:0044464	WN51_00834
GO:0046872	WN51_00834
GO:0046914	WN51_00834
GO:0048519	WN51_00834
GO:0048523	WN51_00834
GO:0048583	WN51_00834
GO:0048585	WN51_00834
GO:0050789	WN51_00834
GO:0050794	WN51_00834
GO:0050896	WN51_00834
GO:0051716	WN51_00834
GO:0061630	WN51_00834
GO:0061659	WN51_00834
GO:0065007	WN51_00834
GO:0070647	WN51_00834
GO:0071704	WN51_00834
GO:0140096	WN51_00834
GO:1901564	WN51_00834
GO:1902494	WN51_00834
GO:1990234	WN51_00834
GO:0000003	WN51_00865
GO:0000209	WN51_00865
GO:0001525	WN51_00865
GO:0001568	WN51_00865
GO:0001595	WN51_00865
GO:0001653	WN51_00865
GO:0001944	WN51_00865
GO:0002376	WN51_00865
GO:0002474	WN51_00865
GO:0002478	WN51_00865
GO:0002480	WN51_00865
GO:0002483	WN51_00865
GO:0002682	WN51_00865
GO:0003008	WN51_00865
GO:0003013	WN51_00865
GO:0003674	WN51_00865
GO:0003824	WN51_00865
GO:0004175	WN51_00865
GO:0004177	WN51_00865
GO:0004888	WN51_00865
GO:0004930	WN51_00865
GO:0005102	WN51_00865
GO:0005126	WN51_00865
GO:0005138	WN51_00865
GO:0005149	WN51_00865
GO:0005151	WN51_00865
GO:0005164	WN51_00865
GO:0005488	WN51_00865
GO:0005515	WN51_00865
GO:0005575	WN51_00865
GO:0005576	WN51_00865
GO:0005622	WN51_00865
GO:0005623	WN51_00865
GO:0005737	WN51_00865
GO:0005768	WN51_00865
GO:0005769	WN51_00865
GO:0005783	WN51_00865
GO:0005788	WN51_00865
GO:0005829	WN51_00865
GO:0005886	WN51_00865
GO:0005887	WN51_00865
GO:0006464	WN51_00865
GO:0006508	WN51_00865
GO:0006509	WN51_00865
GO:0006518	WN51_00865
GO:0006807	WN51_00865
GO:0007154	WN51_00865
GO:0007165	WN51_00865
GO:0007166	WN51_00865
GO:0007167	WN51_00865
GO:0007178	WN51_00865
GO:0007186	WN51_00865
GO:0007267	WN51_00865
GO:0007275	WN51_00865
GO:0007565	WN51_00865
GO:0008015	WN51_00865
GO:0008150	WN51_00865
GO:0008152	WN51_00865
GO:0008217	WN51_00865
GO:0008233	WN51_00865
GO:0008235	WN51_00865
GO:0008237	WN51_00865
GO:0008238	WN51_00865
GO:0008270	WN51_00865
GO:0008528	WN51_00865
GO:0009056	WN51_00865
GO:0009057	WN51_00865
GO:0009605	WN51_00865
GO:0009607	WN51_00865
GO:0009617	WN51_00865
GO:0009653	WN51_00865
GO:0009719	WN51_00865
GO:0009725	WN51_00865
GO:0009986	WN51_00865
GO:0009987	WN51_00865
GO:0010033	WN51_00865
GO:0010243	WN51_00865
GO:0010646	WN51_00865
GO:0010813	WN51_00865
GO:0012505	WN51_00865
GO:0012506	WN51_00865
GO:0016020	WN51_00865
GO:0016021	WN51_00865
GO:0016567	WN51_00865
GO:0016787	WN51_00865
GO:0017046	WN51_00865
GO:0019538	WN51_00865
GO:0019882	WN51_00865
GO:0019883	WN51_00865
GO:0019884	WN51_00865
GO:0019885	WN51_00865
GO:0022414	WN51_00865
GO:0022603	WN51_00865
GO:0023051	WN51_00865
GO:0023052	WN51_00865
GO:0030141	WN51_00865
GO:0030154	WN51_00865
GO:0030163	WN51_00865
GO:0030659	WN51_00865
GO:0031090	WN51_00865
GO:0031224	WN51_00865
GO:0031226	WN51_00865
GO:0031347	WN51_00865
GO:0031410	WN51_00865
GO:0031904	WN51_00865
GO:0031905	WN51_00865
GO:0031974	WN51_00865
GO:0031982	WN51_00865
GO:0032446	WN51_00865
GO:0032501	WN51_00865
GO:0032502	WN51_00865
GO:0032593	WN51_00865
GO:0032813	WN51_00865
GO:0032870	WN51_00865
GO:0033218	WN51_00865
GO:0033619	WN51_00865
GO:0034641	WN51_00865
GO:0035239	WN51_00865
GO:0035295	WN51_00865
GO:0036211	WN51_00865
GO:0036477	WN51_00865
GO:0038023	WN51_00865
GO:0038166	WN51_00865
GO:0042221	WN51_00865
GO:0042277	WN51_00865
GO:0042562	WN51_00865
GO:0042590	WN51_00865
GO:0043025	WN51_00865
GO:0043167	WN51_00865
GO:0043169	WN51_00865
GO:0043170	WN51_00865
GO:0043171	WN51_00865
GO:0043207	WN51_00865
GO:0043226	WN51_00865
GO:0043227	WN51_00865
GO:0043229	WN51_00865
GO:0043231	WN51_00865
GO:0043233	WN51_00865
GO:0043412	WN51_00865
GO:0043434	WN51_00865
GO:0043603	WN51_00865
GO:0044237	WN51_00865
GO:0044238	WN51_00865
GO:0044248	WN51_00865
GO:0044260	WN51_00865
GO:0044267	WN51_00865
GO:0044297	WN51_00865
GO:0044422	WN51_00865
GO:0044424	WN51_00865
GO:0044425	WN51_00865
GO:0044432	WN51_00865
GO:0044433	WN51_00865
GO:0044440	WN51_00865
GO:0044444	WN51_00865
GO:0044446	WN51_00865
GO:0044459	WN51_00865
GO:0044464	WN51_00865
GO:0044703	WN51_00865
GO:0044706	WN51_00865
GO:0045088	WN51_00865
GO:0045444	WN51_00865
GO:0045765	WN51_00865
GO:0045766	WN51_00865
GO:0045777	WN51_00865
GO:0046872	WN51_00865
GO:0046914	WN51_00865
GO:0048002	WN51_00865
GO:0048167	WN51_00865
GO:0048168	WN51_00865
GO:0048169	WN51_00865
GO:0048471	WN51_00865
GO:0048514	WN51_00865
GO:0048518	WN51_00865
GO:0048583	WN51_00865
GO:0048646	WN51_00865
GO:0048731	WN51_00865
GO:0048856	WN51_00865
GO:0048869	WN51_00865
GO:0050776	WN51_00865
GO:0050789	WN51_00865
GO:0050793	WN51_00865
GO:0050794	WN51_00865
GO:0050804	WN51_00865
GO:0050896	WN51_00865
GO:0051094	WN51_00865
GO:0051239	WN51_00865
GO:0051240	WN51_00865
GO:0051704	WN51_00865
GO:0051707	WN51_00865
GO:0051716	WN51_00865
GO:0060089	WN51_00865
GO:0060395	WN51_00865
GO:0065007	WN51_00865
GO:0065008	WN51_00865
GO:0070006	WN51_00865
GO:0070011	WN51_00865
GO:0070013	WN51_00865
GO:0070647	WN51_00865
GO:0070851	WN51_00865
GO:0070887	WN51_00865
GO:0071310	WN51_00865
GO:0071375	WN51_00865
GO:0071417	WN51_00865
GO:0071495	WN51_00865
GO:0071704	WN51_00865
GO:0071944	WN51_00865
GO:0072358	WN51_00865
GO:0072359	WN51_00865
GO:0080134	WN51_00865
GO:0097458	WN51_00865
GO:0097708	WN51_00865
GO:0099177	WN51_00865
GO:0099503	WN51_00865
GO:0140096	WN51_00865
GO:1901342	WN51_00865
GO:1901564	WN51_00865
GO:1901565	WN51_00865
GO:1901575	WN51_00865
GO:1901652	WN51_00865
GO:1901653	WN51_00865
GO:1901698	WN51_00865
GO:1901699	WN51_00865
GO:1901700	WN51_00865
GO:1901701	WN51_00865
GO:1904018	WN51_00865
GO:1904385	WN51_00865
GO:1990776	WN51_00865
GO:2000026	WN51_00865
GO:0000003	WN51_00940
GO:0000165	WN51_00940
GO:0000226	WN51_00940
GO:0000302	WN51_00940
GO:0000902	WN51_00940
GO:0000904	WN51_00940
GO:0001101	WN51_00940
GO:0001505	WN51_00940
GO:0001525	WN51_00940
GO:0001556	WN51_00940
GO:0001558	WN51_00940
GO:0001568	WN51_00940
GO:0001570	WN51_00940
GO:0001666	WN51_00940
GO:0001667	WN51_00940
GO:0001725	WN51_00940
GO:0001764	WN51_00940
GO:0001775	WN51_00940
GO:0001890	WN51_00940
GO:0001894	WN51_00940
GO:0001932	WN51_00940
GO:0001933	WN51_00940
GO:0001934	WN51_00940
GO:0001944	WN51_00940
GO:0001952	WN51_00940
GO:0001954	WN51_00940
GO:0002009	WN51_00940
GO:0002011	WN51_00940
GO:0002020	WN51_00940
GO:0002040	WN51_00940
GO:0002252	WN51_00940
GO:0002253	WN51_00940
GO:0002263	WN51_00940
GO:0002285	WN51_00940
GO:0002312	WN51_00940
GO:0002313	WN51_00940
GO:0002315	WN51_00940
GO:0002335	WN51_00940
GO:0002366	WN51_00940
GO:0002376	WN51_00940
GO:0002429	WN51_00940
GO:0002431	WN51_00940
GO:0002433	WN51_00940
GO:0002520	WN51_00940
GO:0002521	WN51_00940
GO:0002682	WN51_00940
GO:0002683	WN51_00940
GO:0002684	WN51_00940
GO:0002685	WN51_00940
GO:0002687	WN51_00940
GO:0002688	WN51_00940
GO:0002690	WN51_00940
GO:0002757	WN51_00940
GO:0002764	WN51_00940
GO:0002768	WN51_00940
GO:0003006	WN51_00940
GO:0003007	WN51_00940
GO:0003008	WN51_00940
GO:0003013	WN51_00940
GO:0003018	WN51_00940
GO:0003674	WN51_00940
GO:0003779	WN51_00940
GO:0003824	WN51_00940
GO:0004175	WN51_00940
GO:0004197	WN51_00940
GO:0004198	WN51_00940
GO:0004672	WN51_00940
GO:0004674	WN51_00940
GO:0004683	WN51_00940
GO:0004713	WN51_00940
GO:0004715	WN51_00940
GO:0005085	WN51_00940
GO:0005088	WN51_00940
GO:0005102	WN51_00940
GO:0005178	WN51_00940
GO:0005488	WN51_00940
GO:0005515	WN51_00940
GO:0005575	WN51_00940
GO:0005622	WN51_00940
GO:0005623	WN51_00940
GO:0005634	WN51_00940
GO:0005654	WN51_00940
GO:0005730	WN51_00940
GO:0005737	WN51_00940
GO:0005829	WN51_00940
GO:0005856	WN51_00940
GO:0005886	WN51_00940
GO:0005887	WN51_00940
GO:0005911	WN51_00940
GO:0005912	WN51_00940
GO:0005924	WN51_00940
GO:0005925	WN51_00940
GO:0005938	WN51_00940
GO:0006109	WN51_00940
GO:0006417	WN51_00940
GO:0006464	WN51_00940
GO:0006468	WN51_00940
GO:0006469	WN51_00940
GO:0006508	WN51_00940
GO:0006793	WN51_00940
GO:0006796	WN51_00940
GO:0006807	WN51_00940
GO:0006810	WN51_00940
GO:0006873	WN51_00940
GO:0006874	WN51_00940
GO:0006875	WN51_00940
GO:0006897	WN51_00940
GO:0006909	WN51_00940
GO:0006915	WN51_00940
GO:0006928	WN51_00940
GO:0006935	WN51_00940
GO:0006950	WN51_00940
GO:0006952	WN51_00940
GO:0006955	WN51_00940
GO:0006968	WN51_00940
GO:0006970	WN51_00940
GO:0006979	WN51_00940
GO:0006996	WN51_00940
GO:0007010	WN51_00940
GO:0007015	WN51_00940
GO:0007016	WN51_00940
GO:0007017	WN51_00940
GO:0007044	WN51_00940
GO:0007045	WN51_00940
GO:0007097	WN51_00940
GO:0007154	WN51_00940
GO:0007155	WN51_00940
GO:0007160	WN51_00940
GO:0007162	WN51_00940
GO:0007163	WN51_00940
GO:0007165	WN51_00940
GO:0007166	WN51_00940
GO:0007167	WN51_00940
GO:0007169	WN51_00940
GO:0007172	WN51_00940
GO:0007173	WN51_00940
GO:0007178	WN51_00940
GO:0007179	WN51_00940
GO:0007204	WN51_00940
GO:0007215	WN51_00940
GO:0007229	WN51_00940
GO:0007254	WN51_00940
GO:0007275	WN51_00940
GO:0007276	WN51_00940
GO:0007281	WN51_00940
GO:0007292	WN51_00940
GO:0007399	WN51_00940
GO:0007409	WN51_00940
GO:0007411	WN51_00940
GO:0007417	WN51_00940
GO:0007420	WN51_00940
GO:0007507	WN51_00940
GO:0008015	WN51_00940
GO:0008022	WN51_00940
GO:0008064	WN51_00940
GO:0008092	WN51_00940
GO:0008104	WN51_00940
GO:0008150	WN51_00940
GO:0008152	WN51_00940
GO:0008219	WN51_00940
GO:0008233	WN51_00940
GO:0008234	WN51_00940
GO:0008283	WN51_00940
GO:0008284	WN51_00940
GO:0008285	WN51_00940
GO:0008328	WN51_00940
GO:0008347	WN51_00940
GO:0008360	WN51_00940
GO:0008432	WN51_00940
GO:0008582	WN51_00940
GO:0009268	WN51_00940
GO:0009410	WN51_00940
GO:0009605	WN51_00940
GO:0009611	WN51_00940
GO:0009612	WN51_00940
GO:0009628	WN51_00940
GO:0009636	WN51_00940
GO:0009653	WN51_00940
GO:0009719	WN51_00940
GO:0009725	WN51_00940
GO:0009743	WN51_00940
GO:0009746	WN51_00940
GO:0009749	WN51_00940
GO:0009887	WN51_00940
GO:0009888	WN51_00940
GO:0009889	WN51_00940
GO:0009891	WN51_00940
GO:0009892	WN51_00940
GO:0009893	WN51_00940
GO:0009894	WN51_00940
GO:0009895	WN51_00940
GO:0009896	WN51_00940
GO:0009898	WN51_00940
GO:0009966	WN51_00940
GO:0009967	WN51_00940
GO:0009968	WN51_00940
GO:0009987	WN51_00940
GO:0009994	WN51_00940
GO:0010033	WN51_00940
GO:0010035	WN51_00940
GO:0010038	WN51_00940
GO:0010226	WN51_00940
GO:0010243	WN51_00940
GO:0010468	WN51_00940
GO:0010469	WN51_00940
GO:0010506	WN51_00940
GO:0010507	WN51_00940
GO:0010522	WN51_00940
GO:0010556	WN51_00940
GO:0010557	WN51_00940
GO:0010562	WN51_00940
GO:0010563	WN51_00940
GO:0010594	WN51_00940
GO:0010595	WN51_00940
GO:0010604	WN51_00940
GO:0010605	WN51_00940
GO:0010608	WN51_00940
GO:0010611	WN51_00940
GO:0010613	WN51_00940
GO:0010628	WN51_00940
GO:0010631	WN51_00940
GO:0010632	WN51_00940
GO:0010634	WN51_00940
GO:0010638	WN51_00940
GO:0010646	WN51_00940
GO:0010647	WN51_00940
GO:0010648	WN51_00940
GO:0010656	WN51_00940
GO:0010660	WN51_00940
GO:0010675	WN51_00940
GO:0010720	WN51_00940
GO:0010721	WN51_00940
GO:0010752	WN51_00940
GO:0010758	WN51_00940
GO:0010769	WN51_00940
GO:0010771	WN51_00940
GO:0010810	WN51_00940
GO:0010811	WN51_00940
GO:0010812	WN51_00940
GO:0010919	WN51_00940
GO:0010941	WN51_00940
GO:0010959	WN51_00940
GO:0010975	WN51_00940
GO:0010976	WN51_00940
GO:0010977	WN51_00940
GO:0012501	WN51_00940
GO:0014009	WN51_00940
GO:0014013	WN51_00940
GO:0014015	WN51_00940
GO:0014066	WN51_00940
GO:0014068	WN51_00940
GO:0014069	WN51_00940
GO:0014070	WN51_00940
GO:0014074	WN51_00940
GO:0014704	WN51_00940
GO:0014742	WN51_00940
GO:0014743	WN51_00940
GO:0014910	WN51_00940
GO:0014911	WN51_00940
GO:0015629	WN51_00940
GO:0016020	WN51_00940
GO:0016021	WN51_00940
GO:0016043	WN51_00940
GO:0016192	WN51_00940
GO:0016301	WN51_00940
GO:0016310	WN51_00940
GO:0016323	WN51_00940
GO:0016324	WN51_00940
GO:0016477	WN51_00940
GO:0016604	WN51_00940
GO:0016740	WN51_00940
GO:0016772	WN51_00940
GO:0016773	WN51_00940
GO:0016787	WN51_00940
GO:0017016	WN51_00940
GO:0017146	WN51_00940
GO:0018108	WN51_00940
GO:0018193	WN51_00940
GO:0018212	WN51_00940
GO:0019216	WN51_00940
GO:0019219	WN51_00940
GO:0019220	WN51_00940
GO:0019221	WN51_00940
GO:0019222	WN51_00940
GO:0019538	WN51_00940
GO:0019725	WN51_00940
GO:0019897	WN51_00940
GO:0019898	WN51_00940
GO:0019899	WN51_00940
GO:0019900	WN51_00940
GO:0019901	WN51_00940
GO:0019902	WN51_00940
GO:0019904	WN51_00940
GO:0019953	WN51_00940
GO:0021537	WN51_00940
GO:0021543	WN51_00940
GO:0021700	WN51_00940
GO:0021795	WN51_00940
GO:0021799	WN51_00940
GO:0021801	WN51_00940
GO:0021852	WN51_00940
GO:0021859	WN51_00940
GO:0021860	WN51_00940
GO:0021872	WN51_00940
GO:0021879	WN51_00940
GO:0021884	WN51_00940
GO:0021885	WN51_00940
GO:0021953	WN51_00940
GO:0021954	WN51_00940
GO:0021955	WN51_00940
GO:0021987	WN51_00940
GO:0022008	WN51_00940
GO:0022029	WN51_00940
GO:0022030	WN51_00940
GO:0022407	WN51_00940
GO:0022408	WN51_00940
GO:0022412	WN51_00940
GO:0022414	WN51_00940
GO:0022603	WN51_00940
GO:0022604	WN51_00940
GO:0022607	WN51_00940
GO:0022610	WN51_00940
GO:0022898	WN51_00940
GO:0023014	WN51_00940
GO:0023051	WN51_00940
GO:0023052	WN51_00940
GO:0023056	WN51_00940
GO:0023057	WN51_00940
GO:0030002	WN51_00940
GO:0030003	WN51_00940
GO:0030010	WN51_00940
GO:0030027	WN51_00940
GO:0030029	WN51_00940
GO:0030030	WN51_00940
GO:0030036	WN51_00940
GO:0030038	WN51_00940
GO:0030054	WN51_00940
GO:0030055	WN51_00940
GO:0030097	WN51_00940
GO:0030098	WN51_00940
GO:0030100	WN51_00940
GO:0030154	WN51_00940
GO:0030155	WN51_00940
GO:0030162	WN51_00940
GO:0030182	WN51_00940
GO:0030183	WN51_00940
GO:0030198	WN51_00940
GO:0030278	WN51_00940
GO:0030279	WN51_00940
GO:0030307	WN51_00940
GO:0030320	WN51_00940
GO:0030334	WN51_00940
GO:0030335	WN51_00940
GO:0030336	WN51_00940
GO:0030424	WN51_00940
GO:0030425	WN51_00940
GO:0030426	WN51_00940
GO:0030427	WN51_00940
GO:0030500	WN51_00940
GO:0030502	WN51_00940
GO:0030644	WN51_00940
GO:0030832	WN51_00940
GO:0030833	WN51_00940
GO:0030838	WN51_00940
GO:0030900	WN51_00940
GO:0031032	WN51_00940
GO:0031098	WN51_00940
GO:0031175	WN51_00940
GO:0031224	WN51_00940
GO:0031226	WN51_00940
GO:0031234	WN51_00940
GO:0031252	WN51_00940
GO:0031267	WN51_00940
GO:0031323	WN51_00940
GO:0031324	WN51_00940
GO:0031325	WN51_00940
GO:0031326	WN51_00940
GO:0031328	WN51_00940
GO:0031329	WN51_00940
GO:0031330	WN51_00940
GO:0031331	WN51_00940
GO:0031334	WN51_00940
GO:0031344	WN51_00940
GO:0031345	WN51_00940
GO:0031346	WN51_00940
GO:0031399	WN51_00940
GO:0031400	WN51_00940
GO:0031401	WN51_00940
GO:0031589	WN51_00940
GO:0031625	WN51_00940
GO:0031644	WN51_00940
GO:0031646	WN51_00940
GO:0031952	WN51_00940
GO:0031953	WN51_00940
GO:0031974	WN51_00940
GO:0031981	WN51_00940
GO:0032092	WN51_00940
GO:0032101	WN51_00940
GO:0032103	WN51_00940
GO:0032147	WN51_00940
GO:0032268	WN51_00940
GO:0032269	WN51_00940
GO:0032270	WN51_00940
GO:0032271	WN51_00940
GO:0032273	WN51_00940
GO:0032279	WN51_00940
GO:0032355	WN51_00940
GO:0032409	WN51_00940
GO:0032412	WN51_00940
GO:0032432	WN51_00940
GO:0032501	WN51_00940
GO:0032502	WN51_00940
GO:0032504	WN51_00940
GO:0032507	WN51_00940
GO:0032526	WN51_00940
GO:0032535	WN51_00940
GO:0032768	WN51_00940
GO:0032770	WN51_00940
GO:0032870	WN51_00940
GO:0032872	WN51_00940
GO:0032874	WN51_00940
GO:0032878	WN51_00940
GO:0032879	WN51_00940
GO:0032956	WN51_00940
GO:0032960	WN51_00940
GO:0032970	WN51_00940
GO:0032989	WN51_00940
GO:0032990	WN51_00940
GO:0032991	WN51_00940
GO:0033036	WN51_00940
GO:0033043	WN51_00940
GO:0033209	WN51_00940
GO:0033267	WN51_00940
GO:0033554	WN51_00940
GO:0033628	WN51_00940
GO:0033673	WN51_00940
GO:0033674	WN51_00940
GO:0033993	WN51_00940
GO:0034097	WN51_00940
GO:0034248	WN51_00940
GO:0034250	WN51_00940
GO:0034284	WN51_00940
GO:0034329	WN51_00940
GO:0034330	WN51_00940
GO:0034332	WN51_00940
GO:0034333	WN51_00940
GO:0034405	WN51_00940
GO:0034612	WN51_00940
GO:0034613	WN51_00940
GO:0034622	WN51_00940
GO:0034702	WN51_00940
GO:0034703	WN51_00940
GO:0034762	WN51_00940
GO:0034765	WN51_00940
GO:0035150	WN51_00940
GO:0035235	WN51_00940
GO:0035239	WN51_00940
GO:0035295	WN51_00940
GO:0035296	WN51_00940
GO:0035556	WN51_00940
GO:0035902	WN51_00940
GO:0035994	WN51_00940
GO:0036211	WN51_00940
GO:0036293	WN51_00940
GO:0036477	WN51_00940
GO:0038007	WN51_00940
GO:0038083	WN51_00940
GO:0038093	WN51_00940
GO:0038094	WN51_00940
GO:0038096	WN51_00940
GO:0038110	WN51_00940
GO:0038127	WN51_00940
GO:0040008	WN51_00940
GO:0040011	WN51_00940
GO:0040012	WN51_00940
GO:0040013	WN51_00940
GO:0040017	WN51_00940
GO:0042058	WN51_00940
GO:0042059	WN51_00940
GO:0042060	WN51_00940
GO:0042063	WN51_00940
GO:0042113	WN51_00940
GO:0042127	WN51_00940
GO:0042169	WN51_00940
GO:0042176	WN51_00940
GO:0042220	WN51_00940
GO:0042221	WN51_00940
GO:0042325	WN51_00940
GO:0042326	WN51_00940
GO:0042327	WN51_00940
GO:0042330	WN51_00940
GO:0042383	WN51_00940
GO:0042391	WN51_00940
GO:0042493	WN51_00940
GO:0042542	WN51_00940
GO:0042592	WN51_00940
GO:0042641	WN51_00940
GO:0042802	WN51_00940
GO:0042976	WN51_00940
GO:0042981	WN51_00940
GO:0042995	WN51_00940
GO:0043005	WN51_00940
GO:0043025	WN51_00940
GO:0043062	WN51_00940
GO:0043066	WN51_00940
GO:0043067	WN51_00940
GO:0043069	WN51_00940
GO:0043085	WN51_00940
GO:0043086	WN51_00940
GO:0043087	WN51_00940
GO:0043149	WN51_00940
GO:0043170	WN51_00940
GO:0043195	WN51_00940
GO:0043197	WN51_00940
GO:0043226	WN51_00940
GO:0043227	WN51_00940
GO:0043228	WN51_00940
GO:0043229	WN51_00940
GO:0043231	WN51_00940
GO:0043232	WN51_00940
GO:0043233	WN51_00940
GO:0043235	WN51_00940
GO:0043254	WN51_00940
[truncated: 25,716 more rows]

## Sheet: Gene Ontology
go_id	frequency	name
GO:0008150	175	biological_process
GO:0005575	174	cellular_component
GO:0044464	163	Unknown
GO:0005623	163	Unknown
GO:0003674	154	molecular_function
GO:0009987	153	cellular process
GO:0005622	150	intracellular anatomical structure
GO:0044424	149	Unknown
GO:0043226	134	organelle
GO:0043229	133	intracellular organelle
GO:0065007	124	biological regulation
GO:0005737	121	cytoplasm
GO:0043227	120	membrane-bounded organelle
GO:0050789	117	regulation of biological process
GO:0005488	113	binding
GO:0032501	110	multicellular organismal process
GO:0050794	110	regulation of cellular process
GO:0043231	109	intracellular membrane-bounded organelle
GO:0044444	107	Unknown
GO:0008152	104	metabolic process
GO:0071704	102	Unknown
GO:0006807	99	Unknown
GO:0032502	99	developmental process
GO:0044238	98	primary metabolic process
GO:0044237	97	Unknown
GO:0048856	95	anatomical structure development
GO:0050896	92	response to stimulus
GO:0007275	91	multicellular organism development
GO:0044422	90	Unknown
GO:0044446	89	Unknown
GO:0071840	86	cellular component organization or biogenesis
GO:0043170	85	macromolecule metabolic process
GO:0016043	84	cellular component organization
GO:0005515	83	protein binding
GO:0003824	81	catalytic activity
GO:0051179	77	localization
GO:1901564	77	Unknown
GO:0005634	76	nucleus
GO:0048731	74	system development
GO:0044260	74	Unknown
GO:0051716	72	cellular response to stimulus
GO:0048518	71	positive regulation of biological process
GO:0019222	70	regulation of metabolic process
GO:0048519	69	negative regulation of biological process
GO:0016020	68	membrane
GO:0005829	67	cytosol
GO:0031323	67	Unknown
GO:0060255	66	regulation of macromolecule metabolic process
GO:0032991	65	protein-containing complex
GO:0080090	63	regulation of primary metabolic process
GO:0051171	61	Unknown
GO:0030154	60	cell differentiation
GO:0048869	60	cellular developmental process
GO:0010468	59	regulation of gene expression
GO:0019538	59	protein metabolic process
GO:0051234	59	establishment of localization
GO:0048523	59	negative regulation of cellular process
GO:0048522	59	positive regulation of cellular process
GO:0007154	59	cell communication
GO:0034641	58	Unknown
GO:0042221	58	response to chemical
GO:0048513	57	animal organ development
GO:0043228	57	membraneless organelle
GO:0043232	57	intracellular membraneless organelle
GO:0006810	57	transport
GO:0065008	56	regulation of biological quality
GO:0023052	56	signaling
GO:0031974	55	membrane-enclosed lumen
GO:0043233	55	organelle lumen
GO:0070013	55	intracellular organelle lumen
GO:0044425	54	Unknown
GO:0044267	54	protein metabolic process
GO:0009889	54	regulation of biosynthetic process
GO:0012505	53	endomembrane system
GO:1901360	53	Unknown
GO:0031326	52	Unknown
GO:0006725	52	Unknown
GO:0010556	52	regulation of macromolecule biosynthetic process
GO:2000112	52	Unknown
GO:0046483	51	Unknown
GO:0006950	50	response to stress
GO:0019219	50	regulation of nucleobase-containing compound metabolic process
GO:0071944	50	cell periphery
GO:0006139	50	nucleobase-containing compound metabolic process
GO:0006996	49	organelle organization
GO:0044085	49	cellular component biogenesis
GO:0005886	48	plasma membrane
GO:0043412	47	macromolecule modification
GO:0009653	47	anatomical structure morphogenesis
GO:0007165	47	signal transduction
GO:0010646	46	regulation of cell communication
GO:0051252	46	regulation of RNA metabolic process
GO:0023051	46	regulation of signaling
GO:0022607	46	cellular component assembly
GO:0048583	46	regulation of response to stimulus
GO:0044428	45	Unknown
GO:0007399	43	nervous system development
GO:0006464	43	protein modification process
GO:0036211	43	protein modification process
GO:0051128	43	regulation of cellular component organization
GO:0051704	42	Unknown
GO:0009893	42	positive regulation of metabolic process
GO:0009058	42	biosynthetic process
GO:0048468	42	cell development
GO:1901576	42	Unknown
GO:0051239	42	regulation of multicellular organismal process
GO:0006355	41	regulation of DNA-templated transcription
GO:0031981	41	nuclear lumen
GO:0000003	41	Unknown
GO:0009888	41	tissue development
GO:0044249	41	Unknown
GO:2001141	41	regulation of RNA biosynthetic process
GO:0097159	41	Unknown
GO:1901363	41	heterocyclic compound binding
GO:1903506	41	Unknown
GO:0010033	40	Unknown
GO:0022414	39	reproductive process
GO:0009892	39	negative regulation of metabolic process
GO:0010604	39	positive regulation of macromolecule metabolic process
GO:0051641	38	cellular localization
GO:0140096	38	catalytic activity, acting on a protein
GO:0050793	37	regulation of developmental process
GO:0031982	37	vesicle
GO:0006793	37	phosphorus metabolic process
GO:0090304	36	nucleic acid metabolic process
GO:0044459	36	Unknown
GO:0005654	36	nucleoplasm
GO:0006796	36	phosphate-containing compound metabolic process
GO:0032504	35	Unknown
GO:0070887	35	cellular response to chemical stimulus
GO:0031325	35	Unknown
GO:0019899	35	enzyme binding
GO:0009605	35	response to external stimulus
GO:0060429	34	epithelium development
GO:0010467	34	gene expression
GO:0009966	34	regulation of signal transduction
GO:0031410	34	cytoplasmic vesicle
GO:0097708	34	intracellular vesicle
GO:0031224	34	Unknown
GO:0044703	34	multi-organism reproductive process
GO:0016787	34	hydrolase activity
GO:0043167	34	ion binding
GO:0022008	34	neurogenesis
GO:0097458	34	Unknown
GO:0031324	33	Unknown
GO:0016021	33	membrane
GO:0048609	33	multicellular organismal reproductive process
GO:0010605	33	negative regulation of macromolecule metabolic process
GO:2000026	33	regulation of multicellular organismal development
GO:0005576	32	extracellular region
GO:0009790	32	embryo development
GO:0019953	32	sexual reproduction
GO:0044271	32	Unknown
GO:0003676	32	nucleic acid binding
GO:0016740	32	transferase activity
GO:0051173	32	Unknown
GO:0048699	32	generation of neurons
GO:0051649	31	establishment of localization in cell
GO:0006928	31	Unknown
GO:0051246	31	regulation of protein metabolic process
GO:0033554	31	cellular response to stress
GO:0065009	30	regulation of molecular function
GO:0033036	30	macromolecule localization
GO:0032268	30	regulation of protein metabolic process
GO:0032879	30	regulation of localization
GO:0016070	30	RNA metabolic process
GO:0034645	29	Unknown
GO:0003008	29	system process
GO:0071310	29	Unknown
GO:0043933	29	protein-containing complex organization
GO:0009059	29	macromolecule biosynthetic process
GO:0035295	29	tube development
GO:0120025	28	plasma membrane bounded cell projection
GO:0009887	28	animal organ morphogenesis
GO:0040011	28	locomotion
GO:0051172	28	Unknown
GO:0016192	28	vesicle-mediated transport
GO:0002376	28	immune system process
GO:0010629	28	negative regulation of gene expression
GO:0006357	28	regulation of transcription by RNA polymerase II
GO:0042995	28	cell projection
GO:0045595	28	regulation of cell differentiation
GO:0048584	28	positive regulation of response to stimulus
GO:0010941	27	Unknown
GO:0009628	27	response to abiotic stimulus
GO:0035239	27	tube morphogenesis
GO:0051240	27	positive regulation of multicellular organismal process
GO:0010628	27	positive regulation of gene expression
GO:0031090	27	organelle membrane
GO:0030030	26	cell projection organization
GO:1902494	26	catalytic complex
GO:0051094	26	positive regulation of developmental process
GO:0007276	26	gamete generation
GO:0008104	26	protein localization
GO:0071702	26	Unknown
GO:0046907	26	intracellular transport
GO:0120036	26	plasma membrane bounded cell projection organization
GO:0030182	25	neuron differentiation
GO:0009891	25	positive regulation of biosynthetic process
GO:0007610	25	behavior
GO:0009890	25	negative regulation of biosynthetic process
GO:0065003	25	protein-containing complex assembly
GO:0009791	25	post-embryonic development
GO:0051960	25	regulation of nervous system development
GO:0043067	25	regulation of programmed cell death
GO:0003006	25	developmental process involved in reproduction
GO:0042981	24	regulation of apoptotic process
GO:0022412	24	cellular process involved in reproduction in multicellular organism
GO:0043168	24	anion binding
GO:0009056	24	catabolic process
GO:0045935	24	positive regulation of nucleobase-containing compound metabolic process
GO:0010557	24	positive regulation of macromolecule biosynthetic process
GO:0007166	24	cell surface receptor signaling pathway
GO:0045202	24	synapse
GO:0070727	24	cellular macromolecule localization
GO:1901362	24	Unknown
GO:1901566	24	Unknown
GO:0044248	24	Unknown
GO:0031328	24	Unknown
GO:2000113	23	Unknown
GO:0045934	23	negative regulation of nucleobase-containing compound metabolic process
GO:0032989	23	cellular anatomical entity morphogenesis
GO:0060284	23	regulation of cell development
GO:0031327	23	Unknown
GO:0002009	23	morphogenesis of an epithelium
GO:0044281	23	small molecule metabolic process
GO:0033043	23	regulation of organelle organization
GO:0010558	23	negative regulation of macromolecule biosynthetic process
GO:0005856	23	cytoskeleton
GO:1901575	23	Unknown
GO:0048729	23	tissue morphogenesis
GO:0043005	23	neuron projection
GO:0051253	22	negative regulation of RNA metabolic process
GO:0048666	22	neuron development
GO:0051130	22	positive regulation of cellular component organization
GO:0050877	22	nervous system process
GO:0048646	22	anatomical structure formation involved in morphogenesis
GO:1901700	22	response to oxygen-containing compound
GO:0018130	22	Unknown
GO:0050790	22	regulation of catalytic activity
GO:0007281	22	germ cell development
GO:0019438	22	Unknown
GO:0042802	22	identical protein binding
GO:0071705	22	nitrogen compound transport
GO:0034613	22	protein localization
GO:0050767	21	regulation of neurogenesis
GO:0009719	21	response to endogenous stimulus
GO:1901135	21	carbohydrate derivative metabolic process
GO:0044463	21	Unknown
GO:0007292	21	female gamete generation
GO:0009792	21	embryo development ending in birth or egg hatching
GO:0098590	21	plasma membrane region
GO:0098588	21	bounding membrane of organelle
GO:0099503	21	secretory vesicle
GO:0048477	21	oogenesis
GO:0003723	21	RNA binding
GO:0031226	21	Unknown
GO:0120038	21	Unknown
GO:0044877	20	protein-containing complex binding
GO:0005887	20	plasma membrane
GO:0034654	20	nucleobase-containing compound biosynthetic process
GO:0051254	20	positive regulation of RNA metabolic process
GO:0045664	20	regulation of neuron differentiation
GO:0023057	20	negative regulation of signaling
GO:0071495	20	cellular response to endogenous stimulus
GO:0080134	20	regulation of response to stress
GO:0036477	20	somatodendritic compartment
GO:0031399	20	regulation of protein modification process
GO:0005102	20	signaling receptor binding
GO:0010648	20	negative regulation of cell communication
GO:0010647	20	positive regulation of cell communication
GO:0023056	20	positive regulation of signaling
GO:0002164	19	larval development
GO:0045892	19	negative regulation of DNA-templated transcription
GO:0044421	19	Unknown
GO:1903508	19	Unknown
GO:0005768	19	endosome
GO:0006955	19	immune response
GO:0051674	19	localization of cell
GO:0044456	19	Unknown
GO:1902680	19	positive regulation of RNA biosynthetic process
GO:0046903	19	secretion
GO:1902679	19	negative regulation of RNA biosynthetic process
GO:0048585	19	negative regulation of response to stimulus
GO:0022603	19	regulation of anatomical structure morphogenesis
GO:0015031	19	protein transport
GO:0048870	19	cell motility
GO:0015833	19	peptide transport
GO:1903507	19	Unknown
GO:0060562	19	epithelial tube morphogenesis
GO:0006952	19	defense response
GO:0031175	19	neuron projection development
GO:0042886	19	amide transport
GO:0045184	19	establishment of protein localization
GO:0044093	19	positive regulation of molecular function
GO:0040008	19	regulation of growth
GO:0000902	19	cell morphogenesis
GO:0016310	19	phosphorylation
GO:0005739	19	mitochondrion
GO:0051049	18	regulation of transport
GO:0040012	18	regulation of locomotion
GO:0042127	18	regulation of cell population proliferation
GO:0051247	18	positive regulation of protein metabolic process
GO:0051276	18	chromosome organization
GO:0009967	18	positive regulation of signal transduction
GO:0007389	18	pattern specification process
GO:0045597	18	positive regulation of cell differentiation
GO:1901698	18	response to nitrogen compound
GO:0032270	18	positive regulation of protein metabolic process
GO:0051129	18	negative regulation of cellular component organization
GO:0007267	18	cell-cell signaling
GO:0045893	18	positive regulation of DNA-templated transcription
GO:0016772	18	transferase activity, transferring phosphorus-containing groups
GO:0044430	17	Unknown
GO:0044297	17	cell body
GO:0051726	17	regulation of cell cycle
GO:0036094	17	small molecule binding
GO:0043025	17	neuronal cell body
GO:0048638	17	regulation of developmental growth
GO:0010975	17	regulation of neuron projection development
GO:0007423	17	sensory organ development
GO:0046983	17	protein dimerization activity
GO:0005783	17	endoplasmic reticulum
GO:0043603	17	amide metabolic process
GO:0031344	17	regulation of cell projection organization
GO:0010243	17	Unknown
GO:0009894	17	regulation of catabolic process
GO:0016477	17	cell migration
GO:0009057	17	macromolecule catabolic process
GO:0031329	17	Unknown
GO:0120035	17	regulation of plasma membrane bounded cell projection organization
GO:0098805	17	membrane
GO:0097367	17	carbohydrate derivative binding
GO:1902531	17	regulation of intracellular signal transduction
GO:0044433	17	Unknown
GO:0051962	17	positive regulation of nervous system development
GO:0043085	16	positive regulation of catalytic activity
GO:0042493	16	response to xenobiotic stimulus
GO:0006396	16	RNA processing
GO:0006508	16	proteolysis
GO:0048598	16	embryonic morphogenesis
GO:0018193	16	peptidyl-amino acid modification
GO:0042330	16	taxis
GO:0032101	16	regulation of response to external stimulus
GO:0048667	16	cell morphogenesis involved in neuron differentiation
GO:0072359	16	circulatory system development
GO:0042592	16	homeostatic process
GO:0048858	16	cell projection morphogenesis
GO:0032990	16	Unknown
GO:0048812	16	neuron projection morphogenesis
GO:1990234	16	transferase complex
GO:0098772	16	molecular function regulator activity
GO:0044451	16	Unknown
GO:0032940	16	secretion by cell
GO:0051241	16	negative regulation of multicellular organismal process
GO:0120039	16	plasma membrane bounded cell projection morphogenesis
GO:0000904	16	Unknown
GO:0005694	16	chromosome
GO:0006468	16	protein phosphorylation
GO:0007010	16	cytoskeleton organization
GO:0051174	15	regulation of phosphorus metabolic process
GO:0007049	15	cell cycle
GO:0007167	15	enzyme-linked receptor protein signaling pathway
GO:0048569	15	Unknown
GO:0034622	15	protein-containing complex assembly
GO:0035556	15	intracellular signal transduction
GO:0030855	15	epithelial cell differentiation
GO:0001654	15	eye development
GO:0090066	15	regulation of anatomical structure size
GO:0003002	15	regionalization
GO:0019220	15	regulation of phosphate metabolic process
GO:0007417	15	central nervous system development
GO:0019637	15	organophosphate metabolic process
GO:0061564	15	axon development
GO:0006935	15	chemotaxis
GO:0003677	15	DNA binding
GO:0006886	15	intracellular protein transport
GO:0009968	15	negative regulation of signal transduction
GO:0010720	15	positive regulation of cell development
GO:0060548	15	Unknown
GO:0008283	15	cell population proliferation
GO:0007017	15	microtubule-based process
GO:0051640	15	organelle localization
GO:0050803	15	regulation of synapse structure or activity
GO:0022402	14	cell cycle process
GO:0051656	14	establishment of organelle localization
GO:0044087	14	regulation of cellular component biogenesis
GO:0060322	14	head development
GO:0015630	14	microtubule cytoskeleton
GO:0002165	14	instar larval or pupal development
GO:0046872	14	metal ion binding
GO:0140110	14	transcription regulator activity
GO:0043169	14	cation binding
GO:0080135	14	regulation of cellular response to stress
GO:0032269	14	negative regulation of protein metabolic process
GO:0005730	14	nucleolus
GO:0042325	14	regulation of phosphorylation
GO:0045944	14	positive regulation of transcription by RNA polymerase II
GO:0009725	14	response to hormone
GO:0051270	14	Unknown
GO:0000122	14	negative regulation of transcription by RNA polymerase II
GO:0098657	14	import into cell
GO:0050769	14	positive regulation of neurogenesis
GO:0008284	14	positive regulation of cell population proliferation
GO:0019904	14	protein domain specific binding
GO:0005794	14	Golgi apparatus
GO:0098793	14	presynapse
GO:1901265	14	nucleoside phosphate binding
GO:1901565	14	Unknown
GO:0051248	14	negative regulation of protein metabolic process
GO:1901701	14	cellular response to oxygen-containing compound
GO:0051093	14	negative regulation of developmental process
GO:0055086	14	nucleobase-containing small molecule metabolic process
GO:0000166	14	nucleotide binding
GO:0006897	13	endocytosis
GO:0032870	13	cellular response to hormone stimulus
GO:0070925	13	organelle assembly
GO:0051336	13	regulation of hydrolase activity
GO:0050807	13	regulation of synapse organization
GO:0019901	13	protein kinase binding
GO:0019900	13	kinase binding
GO:0022604	13	regulation of cell morphogenesis
GO:0030054	13	cell junction
GO:0009886	13	post-embryonic animal morphogenesis
GO:0048589	13	developmental growth
GO:0007409	13	axonogenesis
GO:0040007	13	growth
GO:0051020	13	GTPase binding
GO:0005615	13	extracellular space
GO:0006887	13	exocytosis
GO:0030141	13	secretory granule
GO:0030133	13	transport vesicle
GO:0045666	13	positive regulation of neuron differentiation
GO:0031401	13	positive regulation of protein modification process
GO:0016301	13	kinase activity
GO:0032535	13	regulation of cellular component size
GO:0048878	13	chemical homeostasis
GO:0001932	13	regulation of protein phosphorylation
GO:0007268	13	chemical synaptic transmission
GO:0016788	13	hydrolase activity, acting on ester bonds
GO:0042803	13	protein homodimerization activity
GO:0044265	13	Unknown
GO:0007568	13	Unknown
GO:0038023	13	signaling receptor activity
GO:0008134	13	transcription factor binding
GO:0060089	13	molecular transducer activity
GO:0007420	13	brain development
GO:0099537	13	trans-synaptic signaling
GO:0099536	13	synaptic signaling
GO:0045055	13	regulated exocytosis
GO:0033044	13	regulation of chromosome organization
GO:0009607	13	response to biotic stimulus
GO:0098916	13	anterograde trans-synaptic signaling
GO:0055114	12	Unknown
GO:0017076	12	purine nucleotide binding
GO:0043604	12	amide biosynthetic process
GO:0016773	12	phosphotransferase activity, alcohol group as acceptor
GO:0061061	12	muscle structure development
GO:0034660	12	Unknown
GO:1901652	12	response to peptide
GO:0050804	12	modulation of chemical synaptic transmission
GO:0000278	12	mitotic cell cycle
GO:2000145	12	regulation of cell motility
GO:0032553	12	ribonucleotide binding
GO:0032555	12	purine ribonucleotide binding
GO:0006811	12	monoatomic ion transport
GO:0016071	12	mRNA metabolic process
GO:0051707	12	response to other organism
GO:0043207	12	response to external biotic stimulus
GO:0061024	12	membrane organization
GO:0007155	12	cell adhesion
GO:0007507	12	heart development
GO:0004888	12	transmembrane signaling receptor activity
GO:0007600	12	sensory perception
GO:0001944	12	vasculature development
GO:0051050	12	positive regulation of transport
GO:0097447	12	dendritic tree
GO:0043069	12	negative regulation of programmed cell death
GO:0043066	12	negative regulation of apoptotic process
GO:0006325	12	chromatin organization
GO:0030334	12	regulation of cell migration
GO:0009617	12	response to bacterium
GO:0070382	12	exocytic vesicle
GO:0099177	12	regulation of trans-synaptic signaling
GO:0006518	12	peptide metabolic process
GO:0021700	12	developmental maturation
GO:0002119	12	nematode larval development
GO:0030424	12	axon
GO:0030425	12	dendrite
GO:0007411	12	axon guidance
GO:0007444	12	imaginal disc development
GO:0070647	12	protein modification by small protein conjugation or removal
GO:0048568	12	embryonic organ development
GO:0002064	12	epithelial cell development
GO:0022610	12	Unknown
GO:0031984	12	organelle subcompartment
GO:0097485	12	neuron projection guidance
GO:0034248	12	regulation of amide metabolic process
GO:0072358	12	circulatory system development
GO:0097659	11	Unknown
GO:0001558	11	regulation of cell growth
GO:0010942	11	Unknown
GO:0002252	11	immune effector process
GO:0006753	11	nucleoside phosphate metabolic process
GO:0009117	11	nucleotide metabolic process
GO:0072521	11	purine-containing compound metabolic process
GO:0098796	11	membrane protein complex
GO:1901699	11	cellular response to nitrogen compound
GO:0071417	11	Unknown
GO:0010976	11	positive regulation of neuron projection development
GO:0008144	11	Unknown
GO:0017016	11	small GTPase binding
GO:0033365	11	protein localization to organelle
GO:0048592	11	eye morphogenesis
GO:0009611	11	response to wounding
GO:0031967	11	organelle envelope
GO:0031975	11	Unknown
GO:0005769	11	early endosome
GO:0090596	11	sensory organ morphogenesis
GO:0004672	11	protein kinase activity
GO:0016491	11	oxidoreductase activity
GO:0048749	11	compound eye development
GO:0010769	11	Unknown
GO:0009636	11	response to toxic substance
GO:0099568	11	cytoplasmic region
GO:0032446	11	protein modification by small protein conjugation
GO:0046914	11	transition metal ion binding
GO:0010562	11	positive regulation of phosphorus metabolic process
GO:0010608	11	post-transcriptional regulation of gene expression
GO:0045177	11	apical part of cell
GO:0045937	11	positive regulation of phosphate metabolic process
GO:0006629	11	lipid metabolic process
GO:0044092	11	negative regulation of molecular function
GO:0007552	11	metamorphosis
GO:0042327	11	positive regulation of phosphorylation
GO:0009991	11	Unknown
GO:0030234	11	enzyme regulator activity
GO:1990904	11	ribonucleoprotein complex
GO:0003729	11	mRNA binding
GO:0002065	11	columnar/cuboidal epithelial cell differentiation
GO:0014070	11	Unknown
GO:0031667	11	response to nutrient levels
GO:0006082	11	organic acid metabolic process
GO:0043436	11	oxoacid metabolic process
GO:0002066	11	columnar/cuboidal epithelial cell development
GO:0035639	11	purine ribonucleoside triphosphate binding
GO:0031267	11	small GTPase binding
GO:0032774	11	RNA biosynthetic process
GO:0031346	11	positive regulation of cell projection organization
GO:0045165	11	cell fate commitment
GO:0008021	11	synaptic vesicle
GO:0006259	11	DNA metabolic process
GO:0006351	11	DNA-templated transcription
GO:0048732	11	gland development
GO:0043068	11	positive regulation of programmed cell death
GO:0050890	11	cognition
GO:0007611	11	learning or memory
GO:0098794	11	postsynapse
GO:0001568	11	blood vessel development
GO:0050770	11	regulation of axonogenesis
GO:0019693	11	ribose phosphate metabolic process
GO:0060341	10	regulation of cellular localization
GO:0060627	10	regulation of vesicle-mediated transport
GO:0051338	10	regulation of transferase activity
GO:0051961	10	negative regulation of nervous system development
GO:0008092	10	cytoskeletal protein binding
GO:0006412	10	translation
GO:0000226	10	microtubule cytoskeleton organization
GO:0045596	10	negative regulation of cell differentiation
GO:0008270	10	zinc ion binding
GO:0044427	10	Unknown
GO:0051345	10	positive regulation of hydrolase activity
GO:0010506	10	regulation of autophagy
GO:0007169	10	cell surface receptor protein tyrosine kinase signaling pathway
GO:0043549	10	regulation of kinase activity
GO:0044283	10	small molecule biosynthetic process
GO:0043065	10	positive regulation of apoptotic process
GO:0008289	10	lipid binding
GO:0001934	10	positive regulation of protein phosphorylation
GO:0001667	10	ameboidal-type cell migration
GO:0001775	10	cell activation
GO:0072657	10	protein localization to membrane
GO:0008361	10	regulation of cell size
GO:0045927	10	positive regulation of growth
GO:0007560	10	imaginal disc morphogenesis
GO:0048563	10	Unknown
GO:0048736	10	appendage development
GO:0048707	10	instar larval or pupal morphogenesis
GO:0010639	10	negative regulation of organelle organization
GO:0007346	10	regulation of mitotic cell cycle
GO:0098542	10	defense response to other organism
GO:0019725	10	cellular homeostasis
GO:0042742	10	defense response to bacterium
GO:0019752	10	carboxylic acid metabolic process
GO:0002682	10	regulation of immune system process
GO:0030707	10	follicle cell of egg chamber development
GO:0043043	10	peptide biosynthetic process
GO:0010638	10	positive regulation of organelle organization
GO:0044432	10	Unknown
GO:0040017	10	positive regulation of locomotion
GO:0035107	10	appendage morphogenesis
GO:0006974	9	DNA damage response
GO:0055082	9	intracellular chemical homeostasis
GO:0032103	9	positive regulation of response to external stimulus
GO:0042594	9	response to starvation
GO:0034097	9	response to cytokine
GO:0010259	9	Unknown
GO:0030554	9	adenyl nucleotide binding
GO:0022613	9	ribonucleoprotein complex biogenesis
GO:0032559	9	adenyl ribonucleotide binding
GO:0009150	9	purine ribonucleotide metabolic process
GO:0009259	9	ribonucleotide metabolic process
GO:0030029	9	actin filament-based process
GO:0044429	9	Unknown
GO:0017111	9	ribonucleoside triphosphate phosphatase activity
GO:0003700	9	DNA-binding transcription factor activity
GO:0003712	9	transcription coregulator activity
GO:0016462	9	pyrophosphatase activity
GO:0016817	9	hydrolase activity, acting on acid anhydrides
GO:1902533	9	positive regulation of intracellular signal transduction
GO:0010721	9	negative regulation of cell development
GO:0008340	9	determination of adult lifespan
GO:0016818	9	hydrolase activity, acting on acid anhydrides, in phosphorus-containing anhydrides
GO:0008219	9	cell death
GO:1903047	9	mitotic cell cycle process
GO:0045321	9	leukocyte activation
GO:0016567	9	protein ubiquitination
GO:0010035	9	Unknown
GO:0006163	9	purine nucleotide metabolic process
GO:0043009	9	chordate embryonic development
GO:0017144	9	xenobiotic metabolic process
GO:0001745	9	compound eye morphogenesis
GO:0090407	9	organophosphate biosynthetic process
GO:0009798	9	axis specification
GO:0060541	9	respiratory system development
GO:0048232	9	male gamete generation
GO:0016324	9	apical plasma membrane
GO:0005773	9	vacuole
GO:1901653	9	cellular response to peptide
GO:0001505	9	Unknown
GO:0035120	9	post-embryonic appendage morphogenesis
GO:0033993	9	response to lipid
GO:0043434	9	response to peptide hormone
GO:0070161	9	anchoring junction
GO:0045859	9	regulation of protein kinase activity
GO:0045926	9	negative regulation of growth
GO:0006417	9	regulation of translation
GO:0005912	9	adherens junction
GO:0009314	9	response to radiation
GO:0048469	9	cell maturation
GO:0048639	9	positive regulation of developmental growth
GO:0060537	9	muscle tissue development
GO:0048562	9	embryonic organ morphogenesis
GO:0010564	9	regulation of cell cycle process
GO:0012501	9	programmed cell death
GO:0030163	9	protein catabolic process
GO:0014706	9	striated muscle tissue development
GO:0032880	8	regulation of protein localization
GO:0034470	8	Unknown
GO:0043900	8	Unknown
GO:0009896	8	positive regulation of catabolic process
GO:0048471	8	perinuclear region of cytoplasm
GO:1902532	8	negative regulation of intracellular signal transduction
GO:0006873	8	intracellular monoatomic ion homeostasis
GO:0006812	8	monoatomic cation transport
GO:0034976	8	response to endoplasmic reticulum stress
GO:0030003	8	intracellular monoatomic cation homeostasis
GO:0006520	8	amino acid metabolic process
GO:0006399	8	tRNA metabolic process
GO:0098771	8	inorganic ion homeostasis
GO:0002263	8	cell activation involved in immune response
GO:0000323	8	lytic vacuole
GO:0012506	8	vesicle membrane
GO:2001233	8	regulation of apoptotic signaling pathway
GO:0050801	8	monoatomic ion homeostasis
GO:0005764	8	lysosome
GO:0006732	8	Unknown
GO:0009986	8	cell surface
GO:0048754	8	branching morphogenesis of an epithelial tube
GO:0009895	8	negative regulation of catabolic process
GO:0006605	8	protein targeting
GO:0051648	8	vesicle localization
GO:0007626	8	locomotory behavior
GO:0030036	8	actin cytoskeleton organization
GO:0051347	8	positive regulation of transferase activity
GO:1902275	8	regulation of chromatin organization
GO:0043565	8	sequence-specific DNA binding
GO:0051272	8	Unknown
GO:0033674	8	positive regulation of kinase activity
GO:0006366	8	transcription by RNA polymerase II
GO:0051186	8	Unknown
GO:0006979	8	response to oxidative stress
GO:0005938	8	cell cortex
GO:0030534	8	adult behavior
GO:0048737	8	imaginal disc-derived appendage development
GO:0061138	8	morphogenesis of a branching epithelium
GO:0004674	8	protein serine/threonine kinase activity
GO:0010256	8	endomembrane system organization
GO:0055085	8	transmembrane transport
GO:1901137	8	carbohydrate derivative biosynthetic process
GO:0002520	8	immune system development
GO:0005815	8	microtubule organizing center
GO:0071363	8	cellular response to growth factor stimulus
GO:0070848	8	response to growth factor
GO:0055080	8	monoatomic cation homeostasis
GO:0031400	8	negative regulation of protein modification process
GO:0007517	8	muscle organ development
GO:0009880	8	embryonic pattern specification
GO:0031330	8	Unknown
GO:0005524	8	ATP binding
GO:0071496	8	cellular response to external stimulus
GO:0042060	8	wound healing
GO:0017137	8	small GTPase binding
GO:0044255	8	Unknown
GO:0008610	8	lipid biosynthetic process
GO:0048534	8	hematopoietic or lymphoid organ development
GO:0051650	8	establishment of vesicle localization
GO:0051963	8	regulation of synapse assembly
GO:0007283	8	spermatogenesis
GO:0071375	8	cellular response to peptide hormone stimulus
GO:0070011	8	peptidase activity
GO:0050776	8	regulation of immune response
GO:0005215	8	transporter activity
GO:0035690	8	cellular response to xenobiotic stimulus
GO:0008233	8	peptidase activity
GO:0006915	8	apoptotic process
GO:0050768	8	negative regulation of neurogenesis
GO:0001655	8	urogenital system development
GO:0007369	8	gastrulation
GO:0007472	8	wing disc morphogenesis
GO:0007350	8	blastoderm segmentation
GO:0099003	8	vesicle-mediated transport in synapse
GO:0001763	8	morphogenesis of a branching structure
GO:0046530	8	photoreceptor cell differentiation
GO:0005911	8	cell-cell junction
GO:0007476	8	imaginal disc-derived wing morphogenesis
GO:0007163	8	establishment or maintenance of cell polarity
GO:0048514	8	blood vessel morphogenesis
GO:0061458	8	reproductive system development
GO:0046677	8	response to antibiotic
GO:0048608	8	reproductive structure development
GO:0048640	8	negative regulation of developmental growth
GO:0030659	8	cytoplasmic vesicle membrane
GO:0031331	8	Unknown
GO:0005543	8	phospholipid binding
GO:0097305	8	response to alcohol
GO:0002366	8	leukocyte activation involved in immune response
GO:0062012	8	regulation of small molecule metabolic process
GO:0051052	8	regulation of DNA metabolic process
GO:0007186	8	G protein-coupled receptor signaling pathway
GO:0045087	8	innate immune response
GO:0035220	8	wing disc development
GO:0048167	8	regulation of synaptic plasticity
GO:0071214	8	cellular response to abiotic stimulus
GO:0104004	8	cellular response to environmental stimulus
GO:0071345	8	cellular response to cytokine stimulus
GO:0035282	8	segmentation
GO:0035114	8	imaginal disc-derived appendage morphogenesis
GO:1903532	7	positive regulation of secretion by cell
GO:0051046	7	regulation of secretion
GO:0051047	7	positive regulation of secretion
GO:0042578	7	phosphoric ester hydrolase activity
GO:0140098	7	catalytic activity, acting on RNA
GO:1903530	7	regulation of secretion by cell
GO:0009416	7	response to light stimulus
GO:0010817	7	regulation of hormone levels
GO:0044270	7	Unknown
GO:0016569	7	Unknown
GO:0016570	7	Unknown
GO:0001708	7	cell fate specification
GO:0002274	7	myeloid leukocyte activation
GO:0002275	7	myeloid cell activation involved in immune response
GO:0002283	7	neutrophil activation involved in immune response
GO:0002443	7	leukocyte mediated immunity
GO:0002444	7	myeloid leukocyte mediated immunity
GO:0051098	7	regulation of binding
GO:0050920	7	regulation of chemotaxis
GO:0005635	7	nuclear envelope
GO:0045860	7	positive regulation of protein kinase activity
GO:0048599	7	oocyte development
GO:0016604	7	nuclear body
GO:0019216	7	regulation of lipid metabolic process
GO:0099504	7	synaptic vesicle cycle
GO:0046700	7	Unknown
GO:0032386	7	regulation of intracellular transport
GO:0072001	7	renal system development
GO:0000785	7	chromatin
GO:0030516	7	regulation of axon extension
GO:0071826	7	protein-RNA complex organization
GO:0001501	7	skeletal system development
GO:0003690	7	double-stranded DNA binding
GO:0030900	7	forebrain development
GO:0021537	7	telencephalon development
GO:1901361	7	Unknown
GO:0061695	7	transferase complex, transferring phosphorus-containing groups
GO:0031625	7	ubiquitin protein ligase binding
GO:0046982	7	protein heterodimerization activity
GO:0031252	7	cell leading edge
GO:0051493	7	regulation of cytoskeleton organization
GO:0036293	7	response to decreased oxygen levels
GO:0000981	7	DNA-binding transcription factor activity, RNA polymerase II-specific
GO:0030111	7	regulation of Wnt signaling pathway
GO:0071407	7	Unknown
GO:0042063	7	gliogenesis
GO:0016311	7	dephosphorylation
GO:0016791	7	phosphatase activity
GO:0006397	7	mRNA processing
GO:0061387	7	regulation of extent of cell growth
GO:0001067	7	transcription regulatory region nucleic acid binding
GO:0043473	7	pigmentation
GO:0009994	7	oocyte differentiation
GO:0030335	7	positive regulation of cell migration
GO:0070482	7	response to oxygen levels
GO:0007018	7	microtubule-based movement
GO:0006836	7	neurotransmitter transport
GO:0023061	7	signal release
GO:0005198	7	structural molecule activity
GO:0031594	7	neuromuscular junction
GO:0043087	7	regulation of GTPase activity
GO:0043299	7	leukocyte degranulation
GO:0045471	7	response to ethanol
GO:0044389	7	ubiquitin-like protein ligase binding
GO:1901214	7	Unknown
GO:0031668	7	Unknown
GO:0031669	7	cellular response to nutrient levels
GO:0051603	7	proteolysis involved in protein catabolic process
GO:0044257	7	protein catabolic process
GO:0045787	7	positive regulation of cell cycle
GO:0008047	7	enzyme activator activity
GO:0043523	7	regulation of neuron apoptotic process
GO:0043547	7	positive regulation of GTPase activity
GO:0043408	7	regulation of MAPK cascade
GO:2000147	7	positive regulation of cell motility
GO:0036230	7	granulocyte activation
GO:0042119	7	neutrophil activation
GO:0098791	7	Golgi apparatus subcompartment
GO:0097435	7	supramolecular fiber organization
GO:0019439	7	Unknown
GO:0034655	7	nucleobase-containing compound catabolic process
GO:0019098	7	reproductive behavior
GO:0043312	7	neutrophil degranulation
GO:0044431	7	Unknown
GO:0044437	7	Unknown
GO:0097060	7	synaptic membrane
GO:0003007	7	heart morphogenesis
GO:0043269	7	regulation of monoatomic ion transport
GO:0031056	7	Unknown
GO:0023014	7	signal transduction
GO:0000165	7	MAPK cascade
GO:0044212	7	transcription cis-regulatory region binding
GO:0010038	7	response to metal ion
GO:0007618	7	mating
GO:0016050	7	vesicle organization
GO:0008285	7	negative regulation of cell population proliferation
GO:0002446	7	neutrophil mediated immunity
GO:0044089	7	positive regulation of cellular component biogenesis
GO:0033218	7	amide binding
GO:0009161	6	ribonucleoside monophosphate metabolic process
GO:0009167	6	purine ribonucleoside monophosphate metabolic process
GO:0009199	6	ribonucleoside triphosphate metabolic process
GO:0009205	6	purine ribonucleoside triphosphate metabolic process
GO:0050808	6	synapse organization
GO:0098552	6	side of membrane
GO:0071695	6	anatomical structure maturation
GO:0005770	6	late endosome
GO:0005774	6	vacuolar membrane
GO:0060205	6	cytoplasmic vesicle lumen
GO:0060560	6	developmental growth involved in morphogenesis
GO:0051051	6	negative regulation of transport
GO:0051054	6	positive regulation of DNA metabolic process
GO:0000139	6	Golgi membrane
GO:0009126	6	purine nucleoside monophosphate metabolic process
GO:0009141	6	nucleoside triphosphate metabolic process
GO:0009144	6	purine nucleoside triphosphate metabolic process
GO:0007005	6	mitochondrion organization
GO:0005740	6	mitochondrial envelope
GO:0004930	6	G protein-coupled receptor activity
GO:0009123	6	nucleoside monophosphate metabolic process
GO:0031983	6	vesicle lumen
GO:0034774	6	secretory granule lumen
GO:0031966	6	mitochondrial membrane
GO:0099643	6	signal release from synapse
GO:0048489	6	synaptic vesicle transport
GO:0008344	6	adult locomotory behavior
GO:0000976	6	transcription cis-regulatory region binding
GO:0000977	6	RNA polymerase II transcription regulatory region sequence-specific DNA binding
GO:1990837	6	sequence-specific double-stranded DNA binding
GO:0019787	6	ubiquitin-like protein transferase activity
GO:0004842	6	ubiquitin-protein transferase activity
GO:0051090	6	regulation of DNA-binding transcription factor activity
GO:0003713	6	transcription coactivator activity
GO:0050830	6	defense response to Gram-positive bacterium
GO:0009952	6	anterior/posterior pattern specification
GO:0044445	6	Unknown
GO:0007269	6	neurotransmitter secretion
GO:0009266	6	response to temperature stimulus
GO:0005875	6	microtubule associated complex
GO:0046486	6	glycerolipid metabolic process
GO:0009100	6	glycoprotein metabolic process
GO:0022618	6	protein-RNA complex assembly
GO:0030703	6	eggshell formation
GO:0040029	6	epigenetic regulation of gene expression
GO:0004175	6	endopeptidase activity
GO:0022857	6	transmembrane transporter activity
GO:0030155	6	regulation of cell adhesion
GO:0030162	6	regulation of proteolysis
GO:0009799	6	specification of symmetry
GO:0016323	6	basolateral plasma membrane
GO:0014069	6	postsynaptic density
GO:0097480	6	establishment of synaptic vesicle localization
GO:0019898	6	extrinsic component of membrane
GO:0015629	6	actin cytoskeleton
GO:0009948	6	anterior/posterior axis specification
GO:0050954	6	sensory perception of mechanical stimulus
GO:0097479	6	synaptic vesicle localization
GO:0005789	6	endoplasmic reticulum membrane
GO:0032279	6	asymmetric synapse
GO:0042461	6	photoreceptor cell development
GO:0016331	6	morphogenesis of embryonic epithelium
GO:0001666	6	response to hypoxia
GO:0005813	6	centrosome
GO:0030097	6	hemopoiesis
GO:0042175	6	nuclear outer membrane-endoplasmic reticulum membrane network
GO:0098827	6	endoplasmic reticulum subcompartment
GO:0099080	6	supramolecular complex
GO:0001012	6	RNA polymerase II transcription regulatory region sequence-specific DNA binding
GO:0055123	6	digestive system development
GO:0048565	6	digestive tract development
GO:0048705	6	skeletal system morphogenesis
GO:0000375	6	RNA splicing, via transesterification reactions
GO:0000377	6	RNA splicing, via transesterification reactions with bulged adenosine as nucleophile
GO:0000398	6	mRNA splicing, via spliceosome
GO:0008380	6	RNA splicing
GO:0003779	6	actin binding
GO:0004721	6	phosphoprotein phosphatase activity
GO:0006470	6	protein dephosphorylation
GO:0031347	6	regulation of defense response
GO:0034220	6	monoatomic ion transmembrane transport
GO:0007613	6	memory
GO:0034330	6	cell junction organization
GO:0033267	6	Unknown
GO:0001754	6	eye photoreceptor cell differentiation
GO:0060828	6	regulation of canonical Wnt signaling pathway
GO:1903311	6	regulation of mRNA metabolic process
GO:0071396	6	cellular response to lipid
GO:0051259	6	protein complex oligomerization
GO:2001251	6	negative regulation of chromosome organization
GO:0055065	6	Unknown
GO:0043410	6	positive regulation of MAPK cascade
GO:0006511	6	ubiquitin-dependent protein catabolic process
GO:0007059	6	chromosome segregation
GO:0019941	6	modification-dependent protein catabolic process
GO:0000280	6	nuclear division
GO:0048285	6	organelle fission
GO:0043632	6	modification-dependent macromolecule catabolic process
GO:2001252	6	positive regulation of chromosome organization
GO:0005975	6	carbohydrate metabolic process
GO:0009267	6	cellular response to starvation
GO:0006875	6	Unknown
GO:0008033	6	tRNA processing
GO:0022612	6	gland morphogenesis
GO:0150034	6	distal axon
GO:0007424	6	open tracheal system development
GO:0043086	6	negative regulation of catalytic activity
GO:0040025	6	vulval development
GO:0098609	6	cell-cell adhesion
GO:2001234	6	negative regulation of apoptotic signaling pathway
GO:1903034	6	regulation of response to wounding
GO:0090150	6	establishment of protein localization to membrane
GO:0045216	6	cell-cell junction organization
GO:0044057	6	regulation of system process
GO:0098984	6	neuron to neuron synapse
GO:0099572	6	postsynaptic specialization
GO:0044440	6	Unknown
GO:0070201	6	regulation of establishment of protein localization
GO:0051223	6	regulation of protein transport
GO:0090087	6	regulation of peptide transport
GO:0042277	6	peptide binding
GO:0048813	5	dendrite morphogenesis
GO:0016358	5	dendrite development
GO:1903827	5	regulation of protein localization
GO:0070372	5	regulation of ERK1 and ERK2 cascade
GO:0048546	5	digestive tract morphogenesis
GO:0070302	5	regulation of stress-activated protein kinase signaling cascade
GO:0051924	5	regulation of calcium ion transport
GO:0001701	5	in utero embryonic development
GO:0016054	5	organic acid catabolic process
GO:0044282	5	small molecule catabolic process
GO:0032526	5	response to retinoic acid
GO:0098562	5	cytoplasmic side of membrane
GO:0018105	5	peptidyl-serine phosphorylation
GO:0018209	5	peptidyl-serine modification
GO:0046395	5	carboxylic acid catabolic process
GO:0050678	5	regulation of epithelial cell proliferation
GO:0045665	5	negative regulation of neuron differentiation
GO:0044309	5	neuron spine
GO:0010770	5	positive regulation of cell morphogenesis
GO:0002683	5	negative regulation of immune system process
GO:0002684	5	positive regulation of immune system process
GO:0006281	5	DNA repair
GO:0015075	5	monoatomic ion transmembrane transporter activity
GO:0005759	5	mitochondrial matrix
GO:0006820	5	monoatomic anion transport
GO:0008544	5	epidermis development
GO:0043270	5	positive regulation of monoatomic ion transport
GO:0008045	5	motor neuron axon guidance
GO:1903169	5	regulation of calcium ion transmembrane transport
GO:0045786	5	negative regulation of cell cycle
GO:0043405	5	regulation of MAP kinase activity
GO:0043062	5	extracellular structure organization
GO:0043197	5	dendritic spine
GO:0043254	5	regulation of protein-containing complex assembly
GO:2000377	5	regulation of reactive oxygen species metabolic process
GO:1904062	5	regulation of monoatomic cation transmembrane transport
GO:0048193	5	Golgi vesicle transport
GO:0048679	5	regulation of axon regeneration
GO:0070570	5	regulation of neuron projection regeneration
GO:0043393	5	regulation of protein binding
GO:0006401	5	RNA catabolic process
GO:0006413	5	translational initiation
GO:0006612	5	protein targeting to membrane
GO:0010498	5	proteasomal protein catabolic process
GO:0043406	5	positive regulation of MAP kinase activity
GO:0072503	5	Unknown
GO:1901987	5	regulation of cell cycle phase transition
GO:1901990	5	regulation of mitotic cell cycle phase transition
GO:0006874	5	intracellular calcium ion homeostasis
GO:0098852	5	lytic vacuole membrane
GO:0000209	5	protein polyubiquitination
GO:0032787	5	monocarboxylic acid metabolic process
GO:0061630	5	ubiquitin protein ligase activity
GO:0061659	5	ubiquitin-like protein ligase activity
GO:0006909	5	phagocytosis
GO:0060966	5	regulation of gene silencing by regulatory ncRNA
GO:0060968	5	Unknown
GO:0048545	5	response to steroid hormone
GO:0000228	5	nuclear chromosome
GO:0040013	5	negative regulation of locomotion
GO:0034762	5	regulation of transmembrane transport
GO:0034765	5	regulation of monoatomic ion transmembrane transport
GO:0009451	5	RNA modification
GO:0046128	5	purine ribonucleoside metabolic process
GO:0031253	5	cell projection membrane
GO:0009119	5	ribonucleoside metabolic process
GO:0006790	5	sulfur compound metabolic process
GO:0009116	5	nucleoside metabolic process
GO:0042176	5	regulation of protein catabolic process
GO:0007635	5	chemosensory behavior
GO:0034329	5	cell junction assembly
GO:0034250	5	positive regulation of amide metabolic process
GO:0032872	5	regulation of stress-activated MAPK cascade
GO:0042278	5	purine nucleoside metabolic process
GO:0001751	5	compound eye photoreceptor cell differentiation
GO:1901657	5	glycosyl compound metabolic process
GO:0007548	5	sex differentiation
GO:0048511	5	rhythmic process
GO:0009410	5	response to xenobiotic stimulus
GO:0010008	5	endosome membrane
GO:0007617	5	mating behavior
GO:0034504	5	protein localization to nucleus
GO:0009612	5	response to mechanical stimulus
GO:0007264	5	small GTPase-mediated signal transduction
GO:0007265	5	Ras protein signal transduction
GO:0120031	5	plasma membrane bounded cell projection assembly
GO:0005700	5	polytene chromosome
GO:0042048	5	olfactory behavior
GO:1901605	5	alpha-amino acid metabolic process
GO:0072507	5	Unknown
GO:0098655	5	monoatomic cation transmembrane transport
GO:0055074	5	calcium ion homeostasis
GO:0051260	5	protein homooligomerization
GO:0001227	5	DNA-binding transcription repressor activity, RNA polymerase II-specific
GO:0032147	5	activation of protein kinase activity
GO:0031345	5	negative regulation of cell projection organization
GO:0031098	5	stress-activated protein kinase signaling cascade
GO:0051606	5	detection of stimulus
GO:0010927	5	cellular component assembly involved in morphogenesis
GO:0007178	5	cell surface receptor protein serine/threonine kinase signaling pathway
GO:0007015	5	actin filament organization
GO:0009165	5	nucleotide biosynthetic process
GO:0003730	5	mRNA 3'-UTR binding
GO:0021987	5	cerebral cortex development
GO:0021543	5	pallium development
GO:0010977	5	negative regulation of neuron projection development
GO:0010959	5	regulation of metal ion transport
GO:0010631	5	epithelial cell migration
GO:0016079	5	synaptic vesicle exocytosis
GO:0017156	5	calcium-ion regulated exocytosis
GO:0030031	5	cell projection assembly
GO:0009408	5	response to heat
GO:0006403	5	RNA localization
GO:0030705	5	cytoskeleton-dependent intracellular transport
GO:0044441	5	Unknown
GO:0005929	5	cilium
GO:0042335	5	cuticle development
GO:0030177	5	positive regulation of Wnt signaling pathway
GO:0099081	5	supramolecular polymer
GO:0099512	5	supramolecular fiber
GO:0072594	5	establishment of protein localization to organelle
GO:0022407	5	regulation of cell-cell adhesion
GO:0035148	5	tube formation
GO:0030100	5	regulation of endocytosis
GO:0030307	5	positive regulation of cell growth
GO:0009855	5	determination of bilateral symmetry
GO:0008595	5	anterior/posterior axis specification, embryo
GO:0007304	5	chorion-containing eggshell formation
GO:0007351	5	tripartite regional subdivision
GO:0007605	5	sensory perception of sound
GO:0003682	5	chromatin binding
GO:1901293	5	nucleoside phosphate biosynthetic process
GO:0099174	5	regulation of presynapse organization
GO:0009953	5	dorsal/ventral pattern formation
GO:0032869	5	cellular response to insulin stimulus
GO:0032868	5	response to insulin
GO:0051783	5	regulation of nuclear division
GO:0051965	5	positive regulation of synapse assembly
GO:0016614	5	oxidoreductase activity, acting on CH-OH group of donors
GO:0001822	5	kidney development
GO:0046777	5	protein autophosphorylation
GO:0045862	5	positive regulation of proteolysis
GO:0045211	5	postsynaptic membrane
GO:0005765	5	lysosomal membrane
GO:0090130	5	tissue migration
GO:0090132	5	epithelium migration
GO:0071900	5	regulation of protein serine/threonine kinase activity
GO:0071902	5	positive regulation of protein serine/threonine kinase activity
GO:0001101	5	response to acid chemical
GO:2001236	5	regulation of extrinsic apoptotic signaling pathway
GO:0016887	5	ATP hydrolysis activity
GO:0043902	5	Unknown
GO:0042254	5	ribosome biogenesis
GO:1901615	5	Unknown
GO:0050805	5	negative regulation of synaptic transmission
GO:0007416	5	synapse assembly
GO:0000578	5	embryonic axis specification
GO:0001525	5	angiogenesis
GO:0016049	5	cell growth
GO:2000331	4	regulation of terminal button organization
GO:0051271	4	Unknown
GO:2001023	4	regulation of response to drug
GO:0035335	4	peptidyl-tyrosine dephosphorylation
GO:0030308	4	negative regulation of cell growth
GO:0031099	4	regeneration
GO:0004725	4	protein tyrosine phosphatase activity
GO:0052689	4	carboxylic ester hydrolase activity
GO:0046034	4	ATP metabolic process
GO:0043583	4	ear development
GO:0016616	4	oxidoreductase activity, acting on the CH-OH group of donors, NAD or NADP as acceptor
GO:1990138	4	neuron projection extension
GO:1901681	4	sulfur compound binding
GO:0048588	4	developmental cell growth
GO:0050921	4	positive regulation of chemotaxis
GO:0050771	4	negative regulation of axonogenesis
GO:0050778	4	positive regulation of immune response
GO:0050839	4	cell adhesion molecule binding
GO:0097237	4	cellular response to toxic substance
GO:0002011	4	morphogenesis of an epithelial sheet
GO:0006352	4	DNA-templated transcription initiation
GO:0000428	4	DNA-directed RNA polymerase complex
GO:1902667	4	regulation of axon guidance
GO:0048704	4	embryonic skeletal system morphogenesis
GO:0048706	4	embryonic skeletal system development
GO:0048841	4	regulation of axon extension involved in axon guidance
GO:0050772	4	positive regulation of axonogenesis
GO:0015318	4	inorganic molecular entity transmembrane transporter activity
GO:0008324	4	monoatomic cation transmembrane transporter activity
GO:0007612	4	learning
GO:1901342	4	regulation of vasculature development
GO:0055029	4	nuclear DNA-directed RNA polymerase complex
GO:0016779	4	nucleotidyltransferase activity
GO:0030880	4	RNA polymerase complex
GO:0001933	4	negative regulation of protein phosphorylation
GO:0060964	4	regulation of miRNA-mediated gene silencing
GO:0051222	4	positive regulation of protein transport
GO:0050708	4	regulation of protein secretion
GO:0050795	4	regulation of behavior
GO:0046883	4	regulation of hormone secretion
GO:0005126	4	cytokine receptor binding
GO:0045444	4	fat cell differentiation
GO:0044706	4	multi-multicellular organism process
GO:0002831	4	regulation of response to biotic stimulus
GO:0043588	4	skin development
GO:0009913	4	epidermal cell differentiation
GO:0042734	4	presynaptic membrane
GO:0050829	4	defense response to Gram-negative bacterium
GO:0001817	4	regulation of cytokine production
GO:0001818	4	negative regulation of cytokine production
GO:0060147	4	regulation of post-transcriptional gene silencing
GO:0030010	4	establishment of cell polarity
GO:0030055	4	cell-substrate junction
GO:0022408	4	negative regulation of cell-cell adhesion
GO:0044448	4	Unknown
GO:0043010	4	camera-type eye development
GO:0043297	4	apical junction assembly
GO:0040003	4	chitin-based cuticle development
GO:0045047	4	protein targeting to ER
GO:0007368	4	determination of left/right symmetry
GO:1905114	4	Unknown
GO:0030323	4	respiratory tube development
GO:0030324	4	lung development
GO:0090659	4	walking behavior
GO:0048644	4	muscle organ morphogenesis
GO:0030336	4	negative regulation of cell migration
GO:0030198	4	extracellular matrix organization
GO:0042752	4	regulation of circadian rhythm
GO:0003774	4	cytoskeletal motor activity
GO:0099501	4	exocytic vesicle membrane
GO:0022411	4	cellular component disassembly
GO:0031647	4	regulation of protein stability
GO:0019221	4	cytokine-mediated signaling pathway
GO:1901068	4	guanosine-containing compound metabolic process
GO:0008582	4	regulation of synaptic assembly at neuromuscular junction
GO:0031058	4	Unknown
GO:0048663	4	neuron fate commitment
GO:0043954	4	cellular component maintenance
GO:0051983	4	regulation of chromosome segregation
GO:0051235	4	maintenance of location
GO:0033045	4	regulation of sister chromatid segregation
GO:1901136	4	carbohydrate derivative catabolic process
GO:0045137	4	development of primary sexual characteristics
GO:0008187	4	poly-pyrimidine tract binding
GO:0007051	4	spindle organization
GO:0007088	4	regulation of mitotic nuclear division
GO:0030902	4	hindbrain development
GO:0050679	4	positive regulation of epithelial cell proliferation
GO:0007309	4	oocyte axis specification
GO:0072522	4	purine-containing compound biosynthetic process
GO:0007308	4	oocyte construction
GO:0018107	4	peptidyl-threonine phosphorylation
GO:0018210	4	peptidyl-threonine modification
GO:0044391	4	ribosomal subunit
GO:0003735	4	structural constituent of ribosome
GO:0005840	4	ribosome
GO:0014013	4	regulation of gliogenesis
GO:0010771	4	negative regulation of cell morphogenesis
GO:0003727	4	single-stranded RNA binding
GO:0030286	4	dynein complex
GO:0051169	4	nuclear transport
GO:0034605	4	cellular response to heat
GO:0006913	4	nucleocytoplasmic transport
GO:0055037	4	recycling endosome
GO:0030658	4	transport vesicle membrane
GO:0030672	4	synaptic vesicle membrane
GO:0034249	4	negative regulation of amide metabolic process
GO:0070972	4	protein localization to endoplasmic reticulum
GO:0072599	4	establishment of protein localization to endoplasmic reticulum
GO:0006650	4	glycerophospholipid metabolic process
GO:0044782	4	cilium organization
GO:0060271	4	cilium assembly
GO:0031503	4	protein-containing complex localization
GO:0032838	4	plasma membrane bounded cell projection cytoplasm
GO:0010970	4	transport along microtubule
GO:0015711	4	organic anion transport
GO:0006644	4	phospholipid metabolic process
GO:0008266	4	poly(U) RNA binding
GO:0043021	4	ribonucleoprotein complex binding
GO:0090287	4	regulation of cellular response to growth factor stimulus
GO:0071383	4	cellular response to steroid hormone stimulus
GO:0070167	4	regulation of biomineral tissue development
GO:0007474	4	imaginal disc-derived wing vein specification
GO:0008234	4	cysteine-type peptidase activity
GO:0016458	4	Unknown
GO:0006342	4	heterochromatin formation
GO:0022626	4	cytosolic ribosome
GO:0008406	4	gonad development
GO:0098858	4	actin-based cell projection
GO:0007623	4	circadian rhythm
GO:0045017	4	glycerolipid biosynthetic process
GO:0007306	4	egg chorion assembly
GO:0030500	4	regulation of bone mineralization
GO:0017148	4	negative regulation of translation
GO:0010469	4	regulation of signaling receptor activity
GO:0010507	4	negative regulation of autophagy
GO:0010563	4	negative regulation of phosphorus metabolic process
GO:0009743	4	response to carbohydrate
GO:0008022	4	Unknown
GO:0010001	4	glial cell differentiation
GO:0007043	4	cell-cell junction assembly
GO:0032271	4	regulation of protein polymerization
GO:0031589	4	cell-substrate adhesion
GO:0001738	4	morphogenesis of a polarized epithelium
GO:0099111	4	microtubule-based transport
GO:0000151	4	ubiquitin ligase complex
GO:0002697	4	regulation of immune effector process
GO:0006109	4	regulation of carbohydrate metabolic process
GO:0050878	4	regulation of body fluid levels
GO:0045814	4	negative regulation of gene expression, epigenetic
GO:0048066	4	developmental pigmentation
GO:0030278	4	regulation of ossification
GO:0051301	4	cell division
GO:0051384	4	response to glucocorticoid
GO:0031965	4	nuclear membrane
GO:0005788	4	endoplasmic reticulum lumen
GO:0003013	4	circulatory system process
GO:0045667	4	regulation of osteoblast differentiation
GO:0044770	4	cell cycle phase transition
GO:0044772	4	mitotic cell cycle phase transition
GO:0007162	4	negative regulation of cell adhesion
GO:0007160	4	cell-matrix adhesion
GO:0005924	4	Unknown
GO:0031300	4	Unknown
GO:0048863	4	stem cell differentiation
GO:0048738	4	cardiac muscle tissue development
GO:0042737	4	xenobiotic catabolic process
GO:0043648	4	dicarboxylic acid metabolic process
GO:2001242	4	regulation of intrinsic apoptotic signaling pathway
GO:0022890	4	inorganic cation transmembrane transporter activity
GO:0008015	4	blood circulation
GO:0034332	4	adherens junction organization
GO:0032874	4	positive regulation of stress-activated MAPK cascade
GO:0043414	4	macromolecule methylation
GO:0032259	4	methylation
GO:0042326	4	negative regulation of phosphorylation
GO:0035150	4	regulation of tube size
GO:0006400	4	tRNA modification
GO:0030001	4	metal ion transport
GO:0016853	4	isomerase activity
GO:0043255	4	regulation of carbohydrate biosynthetic process
GO:2000146	4	negative regulation of cell motility
GO:1904892	4	regulation of receptor signaling pathway via STAT
GO:1903050	4	regulation of proteolysis involved in protein catabolic process
GO:1903052	4	positive regulation of proteolysis involved in protein catabolic process
GO:1903362	4	regulation of protein catabolic process
GO:0008202	4	steroid metabolic process
GO:0030695	4	GTPase regulator activity
GO:2000027	4	regulation of animal organ morphogenesis
GO:1904396	4	regulation of neuromuscular junction development
GO:0098797	4	plasma membrane protein complex
GO:0006402	4	mRNA catabolic process
GO:0006613	4	cotranslational protein targeting to membrane
GO:0006614	4	SRP-dependent cotranslational protein targeting to membrane
GO:0000956	4	nuclear-transcribed mRNA catabolic process
GO:1903046	4	meiotic cell cycle process
GO:0090068	4	positive regulation of cell cycle process
GO:0098813	4	nuclear chromosome segregation
GO:0051321	4	meiotic cell cycle
GO:0043161	4	proteasome-mediated ubiquitin-dependent protein catabolic process
GO:0051015	4	actin filament binding
GO:0060589	4	nucleoside-triphosphatase regulator activity
GO:0005096	4	GTPase activator activity
GO:0031301	4	Unknown
GO:0055088	4	lipid homeostasis
GO:0060538	4	skeletal muscle organ development
GO:0016051	4	carbohydrate biosynthetic process
GO:0005996	4	monosaccharide metabolic process
GO:0098660	4	inorganic ion transmembrane transport
GO:0098662	4	inorganic cation transmembrane transport
GO:0035296	4	regulation of tube diameter
GO:0051403	4	stress-activated MAPK cascade
GO:0070304	4	positive regulation of stress-activated protein kinase signaling cascade
GO:0046661	4	male sex differentiation
GO:0070374	4	positive regulation of ERK1 and ERK2 cascade
GO:0046390	4	ribose phosphate biosynthetic process
GO:0061326	4	renal tubule development
GO:0051091	4	positive regulation of DNA-binding transcription factor activity
GO:0043235	4	receptor complex
GO:0016053	4	organic acid biosynthetic process
GO:0046394	4	carboxylic acid biosynthetic process
GO:0030667	4	secretory granule membrane
GO:0018108	4	peptidyl-tyrosine phosphorylation
GO:0018212	4	peptidyl-tyrosine modification
GO:1902493	4	acetyltransferase complex
GO:0051480	4	regulation of cytosolic calcium ion concentration
GO:0001704	4	formation of primary germ layer
GO:1903364	4	positive regulation of protein catabolic process
GO:1903426	4	regulation of reactive oxygen species biosynthetic process
GO:0045732	4	positive regulation of protein catabolic process
GO:0043679	4	axon terminus
GO:0044306	4	neuron projection terminus
GO:0006997	4	nucleus organization
GO:0016874	4	ligase activity
GO:0140101	4	catalytic activity, acting on a tRNA
GO:0061025	4	membrane fusion
GO:1903305	4	regulation of regulated secretory pathway
GO:0045921	4	positive regulation of exocytosis
GO:0040014	4	regulation of multicellular organism growth
GO:0010004	4	gastrulation involving germ band extension
GO:0017157	4	regulation of exocytosis
GO:0001703	4	gastrulation with mouth forming first
GO:0002168	4	instar larval development
GO:0046425	4	regulation of receptor signaling pathway via JAK-STAT
GO:0042462	4	eye photoreceptor cell development
GO:0002181	4	cytoplasmic translation
GO:0006638	4	neutral lipid metabolic process
GO:0006639	4	acylglycerol metabolic process
GO:0002791	4	regulation of peptide secretion
GO:1905268	4	negative regulation of chromatin organization
GO:1905269	4	positive regulation of chromatin organization
GO:1901216	4	Unknown
GO:0071103	4	DNA conformation change
GO:0043525	4	positive regulation of neuron apoptotic process
GO:0090257	4	regulation of muscle system process
GO:0090630	4	activation of GTPase activity
GO:0046620	4	regulation of organ growth
GO:0046685	4	response to arsenic-containing substance
GO:0045936	4	negative regulation of phosphate metabolic process
GO:0044454	4	Unknown
GO:0000123	4	histone acetyltransferase complex
GO:0035091	4	phosphatidylinositol binding
GO:0061008	4	hepaticobiliary system development
GO:0035770	4	ribonucleoprotein granule
GO:0036464	4	cytoplasmic ribonucleoprotein granule
GO:0001889	4	liver development
GO:2000826	4	regulation of heart morphogenesis
GO:0042562	4	hormone binding
GO:0042692	4	muscle cell differentiation
GO:0031960	4	response to corticosteroid
GO:1904951	4	positive regulation of establishment of protein localization
GO:0097327	4	response to antineoplastic agent
GO:1901617	4	Unknown
GO:0072524	4	pyridine-containing compound metabolic process
GO:0031248	4	protein acetyltransferase complex
GO:0060037	3	pharyngeal system development
GO:0070072	3	vacuolar proton-transporting V-type ATPase complex assembly
GO:0005525	3	GTP binding
GO:0009064	3	glutamine family amino acid metabolic process
GO:0044242	3	Unknown
GO:0005743	3	mitochondrial inner membrane
GO:0019905	3	syntaxin binding
GO:0031060	3	Unknown
GO:0031396	3	regulation of protein ubiquitination
GO:1903320	3	regulation of protein modification by small protein conjugation or removal
GO:0061136	3	regulation of proteasomal protein catabolic process
GO:0005667	3	transcription regulator complex
GO:0015893	3	xenobiotic transport
GO:0031057	3	Unknown
GO:0048634	3	regulation of muscle organ development
GO:0019362	3	pyridine nucleotide metabolic process
GO:0016042	3	lipid catabolic process
GO:0019001	3	guanyl nucleotide binding
GO:0006733	3	Unknown
GO:0006541	3	glutamine metabolic process
GO:0006631	3	fatty acid metabolic process
GO:0006641	3	triglyceride metabolic process
GO:0007028	3	cytoplasm organization
GO:0006091	3	generation of precursor metabolites and energy
GO:0006066	3	alcohol metabolic process
GO:0032550	3	purine ribonucleoside binding
GO:0032561	3	guanyl ribonucleotide binding
GO:0034404	3	nucleobase-containing small molecule biosynthetic process
GO:0043687	3	post-translational protein modification
GO:0016241	3	regulation of macroautophagy
GO:0046165	3	alcohol biosynthetic process
GO:0032549	3	ribonucleoside binding
GO:0046496	3	nicotinamide nucleotide metabolic process
GO:0046887	3	positive regulation of hormone secretion
GO:0050714	3	positive regulation of protein secretion
GO:0061005	3	cell differentiation involved in kidney development
GO:0062013	3	positive regulation of small molecule metabolic process
GO:0009615	3	response to virus
GO:0034599	3	cellular response to oxidative stress
GO:0045466	3	R7 cell differentiation
GO:0051607	3	defense response to virus
GO:1901215	3	Unknown
GO:0070071	3	proton-transporting two-sector ATPase complex assembly
GO:0070070	3	proton-transporting V-type ATPase complex assembly
GO:0046649	3	lymphocyte activation
GO:0090504	3	epiboly
GO:0097746	3	blood vessel diameter maintenance
GO:1903036	3	positive regulation of response to wounding
GO:0000149	3	SNARE binding
GO:0044843	3	cell cycle G1/S phase transition
GO:0045669	3	positive regulation of osteoblast differentiation
GO:0045778	3	positive regulation of ossification
GO:0048332	3	mesoderm morphogenesis
GO:0072329	3	monocarboxylic acid catabolic process
GO:0071385	3	cellular response to glucocorticoid stimulus
GO:0036503	3	ERAD pathway
GO:0071466	3	cellular response to xenobiotic stimulus
GO:0090263	3	positive regulation of canonical Wnt signaling pathway
GO:0008286	3	insulin receptor signaling pathway
GO:0071384	3	cellular response to corticosteroid stimulus
GO:0071559	3	response to transforming growth factor beta
GO:0071560	3	cellular response to transforming growth factor beta stimulus
GO:0071773	3	cellular response to BMP stimulus
GO:0090092	3	regulation of transmembrane receptor protein serine/threonine kinase signaling pathway
GO:0090288	3	negative regulation of cellular response to growth factor stimulus
GO:0008586	3	imaginal disc-derived wing vein morphogenesis
GO:1901654	3	response to ketone
GO:1901655	3	cellular response to ketone
GO:0071772	3	response to BMP
GO:0035303	3	regulation of dephosphorylation
GO:0097306	3	cellular response to alcohol
GO:0035050	3	embryonic heart tube development
GO:0003705	3	DNA-binding transcription factor activity, RNA polymerase II-specific
GO:0061062	3	regulation of nematode larval development
GO:0061063	3	positive regulation of nematode larval development
GO:0000790	3	chromatin
GO:0043507	3	positive regulation of JUN kinase activity
GO:0045807	3	positive regulation of endocytosis
GO:0045834	3	positive regulation of lipid metabolic process
GO:1901184	3	regulation of ERBB signaling pathway
GO:1902903	3	regulation of supramolecular fiber organization
GO:1902930	3	regulation of alcohol biosynthetic process
GO:1903706	3	regulation of hemopoiesis
GO:0045727	3	positive regulation of translation
GO:0071236	3	cellular response to antibiotic
GO:0071322	3	cellular response to carbohydrate stimulus
GO:0042273	3	ribosomal large subunit biogenesis
GO:0000184	3	nuclear-transcribed mRNA catabolic process, nonsense-mediated decay
GO:0019843	3	rRNA binding
GO:1901861	3	regulation of muscle tissue development
GO:0030510	3	regulation of BMP signaling pathway
GO:0000049	3	tRNA binding
GO:0030178	3	negative regulation of Wnt signaling pathway
GO:0030509	3	BMP signaling pathway
GO:0016202	3	regulation of striated muscle tissue development
GO:0098802	3	plasma membrane signaling receptor complex
GO:0007619	3	courtship behavior
GO:0042749	3	regulation of circadian sleep/wake cycle
GO:0045187	3	regulation of circadian sleep/wake cycle, sleep
GO:1903561	3	extracellular vesicle
GO:2001237	3	negative regulation of extrinsic apoptotic signaling pathway
GO:0004713	3	protein tyrosine kinase activity
GO:0017046	3	peptide hormone binding
GO:0017145	3	stem cell division
GO:0019199	3	transmembrane receptor protein kinase activity
GO:0015980	3	energy derivation by oxidation of organic compounds
GO:0019866	3	organelle inner membrane
GO:0036465	3	synaptic vesicle recycling
GO:1901992	3	positive regulation of mitotic cell cycle phase transition
GO:0006081	3	aldehyde metabolic process
GO:2000058	3	regulation of ubiquitin-dependent protein catabolic process
GO:2000278	3	regulation of DNA biosynthetic process
GO:0043195	3	terminal bouton
GO:0043409	3	negative regulation of MAPK cascade
GO:0043506	3	regulation of JUN kinase activity
GO:1905809	3	negative regulation of synapse organization
GO:0019838	3	growth factor binding
GO:0070717	3	poly-purine tract binding
GO:0090090	3	negative regulation of canonical Wnt signaling pathway
GO:0007274	3	neuromuscular synaptic transmission
GO:0042581	3	specific granule
GO:2000378	3	negative regulation of reactive oxygen species metabolic process
GO:0051056	3	regulation of small GTPase mediated signal transduction
GO:0001664	3	G protein-coupled receptor binding
GO:0002118	3	aggressive behavior
GO:0002121	3	inter-male aggressive behavior
GO:0030545	3	signaling receptor regulator activity
GO:0007218	3	neuropeptide signaling pathway
GO:0007628	3	adult walking behavior
GO:0043484	3	regulation of RNA splicing
GO:0010921	3	regulation of phosphatase activity
GO:0050684	3	regulation of mRNA processing
GO:0050792	3	regulation of viral process
GO:0051225	3	spindle assembly
GO:0043230	3	extracellular organelle
GO:0043903	3	regulation of biological process involved in symbiotic interaction
GO:0051705	3	Unknown
GO:0008306	3	associative learning
GO:0030879	3	mammary gland development
GO:0006164	3	purine nucleotide biosynthetic process
GO:0008757	3	S-adenosylmethionine-dependent methyltransferase activity
GO:0040026	3	positive regulation of vulval development
GO:0040028	3	regulation of vulval development
GO:0048580	3	regulation of post-embryonic development
GO:0048582	3	positive regulation of post-embryonic development
GO:1904813	3	ficolin-1-rich granule lumen
GO:0046875	3	ephrin receptor binding
GO:0048814	3	regulation of dendrite morphogenesis
GO:0050773	3	regulation of dendrite development
GO:0099175	3	regulation of postsynapse organization
GO:0045931	3	positive regulation of mitotic cell cycle
GO:0140013	3	meiotic nuclear division
GO:1901800	3	positive regulation of proteasomal protein catabolic process
GO:1901989	3	positive regulation of cell cycle phase transition
GO:0006892	3	post-Golgi vesicle-mediated transport
GO:0010508	3	positive regulation of autophagy
GO:0008593	3	regulation of Notch signaling pathway
GO:0140097	3	catalytic activity, acting on DNA
GO:0008652	3	amino acid biosynthetic process
GO:0030135	3	coated vesicle
GO:0030136	3	clathrin-coated vesicle
GO:0030139	3	endocytic vesicle
GO:0030246	3	carbohydrate binding
GO:0031970	3	organelle envelope lumen
GO:0046822	3	regulation of nucleocytoplasmic transport
GO:0032984	3	protein-containing complex disassembly
GO:0009108	3	Unknown
GO:0006954	3	inflammatory response
GO:0007179	3	transforming growth factor beta receptor signaling pathway
GO:0022804	3	active transmembrane transporter activity
GO:0016810	3	hydrolase activity, acting on carbon-nitrogen (but not peptide) bonds
GO:0016879	3	ligase activity, forming carbon-nitrogen bonds
GO:0007447	3	imaginal disc pattern formation
GO:0007448	3	anterior/posterior pattern specification, imaginal disc
GO:0008358	3	maternal determination of anterior/posterior axis, embryo
GO:0005903	3	brush border
GO:0006575	3	modified amino acid metabolic process
GO:0042391	3	regulation of membrane potential
GO:0048488	3	synaptic vesicle endocytosis
GO:0038127	3	ERBB signaling pathway
GO:0042058	3	regulation of epidermal growth factor receptor signaling pathway
GO:0060998	3	regulation of dendritic spine development
GO:0008168	3	methyltransferase activity
GO:0101002	3	ficolin-1-rich granule
GO:0047485	3	Unknown
GO:0051100	3	negative regulation of binding
GO:0007498	3	mesoderm development
GO:0007435	3	salivary gland morphogenesis
GO:0010171	3	body morphogenesis
GO:0035272	3	exocrine system development
GO:0001736	3	establishment of planar polarity
GO:0006906	3	vesicle fusion
GO:0017158	3	regulation of calcium ion-dependent exocytosis
GO:0007431	3	salivary gland development
GO:0048029	3	monosaccharide binding
GO:0032102	3	negative regulation of response to external stimulus
GO:0070555	3	response to interleukin-1
GO:0007616	3	long-term memory
GO:0051188	3	Unknown
GO:0098687	3	chromosomal region
GO:1904950	3	negative regulation of establishment of protein localization
GO:0035152	3	regulation of tube architecture, open tracheal system
GO:0040018	3	positive regulation of multicellular organism growth
GO:0042043	3	neurexin family protein binding
GO:0045793	3	positive regulation of cell size
GO:0051224	3	negative regulation of protein transport
GO:0090174	3	organelle membrane fusion
GO:0015631	3	tubulin binding
GO:1990928	3	response to amino acid starvation
GO:0018991	3	egg-laying behavior
GO:0006022	3	aminoglycan metabolic process
GO:0005913	3	adherens junction
GO:0005918	3	septate junction
GO:0007608	3	sensory perception of smell
GO:0009127	3	purine nucleoside monophosphate biosynthetic process
GO:0009152	3	purine ribonucleotide biosynthetic process
GO:0009156	3	ribonucleoside monophosphate biosynthetic process
GO:0009168	3	purine ribonucleoside monophosphate biosynthetic process
GO:0046039	3	GTP metabolic process
GO:0016741	3	transferase activity, transferring one-carbon groups
GO:0033555	3	multicellular organismal response to stress
GO:0036294	3	cellular response to decreased oxygen levels
GO:0043204	3	perikaryon
GO:0009124	3	nucleoside monophosphate biosynthetic process
GO:0032956	3	regulation of actin cytoskeleton organization
GO:0032970	3	regulation of actin filament-based process
GO:0033673	3	negative regulation of kinase activity
GO:0034333	3	adherens junction assembly
GO:0034612	3	response to tumor necrosis factor
GO:0009260	3	ribonucleotide biosynthetic process
GO:0060425	3	lung morphogenesis
GO:0006302	3	double-strand break repair
GO:0007164	3	establishment of tissue polarity
GO:1905952	3	regulation of lipid localization
GO:0000187	3	Unknown
GO:0009101	3	glycoprotein biosynthetic process
GO:0007519	3	skeletal muscle tissue development
GO:0046364	3	monosaccharide biosynthetic process
GO:0071243	3	cellular response to arsenic-containing substance
GO:0005509	3	calcium ion binding
GO:0005874	3	microtubule
GO:0035088	3	establishment or maintenance of apical/basal cell polarity
GO:0042623	3	ATP hydrolysis activity
GO:0001841	3	neural tube formation
GO:0071453	3	cellular response to oxygen levels
GO:0098862	3	cluster of actin-based cell projections
GO:0007606	3	sensory perception of chemical stimulus
GO:0005516	3	calmodulin binding
GO:0031256	3	leading edge membrane
GO:0001838	3	embryonic epithelial tube formation
GO:0002699	3	positive regulation of immune effector process
GO:0048284	3	organelle fusion
GO:0061013	3	regulation of mRNA catabolic process
GO:1903312	3	negative regulation of mRNA metabolic process
GO:0001709	3	cell fate determination
GO:1903307	3	positive regulation of regulated secretory pathway
GO:0019783	3	ubiquitin-like protein peptidase activity
GO:0007297	3	follicle cell of egg chamber migration
GO:0010212	3	response to ionizing radiation
GO:0010948	3	negative regulation of cell cycle process
GO:0021549	3	cerebellum development
GO:0022037	3	metencephalon development
GO:0006664	3	glycolipid metabolic process
GO:0031227	3	Unknown
GO:0060148	3	positive regulation of post-transcriptional gene silencing
GO:0099513	3	polymeric cytoskeletal fiber
GO:1903509	3	liposaccharide metabolic process
GO:0071478	3	cellular response to radiation
GO:0006643	3	membrane lipid metabolic process
GO:0001085	3	RNA polymerase II-specific DNA-binding transcription factor binding
GO:0060840	3	artery development
GO:0032886	3	regulation of microtubule-based process
GO:0033047	3	regulation of mitotic sister chromatid segregation
GO:0045185	3	maintenance of protein location
GO:0048259	3	regulation of receptor-mediated endocytosis
GO:0032092	3	positive regulation of protein binding
GO:0007601	3	visual perception
GO:0050953	3	sensory perception of light stimulus
GO:0007422	3	peripheral nervous system development
GO:0009135	3	purine nucleoside diphosphate metabolic process
GO:0009179	3	purine ribonucleoside diphosphate metabolic process
GO:0009185	3	ribonucleoside diphosphate metabolic process
GO:0021782	3	glial cell development
GO:0021915	3	neural tube development
GO:0005819	3	spindle
GO:0010965	3	regulation of mitotic sister chromatid separation
GO:0035270	3	endocrine system development
GO:0048844	3	artery morphogenesis
GO:1900424	3	regulation of defense response to bacterium
GO:0030099	3	myeloid cell differentiation
GO:0046470	3	phosphatidylcholine metabolic process
GO:0045504	3	dynein heavy chain binding
GO:0097014	3	ciliary plasm
GO:2001020	3	Unknown
GO:0008654	3	phospholipid biosynthetic process
GO:0015849	3	organic acid transport
GO:0046942	3	carboxylic acid transport
GO:0097164	3	ammonium ion metabolic process
GO:0031012	3	extracellular matrix
GO:0045503	3	dynein light chain binding
GO:1904427	3	positive regulation of calcium ion transmembrane transport
GO:1904064	3	positive regulation of cation transmembrane transport
GO:0099738	3	cell cortex region
GO:0051668	3	localization within membrane
GO:0099173	3	postsynapse organization
GO:0043209	3	myelin sheath
GO:0043296	3	apical junction complex
GO:0045179	3	apical cortex
GO:0030027	3	lamellipodium
GO:0009132	3	nucleoside diphosphate metabolic process
GO:0030426	3	growth cone
GO:0030427	3	site of polarized growth
GO:2000637	3	positive regulation of miRNA-mediated gene silencing
GO:0046474	3	glycerophospholipid biosynthetic process
GO:0050865	3	regulation of cell activation
GO:0051236	3	establishment of RNA localization
GO:0070507	3	regulation of microtubule cytoskeleton organization
GO:1905818	3	regulation of chromosome separation
GO:0050658	3	RNA transport
GO:0005930	3	axoneme
GO:0010565	3	regulation of ketone metabolic process
GO:0003158	3	endothelium development
GO:0003179	3	heart valve morphogenesis
GO:0006260	3	DNA replication
GO:0050657	3	nucleic acid transport
GO:0032784	3	regulation of DNA-templated transcription elongation
GO:0032786	3	positive regulation of DNA-templated transcription, elongation
GO:0072002	3	Malpighian tubule development
GO:0072091	3	regulation of stem cell proliferation
GO:0140014	3	mitotic nuclear division
GO:0010675	3	Unknown
GO:0060041	3	retina development in camera-type eye
GO:0061245	3	establishment or maintenance of bipolar cell polarity
GO:0070160	3	tight junction
GO:0072175	3	epithelial tube formation
GO:1990778	3	protein localization to cell periphery
GO:0000070	3	mitotic sister chromatid segregation
GO:0000819	3	sister chromatid segregation
GO:0019902	3	phosphatase binding
GO:0045171	3	intercellular bridge
GO:0006694	3	steroid biosynthetic process
GO:0015931	3	nucleobase-containing compound transport
GO:0030971	3	receptor tyrosine kinase binding
GO:0042051	3	compound eye photoreceptor development
GO:0000082	3	G1/S transition of mitotic cell cycle
GO:0001707	3	mesoderm formation
GO:0071897	3	DNA biosynthetic process
GO:0002694	3	regulation of leukocyte activation
GO:0030517	3	negative regulation of axon extension
GO:0001653	3	peptide receptor activity
GO:0008528	3	G protein-coupled peptide receptor activity
GO:0007528	3	neuromuscular junction development
GO:0005539	3	glycosaminoglycan binding
GO:0003170	3	heart valve development
GO:0008201	3	heparin binding
GO:0002700	3	regulation of production of molecular mediator of immune response
GO:0048675	3	axon extension
GO:0000186	3	Unknown
GO:0044091	3	membrane biogenesis
GO:0045178	3	basal part of cell
GO:0051124	3	synaptic assembly at neuromuscular junction
GO:0071709	3	membrane assembly
GO:0097105	3	presynaptic membrane assembly
GO:0098563	3	Unknown
GO:0099054	3	presynapse assembly
GO:0035264	3	multicellular organism growth
GO:0000793	3	condensed chromosome
GO:0031968	3	organelle outer membrane
GO:0097090	3	presynaptic membrane organization
GO:0010522	3	regulation of calcium ion transport into cytosol
GO:0061333	3	renal tubule morphogenesis
GO:0061525	3	hindgut development
GO:0007033	3	vacuole organization
GO:0018205	3	peptidyl-lysine modification
GO:0010594	3	regulation of endothelial cell migration
GO:0010632	3	regulation of epithelial cell migration
GO:2001243	3	negative regulation of intrinsic apoptotic signaling pathway
GO:0030285	3	Unknown
GO:0007391	3	dorsal closure
GO:0019867	3	outer membrane
GO:0045765	3	regulation of angiogenesis
GO:0001700	3	embryonic development via the syncytial blastoderm
GO:0002262	3	myeloid cell homeostasis
GO:0099172	3	presynapse organization
GO:1990782	3	protein tyrosine kinase binding
GO:0045088	3	regulation of innate immune response
GO:0007442	3	hindgut morphogenesis
GO:0007455	3	eye-antennal disc morphogenesis
GO:0009950	3	dorsal/ventral axis specification
GO:0005791	3	rough endoplasmic reticulum
GO:0006367	3	transcription initiation at RNA polymerase II promoter
GO:0009582	3	detection of abiotic stimulus
GO:0033157	3	regulation of intracellular protein transport
GO:0005741	3	mitochondrial outer membrane
GO:0034764	3	positive regulation of transmembrane transport
GO:0034767	3	positive regulation of monoatomic ion transmembrane transport
GO:0016591	3	RNA polymerase II, holoenzyme
GO:0016073	3	snRNA metabolic process
GO:0044452	3	Unknown
GO:0001890	3	placenta development
GO:0034101	3	erythrocyte homeostasis
GO:0051928	3	positive regulation of calcium ion transport
GO:0072009	3	nephron epithelium development
GO:0072073	3	kidney epithelium development
GO:0014009	3	glial cell proliferation
GO:0014015	3	positive regulation of gliogenesis
GO:0009898	3	cytoplasmic side of plasma membrane
GO:0072006	3	nephron development
GO:0007040	3	lysosome organization
GO:0008360	3	regulation of cell shape
GO:0009268	3	response to pH
GO:0000302	3	response to reactive oxygen species
GO:0046660	3	female sex differentiation
GO:0045995	3	regulation of embryonic development
GO:0070851	3	growth factor receptor binding
GO:0003018	3	vascular process in circulatory system
GO:0035214	3	eye-antennal disc development
GO:0035215	3	genital disc development
GO:0046890	3	regulation of lipid biosynthetic process
GO:0048872	3	homeostasis of number of cells
GO:0048839	3	inner ear development
GO:0045773	3	positive regulation of axon extension
GO:0080171	3	lytic vacuole organization
GO:1904888	3	cranial skeletal system development
GO:0060348	3	bone development
GO:0045833	3	negative regulation of lipid metabolic process
GO:0060446	3	branching involved in open tracheal system development
GO:0060795	3	cell fate commitment involved in formation of primary germ layer
GO:0033059	3	cellular pigmentation
GO:0005085	3	guanyl-nucleotide exchange factor activity
GO:0062014	3	negative regulation of small molecule metabolic process
GO:0005925	3	focal adhesion
GO:0006469	3	negative regulation of protein kinase activity
GO:0007173	3	epidermal growth factor receptor signaling pathway
GO:0007204	3	positive regulation of cytosolic calcium ion concentration
GO:0001882	3	nucleoside binding
GO:0001883	3	purine nucleoside binding
GO:0002793	3	positive regulation of peptide secretion
GO:0009062	3	fatty acid catabolic process
GO:0071356	3	cellular response to tumor necrosis factor
GO:0046621	3	negative regulation of organ growth
GO:0050880	3	blood vessel diameter maintenance
GO:0051099	3	positive regulation of binding
GO:0046328	3	regulation of JNK cascade
GO:0046330	3	positive regulation of JNK cascade
GO:0060359	3	response to ammonium ion
GO:0051282	3	regulation of sequestering of calcium ion
GO:0051348	3	negative regulation of transferase activity
GO:0051495	3	positive regulation of cytoskeleton organization
GO:0051964	3	negative regulation of synapse assembly
GO:0051966	3	regulation of synaptic transmission, glutamatergic
GO:0060249	3	anatomical structure homeostasis
GO:0046348	2	amino sugar catabolic process
GO:0045433	2	male courtship behavior, veined wing generated song production
GO:0016545	2	male courtship behavior, veined wing vibration
GO:0001941	2	postsynaptic membrane organization
GO:0007158	2	neuron cell-cell adhesion
GO:0008049	2	male courtship behavior
GO:0008345	2	larval locomotory behavior
GO:0030537	2	larval behavior
GO:0051279	2	regulation of release of sequestered calcium ion into cytosol
GO:0051591	2	response to cAMP
GO:0051651	2	maintenance of location in cell
GO:0060251	2	regulation of glial cell proliferation
GO:0060252	2	positive regulation of glial cell proliferation
GO:0060291	2	long-term synaptic potentiation
GO:0060292	2	long-term synaptic depression
GO:0051293	2	establishment of spindle localization
GO:0051294	2	establishment of spindle orientation
GO:0048790	2	maintenance of presynaptic active zone structure
GO:0051703	2	biological process involved in intraspecies interaction between organisms
GO:0060074	2	synapse maturation
GO:0060179	2	male mating behavior
GO:0097104	2	postsynaptic membrane assembly
GO:0099068	2	postsynapse assembly
GO:1990709	2	presynaptic active zone organization
GO:0004553	2	hydrolase activity, hydrolyzing O-glycosyl compounds
GO:0015696	2	ammonium transmembrane transport
GO:0044390	2	ubiquitin-like protein conjugating enzyme binding
GO:0034708	2	methyltransferase complex
GO:1903322	2	positive regulation of protein modification by small protein conjugation or removal
GO:0001752	2	compound eye photoreceptor fate commitment
GO:0017075	2	syntaxin-1 binding
GO:0031062	2	Unknown
GO:0031371	2	ubiquitin conjugating enzyme complex
GO:0019682	2	glyceraldehyde-3-phosphate metabolic process
GO:0048013	2	ephrin receptor signaling pathway
GO:2001168	2	Unknown
GO:0009755	2	hormone-mediated signaling pathway
GO:0022600	2	digestive system process
GO:0031624	2	ubiquitin conjugating enzyme binding
GO:0033182	2	Unknown
GO:0033184	2	Unknown
GO:0000791	2	euchromatin
GO:0097755	2	Unknown
GO:0098589	2	membrane
GO:0098857	2	membrane microdomain
GO:0044319	2	wound healing, spreading of cells
GO:0045121	2	membrane raft
GO:0045428	2	regulation of nitric oxide biosynthetic process
GO:0045429	2	positive regulation of nitric oxide biosynthetic process
GO:0048499	2	synaptic vesicle membrane organization
GO:0006107	2	oxaloacetate metabolic process
GO:0006536	2	glutamate metabolic process
GO:0043401	2	steroid hormone receptor signaling pathway
GO:0009066	2	aspartate family amino acid metabolic process
GO:0009166	2	nucleotide catabolic process
GO:0010906	2	regulation of glucose metabolic process
GO:0016999	2	antibiotic metabolic process
GO:0046843	2	dorsal appendage formation
GO:0046885	2	regulation of hormone biosynthetic process
GO:0048619	2	embryonic hindgut morphogenesis
GO:0048635	2	negative regulation of muscle organ development
GO:0045570	2	regulation of imaginal disc growth
GO:0035153	2	epithelial cell type specification, open tracheal system
GO:0035218	2	leg disc development
GO:0035221	2	genital disc pattern formation
GO:0060173	2	limb development
GO:0048710	2	regulation of astrocyte differentiation
GO:0050680	2	negative regulation of epithelial cell proliferation
GO:0050810	2	regulation of steroid biosynthetic process
GO:0007254	2	JNK cascade
GO:0060972	2	left/right pattern formation
GO:0060323	2	head morphogenesis
GO:0060326	2	cell chemotaxis
GO:1902669	2	positive regulation of axon guidance
GO:0045685	2	regulation of glial cell differentiation
GO:0045686	2	negative regulation of glial cell differentiation
GO:0008037	2	cell recognition
GO:0030326	2	embryonic limb morphogenesis
GO:0035108	2	limb morphogenesis
GO:0035113	2	embryonic appendage morphogenesis
GO:0048842	2	positive regulation of axon extension involved in axon guidance
GO:0060563	2	neuroepithelial cell differentiation
GO:0060675	2	ureteric bud morphogenesis
GO:0060993	2	kidney morphogenesis
GO:0051153	2	regulation of striated muscle cell differentiation
GO:0060349	2	bone morphogenesis
GO:0048070	2	regulation of developmental pigmentation
GO:0060976	2	coronary vasculature development
GO:0097094	2	craniofacial suture morphogenesis
GO:1904385	2	cellular response to angiotensin
GO:1990776	2	response to angiotensin
GO:0001556	2	oocyte maturation
GO:0014014	2	negative regulation of gliogenesis
GO:0019218	2	regulation of steroid metabolic process
GO:0009301	2	snRNA transcription
GO:0007596	2	blood coagulation
GO:0007599	2	hemostasis
GO:0004197	2	cysteine-type endopeptidase activity
GO:0045740	2	positive regulation of DNA replication
GO:0045843	2	negative regulation of striated muscle tissue development
GO:0045939	2	negative regulation of steroid metabolic process
GO:0044455	2	Unknown
GO:0046545	2	development of primary female sexual characteristics
GO:0003899	2	DNA-directed RNA polymerase activity
GO:1904018	2	positive regulation of vasculature development
GO:0042659	2	regulation of cell fate specification
GO:0005666	2	RNA polymerase III complex
GO:0006283	2	transcription-coupled nucleotide-excision repair
GO:0006289	2	nucleotide-excision repair
GO:0001952	2	regulation of cell-matrix adhesion
GO:0002020	2	protease binding
GO:0002040	2	sprouting angiogenesis
GO:0002253	2	activation of immune response
GO:0035224	2	genital disc anterior/posterior pattern formation
GO:0035265	2	organ growth
GO:0002429	2	immune response-activating cell surface receptor signaling pathway
GO:0002521	2	leukocyte differentiation
GO:0002757	2	immune response-activating signaling pathway
GO:0002764	2	immune response-regulating signaling pathway
GO:0002768	2	immune response-regulating cell surface receptor signaling pathway
GO:0042490	2	mechanoreceptor differentiation
GO:0006354	2	DNA-templated transcription elongation
GO:0006368	2	transcription elongation by RNA polymerase II
GO:0006383	2	transcription by RNA polymerase III
GO:0008543	2	fibroblast growth factor receptor signaling pathway
GO:0035309	2	wing and notum subfield formation
GO:0035850	2	epithelial cell differentiation involved in kidney development
GO:0032350	2	regulation of hormone metabolic process
GO:0032351	2	negative regulation of hormone metabolic process
GO:0055026	2	negative regulation of cardiac muscle tissue development
GO:0060113	2	inner ear receptor cell differentiation
GO:0048333	2	mesodermal cell differentiation
GO:0005088	2	guanyl-nucleotide exchange factor activity
GO:0034062	2	5'-3' RNA polymerase activity
GO:0042795	2	snRNA transcription by RNA polymerase II
[truncated: 3,608 more rows]
